# Supplementary material for: Genetic dissection of nitrogen induced changes in the shoot and root biomass of spinach
Source: Sci Rep. 2022 Aug 12;12:13751. doi: 10.1038/s41598-022-18134-7 (PMC9374745; doi:10.1038/s41598-022-18134-7)
Supplement: Supplementary file 5 — Supplementary Information 5. [file 41598_2022_18134_MOESM5_ESM.xlsx]

## Sheet: Sheet1
Supplemental Table S1: Details of the spinach accessions used for the study
Line	% Shoot weight (Wt.)	% Root weight (Wt.)	2-cluster	NAME	ORIGIN	Country	IMPROVEMENT.STATUS
PI200882	24.1	80.7	Q1	Cornell ID #50	Afghanistan	Afghanistan
PI207518	52	46.7	Q1	Cornell ID #30	Afghanistan	Afghanistan
PI211632	27.2	47.4	Q1	Cornell ID #35	Afghanistan	Afghanistan
PI212119	NA	NA	Q1	Cornell ID #5	Afghanistan	Afghanistan
PI212120	90	425	Q1	Cornell ID #6	Afghanistan	Afghanistan
PI219949	35.5	97.4	Q1	Cornell ID #11	Afghanistan	Afghanistan
PI220121	12.9	14.3	Q1	Palak	Afghanistan	Afghanistan
PI223536	19.4	54	Q1	Palek	Afghanistan	Afghanistan
PI256079	62	64.1	Q1	Cornell ID #209	Afghanistan	Afghanistan
PI256080	40.1	76.4	Q1	Cornell ID #210	Afghanistan	Afghanistan
PI604784	30.9	35.3	Q1	SPI 14/79	Afghanistan	Afghanistan	CULTIVATED
PI604788	48.3	123.2	Q1	SPI 109/93	Afghanistan	Afghanistan	UNCERTAIN
PI604789	38.7	65.9	Q1	SPI 110/76	Afghanistan	Afghanistan	UNCERTAIN
PI604790	66.7	132	Q1	SPI 111/80	Afghanistan	Afghanistan	UNCERTAIN
PI220546	108	136	Q1	Palek	Baghlān,Afghanistan	Afghanistan
PI604782	63.2	103	Q1	SPI 12/76	Jowzjān,Afghanistan	Afghanistan	CULTIVATED
PI677108	16.5	34	Q1	SPI 113/73	Jowzjān,Afghanistan	Afghanistan	UNCERTAIN
PI167434	16.2	19.4	Q1	Cavallius	Belgium	Belgium
PI179588	30.6	123.3	Q1	458	Belgium	Belgium
PI179591	19.7	77.3	Q1	451	Belgium	Belgium
PI179592	109.8	68.9	Q1	455	Belgium	Belgium
PI179594	29.5	71.7	Q1	445	Belgium	Belgium
PI179595	23.4	78.4	Q1	Victoria'	Belgium	Belgium
PI179596	27	70	Q1	449	Belgium	Belgium
PI179597	30.5	189	Q1	454	Belgium	Belgium
PI103063	118.8	300	Q1	11	BeijingShi,China	China
PI648941	36.3	87	Q1	II9A0113	BeijingShi,China	China	LANDRACE
PI192945	NA	NA	Q1	CGN 9615	China	China
PI419162	22.3	20.6	Q1	Cornell ID #163	China	China
PI433207	31.5	31.7	Q1	495	China	China
PI433209	NA	NA	Q1	497	China	China
PI433212	40.8	94.8	Q1	500	China	China
PI478393	17.2	43.1	Q1	Cornell ID #174	China	China	CULTIVATED
PI664498	NA	NA	Q1	Cornell ID #273	China	China
PI418978	26.4	56	Q1	Chung Pu Lao'	ShaanxiSheng,China	China
PI531452	70.8	145.1	Q1	MATADOR DARKO'	Denmark	Denmark	CULTIVATED
PI319220	NA	NA	Q1	CGN 14185	Egypt	Egypt
PI274051	39.7	96.3	Q1	Matador Improved'	England,UnitedKingdom	England
PI361127	102.4	182	Q1	Noorman'	England,UnitedKingdom	England
PI193618	62.9	282.6	Q1	Neusseelander	Ethiopia	Ethiopia
PI193619	19.6	127.8	Q1	Victoria	Ethiopia	Ethiopia
PI499373	29.2	87.6	Q1	Godir'	Former,SovietUnion	Former,SovietUnion	CULTIVAR
PI261789	31.4	167.7	Q1	Giant d'etc.'	France	France
PI360710	19.6	41.5	Q1	Samos Hybrid'	France	France
PI433211	13	27.2	Q1	499	France	France
PI647853	58.1	193.3	Q1	4.1	Georgia	Georgia	LANDRACE
PI647855	NA	NA	Q1	6.1	Georgia	Georgia	LANDRACE
PI647856	32.2	80.4	Q1	6.2	Georgia	Georgia	LANDRACE
PI647857	17.1	21.2	Q1	6.3	Georgia	Georgia	LANDRACE
PI266926	39.9	29.5	Q1	Universal'	Germany	Germany
PI263873	16.2	53.2	Q1	Cornell ID #215	Greece	Greece
PI491262	44	70.1	Q1	Cornell ID #175	Greece	Greece	CULTIVATED
PI648936	53.5	49.5	Q1	G050	Ípeiros,Greece	Greece	CULTIVATED
PI531451	29.4	31.9	Q1	MATADOR'	Hungary	Hungary	CULTIVAR
PI531453	NA	NA	Q1	MOHAI'	Hungary	Hungary	LANDRACE
PI531454	15.9	73.3	Q1	MOSONMAGYAROVARI'	Hungary	Hungary	LANDRACE
PI531457	24.8	56.3	Q1	SZEKESFEHERVARI'	Hungary	Hungary	LANDRACE
PI163309	NA	NA	Q1	Polag Benaresi	India	India
PI165504	30.4	43.5	Q1	Palak	India	India
PI173972	26.5	50	Q1	Palak	India	India
PI174960	34.6	67.1	Q1	Palak	India	India
PI175313	13.7	28.3	Q1	Palak	India	India
PI209645	27.8	28.2	Q1	No. 2	Fārs,Iran	Iran
PI209647	NA	NA	Q1	No. 4	Fārs,Iran	Iran
PI222270	65.6	123.1	Q1	Esfenaj	Iran	Iran
PI222749	16.1	132.9	Q1	Esfenaj	Iran	Iran
PI222750	24.5	81.5	Q1	Esfenaj	Iran	Iran
PI222838	30.4	64.6	Q1	Esfenaj	Iran	Iran
PI224959	42.8	252	Q1	Cornell ID #4	Iran	Iran
PI226671	77.3	444.4	Q1	Cornell ID #10	Iran	Iran
PI227383	19	14.9	Q1	Espinacia'	Iran	Iran
PI229731	NA	NA	Q1	Esfinags'	Iran	Iran
PI229792	40.1	77.8	Q1	Espinage'	Iran	Iran
PI296393	29.7	48.9	Q1	Cornell ID #180	Iran	Iran
PI179508	33.9	105.1	Q1	Cornell ID #75	Iraq	Iraq
PI604779	38.2	113.1	Q1	Supahku'	Hokkaidô,Japan	Japan	CULTIVAR
PI604780	45.1	61.4	Q1	Yuhparo'	Hokkaidô,Japan	Japan	CULTIVAR
PI165710	55	112.5	Q1	Cornell ID #247	Japan	Japan
PI217425	NA	NA	Q1	Cornell ID #9	Korea,South	Korea,South
PI303138	NA	NA	Q1	PRINCESS JULIANA'	Netherlands	Netherlands	CULTIVAR
PI360894	36.9	57	Q1	Matares'	Netherlands	Netherlands
PI360895	16.9	54.5	Q1	Nores'	Netherlands	Netherlands
PI358247	24.6	62.1	Q1	Domasen'	NorthMacedonia	NorthMacedonia
PI358248	21.1	36.2	Q1	Ohridski'	NorthMacedonia	NorthMacedonia
PI358249	41.7	214	Q1	Kocanski'	NorthMacedonia	NorthMacedonia
PI358250	39.1	31.3	Q1	Kumanovski'	NorthMacedonia	NorthMacedonia
PI358253	NA	NA	Q1	Domasen'	NorthMacedonia	NorthMacedonia
PI358254	31.7	66.4	Q1	Sirokolisten'	NorthMacedonia	NorthMacedonia
PI358255	NA	NA	Q1	Domasen'	NorthMacedonia	NorthMacedonia
PI358256	24.2	72.3	Q1	Debarski'	NorthMacedonia	NorthMacedonia
PI358257	28.5	103	Q1	Struski'	NorthMacedonia	NorthMacedonia
PI358258	15	35.3	Q1	Lisicki'	NorthMacedonia	NorthMacedonia
PI368824	NA	NA	Q1	Sirokolisten'	NorthMacedonia	NorthMacedonia
PI370602	NA	NA	Q1	Maznolisten'	NorthMacedonia	NorthMacedonia
PI379547	10.3	13.9	Q1	Veleski'	NorthMacedonia	NorthMacedonia
PI379548	31.4	142.1	Q1	Prilepski'	NorthMacedonia	NorthMacedonia
PI379549	42.3	159.1	Q1	Stipski'	NorthMacedonia	NorthMacedonia
PI379550	26.9	32.7	Q1	Konjsko Rebro'	NorthMacedonia	NorthMacedonia
PI379551	24.8	71.4	Q1	Krupen'	NorthMacedonia	NorthMacedonia
PI379546	9	21.5	Q1	Lokalen'	Serbia	Serbia
PI249920	181.3	244.4	Q1	Espinaca Veroflay'	Spain	Spain
PI179507	NA	NA	Q1	Beledi	Syria	Syria
PI181808	70.5	700	Q1	Beledi	Syria	Syria
PI181923	16.2	39.3	Q1	Cornell ID #47	Syria	Syria
PI181964	NA	NA	Q1	Homs No. 27	Syria	Syria
PI445785	69	166.3	Q1	Baladi'	Syria	Syria
PI169670	48.6	94.6	Q1	Harlan 1564	Antalya,Turkey	Turkey
PI169685	22.1	18.2	Q1	Cornell ID #115	Balıkesir,Turkey	Turkey
PI175923	18.6	12.6	Q1	Cornell ID #51	Balıkesir,Turkey	Turkey
PI176777	65.4	131	Q1	Cornell ID #60	Bilecik,Turkey	Turkey
PI176778	31.9	118.2	Q1	Cornell ID #66	Bilecik,Turkey	Turkey
PI169689	29.4	36.7	Q1	Yazlik	Bursa,Turkey	Turkey
PI175925	NA	NA	Q1	Cornell ID #53	Çanakkale,Turkey	Turkey
PI179044	33.7	43.7	Q1	Harlan 9665	Çankırı,Turkey	Turkey
PI169682	16.7	16.1	Q1	Cornell ID #114	Edirne,Turkey	Turkey
PI176769	38.2	130	Q1	Cornell ID #63	Erzincan,Turkey	Turkey
PI176770	NA	NA	Q1	Cornell ID #64	Erzincan,Turkey	Turkey
PI165043	NA	NA	Q1	Ispanak	Gaziantep,Turkey	Turkey
PI167195	62.6	150	Q1	Ispanak	Gaziantep,Turkey	Turkey
PI174387	34.7	48.3	Q1	KUZU	Gaziantep,Turkey	Turkey
PI169678	NA	NA	Q1	Cornell ID #111	Hatay,Turkey	Turkey
PI169679	13.8	22.1	Q1	Dikensiz Kuzu	İstanbul,Turkey	Turkey
PI171866	50.8	191.9	Q1	Dikenli	Kars,Turkey	Turkey
PI171867	NA	NA	Q1	Dikensiz	Kars,Turkey	Turkey
PI173122	22.8	37.4	Q1	Dikenli	Kars,Turkey	Turkey
PI173123	18.6	59.9	Q1	Cornell ID #80	Kars,Turkey	Turkey
PI171858	26.5	65.3	Q1	Harlan 6652	Kastamonu,Turkey	Turkey
PI169683	19.3	32.5	Q1	Harlan 2553	Kırklareli,Turkey	Turkey
PI169684	29.9	38.9	Q1	Harlan 2798	Kırklareli,Turkey	Turkey
PI175931	NA	NA	Q1	Harlan 9132	Kırşehir,Turkey	Turkey
PI169680	30.4	221.4	Q1	Cornell ID #113	Kocaeli,Turkey	Turkey
PI169690	19.3	57.1	Q1	Dikensiz	Kocaeli,Turkey	Turkey
PI175926	24.1	126.1	Q1	Cornell ID #54	Kocaeli,Turkey	Turkey
PI176773	21.8	65.3	Q1	Cornell ID #57	Konya,Turkey	Turkey
PI176774	57.1	86	Q1	Cornell ID #58	Konya,Turkey	Turkey
PI173130	24.1	8.7	Q1	Cornell ID #86	Malatya,Turkey	Turkey
PI173809	NA	NA	Q1	Cornell ID #88	Malatya,Turkey	Turkey
PI169669	146.8	107.9	Q1	Cornell ID #105	Manisa,Turkey	Turkey
PI169675	NA	NA	Q1	Cornell ID #108	Manisa,Turkey	Turkey
PI173127	26.9	58.1	Q1	Cornell ID #83	Maras,Turkey	Turkey
PI173128	40.6	72.9	Q1	Cornell ID #84	Maras,Turkey	Turkey
PI173129	32.4	139.7	Q1	Cornell ID #85	Maras,Turkey	Turkey
PI176772	16.9	8.9	Q1	Cornell ID #56	Niğde,Turkey	Turkey
PI171860	25.4	82.9	Q1	Dikensiz	Samsun,Turkey	Turkey
PI171861	43.2	112.1	Q1	Dikenli	Samsun,Turkey	Turkey
PI176771	53	115.7	Q1	Cornell ID #65	Sivas,Turkey	Turkey
PI177081	NA	NA	Q1	Cornell ID #69	Tekirdağ,Turkey	Turkey
PI171864	52.3	42.5	Q1	Harlan 6920	Tokat,Turkey	Turkey
PI171865	22.2	110.8	Q1	Cornell ID #76	Trabzon,Turkey	Turkey
PI167098	95.1	204.5	Q1	Cornell ID #250	Turkey	Turkey
PI167194	17.1	48	Q1	Ispanak	Turkey	Turkey
PI169026	39	45.4	Q1	CGN 9499	Turkey	Turkey
PI175595	48.1	82	Q1	Cornell ID #100	Turkey	Turkey
PI177558	14	19.9	Q1	Harlan 4403	Turkey	Turkey
PI204733	69.4	96.3	Q1	Cornell ID #17	Turkey	Turkey
PI204734	19.8	19.3	Q1	Cornell ID #18	Turkey	Turkey
PI204735	26.6	43.5	Q1	Cornell ID #19	Turkey	Turkey
PI204736	59.2	152.6	Q1	CGN 9622	Turkey	Turkey
PI205234	NA	NA	Q1	Cornell ID #23	Turkey	Turkey
PI206474	22.4	33	Q1	Cornell ID #27	Turkey	Turkey
PI206753	12.3	12.2	Q1	Cornell ID #29	Turkey	Turkey
PI339545	28.1	95	Q1	101-2	Turkey	Turkey
PI339546	21.2	45.6	Q1	101-5	Turkey	Turkey
PI339547	37.7	61	Q1	101-9	Turkey	Turkey
PI344085	28.4	186	Q1	Cornell ID #185	Turkey	Turkey
PI173126	10.7	18.5	Q1	Dikensiz	Urfa,Turkey	Turkey
PI173124	21.9	68.4	Q1	Cornell ID #81	Van,Turkey	Turkey
PI174383	54.5	84.4	Q1	Cornell ID #90	Van,Turkey	Turkey
PI174384	27.2	38	Q1	Cornell ID #91	Van,Turkey	Turkey
PI175928	15.9	71.6	Q1	Harlan 9061	Yozgat,Turkey	Turkey
PI179041	12.4	14.4	Q1	Cornell ID #72	Zonguldak,Turkey	Turkey
PI648964	221.7	509.3	Q1	CALIFLAY'	California,UnitedStates	UnitedStates	CULTIVAR
PI648951	36.3	153.3	Q1	Cornell ID #275	Maryland,UnitedStates	UnitedStates	BREEDING
PI648953	48.5	145.5	Q1	Cornell ID #277	Maryland,UnitedStates	UnitedStates	BREEDING
PI648954	36.6	72	Q1	Cornell ID #278	Maryland,UnitedStates	UnitedStates	BREEDING
PI648958	30.5	161.5	Q1	Cornell ID #286	Maryland,UnitedStates	UnitedStates	BREEDING
PI648961	66.6	116.4	Q1	224 X 223	Maryland,UnitedStates	UnitedStates	BREEDING
PI648962	19.2	36.4	Q1	5 X 1	Maryland,UnitedStates	UnitedStates	BREEDING
PI274046	99.2	57.6	Q1	Elsoms 23	United States?	United States?	Developed
PI274047	16.5	79.6	Q1	Elsoms 23 X Troubadour	United States?	United States?	Developed
PI274050	14.7	39.9	Q1	Hiemalis	United States?	United States?	Developed
PI274053	39.7	48.4	Q1	Noorman	United States?	United States?	Developed
PI274055	14.7	56.3	Q1	Noorman Viking	United States?	United States?	Developed
PI274057	60	184.4	Q1	Stamef	United States?	United States?	Developed
PI274063	33.2	76.1	Q1	Viking	United States?	United States?	Developed
PI274065	25.2	52	Q1	Wisemona	United States?	United States?	Developed
PI604791	NA	NA	Q2	SPI 114/81	Afghanistan	Afghanistan	UNCERTAIN
PI648943	34.4	30.9	Q2	II9A0175	BeijingShi,China	China	LANDRACE
PI648945	24.9	139.9	Q2	II9A0216	BeijingShi,China	China	LANDRACE
PI648947	49.9	44.2	Q2	II9A0271	BeijingShi,China	China	LANDRACE
PI648948	26.5	20.4	Q2	II9A0286	BeijingShi,China	China	LANDRACE
PI433210	22.8	27	Q2	498	China	China
PI321020	12.1	14	Q2	Wushe Waka Maru	Taiwan	China	CULTIVAR
PI166044	26.2	32.5	Q2	Palak	India	India
PI166366	NA	NA	Q2	Palak	India	India
PI175311	90.3	196.1	Q2	Palak	India	India
PI175312	18	43	Q2	Palak	India	India
PI181086	53.1	145.5	Q2	Cornell ID #40	India	India
PI212921	39.7	56.4	Q2	Cornell ID #8	India	India
PI604785	70.1	291.3	Q2	SPI 161/86	Mongolia	Mongolia	CULTIVATED
PI286435	32.8	33.1	Q2	Cornell ID #179	Nepal	Nepal
