# Supplementary material for: Genetic dissection of nitrogen induced changes in the shoot and root biomass of spinach
Source: Sci Rep. 2022 Aug 12;12:13751. doi: 10.1038/s41598-022-18134-7 (PMC9374745; doi:10.1038/s41598-022-18134-7)
Supplement: Supplementary file 6 — Supplementary Information 6. [file 41598_2022_18134_MOESM6_ESM.xlsx]

## Sheet: SNP
Table_S2: SNP data set with 60,940 SNPs across 201 spinach accessions.
SNP	alleles	chrom	pos	PI103063	PI163309	PI165043	PI165504	PI165710	PI166044	PI166366	PI167098	PI167194	PI167195	PI167434	PI169026	PI169669	PI169670	PI169675	PI169678	PI169679	PI169680	PI169682	PI169683	PI169684	PI169685	PI169689	PI169690	PI171858	PI171860	PI171861	PI171864	PI171865	PI171866	PI171867	PI173122	PI173123	PI173124	PI173126	PI173127	PI173128	PI173129	PI173130	PI173809	PI173972	PI174383	PI174384	PI174387	PI174960	PI175311
chr1_15475	C/T	1	15475	CC	CT	CT	CC	TT	TT	CT	CC	NN	CT	CT	CC	CC	CC	CC	CT	CC	CT	CT	CC	CC	TT	CT	CC	CC	CC	CC	CC	CC	CC	CC	CC	CT	TT	CC	CC	CC	CC	CC	CT	CT	CC	CT	CT	CT	CT
chr1_15579	A/T	1	15579	AA	AT	AA	AA	AT	AT	AA	AA	TT	AT	TT	AA	AT	AA	AA	AT	AA	AT	AA	AA	AA	AT	AT	AT	AA	AA	AA	AA	AA	AA	AA	AA	AT	TT	AA	AT	AA	AA	AA	AA	AA	AA	AA	AA	AA	AA
chr1_42056	C/T	1	42056	CC	CC	CC	CC	CC	NN	CC	CT	NN	CT	CC	CT	CT	CC	TT	CT	NN	CT	CC	CC	CT	CC	CT	CC	CC	TT	NN	CC	NN	CC	CC	CC	CT	NN	CC	CT	TT	CC	CC	NN	CC	NN	CT	CC	CT	CC
chr1_47005	T/G	1	47005	GG	TG	TG	TG	GG	GG	GG	GG	GG	GG	TG	GG	TG	TG	GG	TG	TG	TG	TT	GG	GG	GG	TG	TT	GG	TG	GG	TG	GG	TG	GG	TG	TG	GG	TG	GG	TT	TG	TT	NN	GG	GG	GG	GG	TG	GG
chr1_47543	G/T	1	47543	GT	GG	GG	GG	GG	GG	GT	GT	GG	GG	GG	GT	GT	GG	TT	GG	GG	GT	GT	TT	GT	GG	GT	GG	GT	GG	TT	GG	GT	GG	GG	GG	GT	GG	GG	GT	GT	GT	GG	GG	GT	GG	GT	GG	GT	GG
chr1_59832	A/G	1	59832	AG	GG	NN	GG	GG	GG	GG	GG	GG	AG	AG	GG	AG	GG	AG	AG	GG	GG	AG	GG	AG	GG	AG	AG	GG	GG	GG	AG	NN	AA	AG	AG	AG	GG	AG	GG	AA	GG	AA	GG	GG	GG	GG	GG	AG	GG
chr1_60526	T/C	1	60526	CC	TC	TC	TC	CC	NN	CC	NN	CC	TC	NN	CC	TC	TT	CC	TC	NN	CC	TC	CC	TC	CC	TC	TT	CC	NN	CC	TT	CC	TC	NN	TT	TC	CC	TC	CC	TT	TC	TT	NN	CC	NN	CC	CC	NN	NN
chr1_60527	T/C	1	60527	CC	TC	TC	TC	CC	NN	CC	NN	CC	TC	NN	CC	TC	TT	CC	TC	NN	CC	TC	CC	TC	CC	TC	TT	CC	NN	CC	TT	CC	TC	NN	TT	TC	CC	TC	CC	TT	TC	TT	NN	CC	NN	CC	CC	NN	NN
chr1_60573	A/G	1	60573	AG	AG	GG	AG	GG	NN	GG	GG	GG	GG	AG	GG	GG	NN	GG	AG	NN	GG	AG	GG	AG	GG	AG	AA	GG	NN	GG	AG	NN	AA	NN	AG	AG	GG	AG	GG	AG	AG	NN	GG	GG	NN	GG	GG	AA	GG
chr1_60811	G/A	1	60811	GG	GG	GA	NN	GG	GG	GA	GA	GG	GG	GG	GA	GA	GG	GA	GG	GA	GA	AA	GA	GA	GG	GA	GG	NN	GA	GA	GA	GG	GA	GG	GG	GG	GG	GG	GA	GG	GG	GG	GG	GA	GG	NN	GG	GG	GG
chr1_69161	C/A	1	69161	CA	NN	CC	CA	CA	AA	NN	NN	NN	NN	CA	AA	AA	CC	NN	CA	CC	AA	CC	AA	AA	AA	NN	CA	NN	NN	AA	NN	NN	CC	CC	CA	CA	AA	CA	AA	CC	CC	NN	NN	NN	AA	NN	AA	CA	NN
chr1_82647	G/A	1	82647	GG	GG	GG	GG	AA	GA	AA	GG	GA	GA	GG	GG	NN	NN	GG	GG	NN	GG	GG	GG	GA	AA	NN	GG	GG	GG	NN	GG	GG	GG	GG	GG	GG	AA	GA	GG	GG	GG	GG	GG	GG	GG	GA	GA	GG	GA
chr1_82982	T/C	1	82982	CC	CC	TT	CC	CC	CC	CC	CC	TC	TC	TC	CC	TT	CC	TC	TC	TT	NN	TC	CC	NN	NN	CC	TC	NN	CC	NN	TC	TC	TC	TC	TT	TT	CC	TC	CC	TC	CC	TC	CC	CC	CC	CC	NN	TC	CC
chr1_83297	C/T	1	83297	CC	CC	CC	CC	TT	CC	NN	CC	CC	CT	CT	CC	NN	CC	CC	CT	CC	CC	CC	CC	CC	TT	CT	CC	CC	CC	CC	CC	CC	CC	CC	CC	CC	CT	CC	CC	CC	CC	CC	CC	CT	CC	CC	CC	CT	TT
chr1_83304	G/T	1	83304	GG	GT	GG	GT	GG	GG	GG	TT	TT	GG	GG	GT	NN	GT	GG	GG	GG	GG	GT	GT	GG	GG	GG	GG	GT	GG	GT	GT	GT	GT	GT	GT	GG	GG	GG	GT	GG	GT	GT	TT	GG	TT	GT	GG	GG	GG
chr1_83349	C/T	1	83349	CC	CT	CT	TT	NN	CC	CC	CT	NN	CC	CC	CT	CC	TT	CC	CC	CC	CC	CT	CT	CC	NN	CC	CC	CT	CT	CT	CT	CT	CT	CT	CT	CC	CC	CT	CC	CT	CT	CT	TT	CC	TT	CT	CT	CC	CC
chr1_83893	A/C	1	83893	AC	AC	AC	AC	AA	AA	AA	AA	CC	AA	AA	AA	AA	AC	AA	AA	AA	AA	AA	AC	AA	NN	AA	AA	AC	AC	AC	AC	CC	AA	AC	AC	AA	AA	AA	AC	AC	AC	AC	CC	AC	AC	AA	CC	AA	AA
chr1_83962	A/C	1	83962	AC	AC	AC	AC	NN	AA	AC	AC	AC	AC	AA	AA	AA	AC	AA	AC	AA	AA	AC	AC	AA	AA	AA	AA	AC	AC	AC	AC	AC	AC	AA	AC	AA	AA	AC	AC	AA	AC	AC	CC	AA	AC	AA	CC	AA	AA
chr1_84059	T/A	1	84059	TA	TA	TA	TA	TT	TA	TT	TA	TT	TT	TT	TA	TT	TA	TT	TT	TT	TT	TT	TA	TT	TT	TT	TT	TA	TA	TA	TA	TA	TA	TT	TA	TT	TT	TA	TA	TA	TA	TA	AA	TT	TA	TT	AA	TT	NN
chr1_84257	G/A	1	84257	GG	GA	GA	GG	NN	GG	GG	GA	GG	NN	GG	GA	GG	GG	GG	GG	GG	GG	GA	GA	GA	NN	GG	GG	GA	GA	GA	GA	GA	GA	GA	GA	GG	GG	GG	GA	GA	GA	GA	AA	GG	AA	GG	GA	GG	GG
chr1_84680	C/A	1	84680	CA	AA	CC	CA	NN	AA	CC	CA	AA	CC	CC	CA	CC	CC	CC	CC	CC	CC	CC	CA	CC	NN	CC	CC	CA	CA	CA	CA	CA	CA	CA	CA	CC	CC	CA	CA	CC	CA	CA	AA	CC	CA	CC	AA	CC	CC
chr1_85151	G/C	1	85151	GG	GG	GC	GG	GG	GG	GG	GG	GG	GG	GG	GG	GC	GC	GG	GG	NN	GG	GG	GG	GG	GG	GC	GC	GG	GG	GG	GC	GG	GC	GC	GC	GC	GG	GC	GG	GC	GG	GC	GG	GG	GG	GG	GG	GC	GG
chr1_85332	A/T	1	85332	AA	AA	AT	AA	AA	AA	AA	AA	AA	AA	AT	AA	AA	AT	AT	AA	NN	AA	AT	AA	AA	AA	AA	AT	AA	AA	AA	AT	AA	AT	AA	AT	AT	NN	AT	AA	AT	AA	AT	AA	AA	AA	AA	AA	AT	AA
chr1_85348	C/T	1	85348	CC	CC	CT	CC	NN	TT	NN	CT	CC	TT	CC	CT	CT	CT	CT	CT	CC	TT	CC	CT	TT	CC	TT	CT	CT	CT	CT	CC	CC	CT	CC	CC	CT	NN	CT	CT	CT	CC	CC	CC	TT	CC	CT	CC	CT	TT
chr1_85545	G/C	1	85545	GC	GC	GG	GC	NN	GC	GG	GC	CC	GG	GG	GC	GG	GG	GG	GC	GG	GG	GC	GC	GG	NN	GG	GG	GC	GC	GC	GC	GC	GC	GC	GC	GG	GG	GC	GC	GC	GC	GC	CC	GG	GC	GC	CC	GG	GG
chr1_85578	A/C	1	85578	AC	AC	AA	AC	AA	AA	AA	AC	CC	AA	AA	AC	AA	AA	AA	AC	AA	AA	AC	AC	AA	AA	AA	AA	AC	AC	AC	AC	AC	AC	AC	AC	AA	AA	AC	AC	AC	AC	AA	CC	AA	AC	AC	CC	AA	AA
chr1_85651	T/C	1	85651	TC	TC	TC	TC	NN	CC	TT	TC	CC	TT	TT	TT	TT	TC	TT	TC	TT	TT	TC	TC	TT	TT	TT	TT	TC	TC	TT	TC	TC	TC	TC	TC	TC	TT	TC	TC	TT	TC	TC	CC	TC	TC	TT	CC	TT	TT
chr1_85691	A/C	1	85691	AC	AC	AC	AC	NN	AC	AA	AC	CC	AA	AA	AC	AA	AC	AA	AC	AA	AA	AC	AC	AA	NN	AA	AA	AC	AC	AC	AC	AC	AC	AC	AC	AA	AA	AC	AC	AA	AA	AC	CC	AC	AC	AA	CC	AA	AA
chr1_86571	A/C	1	86571	AC	AC	AC	AC	NN	AA	AA	AC	CC	AA	AA	AA	AC	AC	AA	AC	AA	AA	AC	AC	AA	NN	AA	AA	AC	AC	AC	AC	CC	AC	AC	AC	AA	AA	AC	AC	AA	AC	AC	CC	AC	CC	AC	CC	AA	AA
chr1_86717	G/A	1	86717	GA	AA	GA	GA	NN	GG	GG	GA	AA	GG	GG	GA	GA	GA	GG	GG	GG	GG	GA	GA	GG	GG	GG	GG	GA	GA	GA	GA	AA	GA	GG	GA	GG	GG	GA	GA	GA	GA	GA	AA	GG	GA	GA	AA	GG	GG
chr1_87280	T/C	1	87280	TC	TC	TC	TC	TT	TC	TT	TC	TC	TT	TT	TC	TT	TC	TT	TC	TT	TT	TT	TC	TT	NN	TT	TT	TC	TC	TC	TC	CC	TT	TT	TC	TC	TT	TC	TC	TT	TC	TC	CC	TC	CC	TT	CC	TT	NN
chr1_87452	T/C	1	87452	TT	TC	TC	TC	NN	TT	TT	TC	CC	NN	TT	TC	TT	TC	TT	TC	TT	TT	TT	TC	TT	NN	TT	TT	TC	TC	TC	TC	TC	TT	TC	TC	TT	TT	TC	TC	TC	TC	TC	CC	TC	TC	TT	CC	TT	TT
chr1_87560	C/T	1	87560	CC	CC	CT	CC	CC	CC	CC	CC	CC	CC	TT	CC	CC	CT	CC	CC	CC	CC	CT	CC	CC	NN	CT	CT	CC	CC	CC	CT	CC	CT	CT	CT	CT	CC	CT	CC	CT	CT	CT	CC	CC	CC	CC	CC	CT	CC
chr1_87666	C/T	1	87666	CT	CC	CT	CT	CC	CC	CC	CT	TT	CC	CC	CT	CT	CT	CC	CT	CC	CC	CC	CC	CC	NN	CC	CC	CT	CC	CC	CT	CT	CC	CT	CC	CC	CC	CT	CT	CC	CT	CT	TT	CT	CT	CC	TT	CC	CC
chr1_87712	C/T	1	87712	CC	CC	CC	CT	CC	CC	CC	CT	TT	CC	CC	CT	CC	CT	CC	CC	CC	CC	CC	CC	CC	CC	CC	CC	CT	CC	CT	CC	CT	CT	CT	CC	CC	CC	CC	CT	CC	CT	CT	TT	CC	CT	CC	TT	CC	CC
chr1_87919	C/T	1	87919	CC	CT	CT	CT	CC	CC	NN	CT	CC	CC	CC	CT	CT	TT	CC	CT	CC	CC	CT	CT	CC	NN	CC	CC	CT	CT	CT	CT	TT	CT	CT	CT	CC	NN	CT	CC	CT	CT	CT	TT	CC	CT	CT	NN	CC	CC
chr1_87998	G/A	1	87998	GA	AA	GA	GA	GG	GG	GA	GG	AA	NN	GG	GG	GA	GA	GG	GA	GG	GG	GA	GA	GG	GG	GG	GG	GA	GA	GA	GA	AA	GA	GA	GA	GG	GG	GA	GA	GA	GA	GG	AA	GG	GA	GA	AA	GG	NN
chr1_88037	A/T	1	88037	AT	TT	AT	AT	AA	AA	AT	AT	AT	AA	AA	AT	AT	AT	AA	AA	AA	AA	AA	AT	AA	NN	AA	AA	AT	AT	AT	AT	AT	AT	AT	AT	AT	AA	AT	AT	AT	AT	AA	TT	AT	AT	AT	TT	AA	AA
chr1_88203	T/G	1	88203	TG	GG	TG	TG	TT	GG	TT	TG	GG	TT	TT	TT	TT	TG	TT	TG	TT	TT	TG	TG	TT	NN	TT	TT	TG	TG	TG	TG	TG	TG	TG	TG	TG	NN	TG	TG	TG	TG	TG	GG	TT	GG	TT	GG	TT	TT
chr1_88386	C/T	1	88386	CT	CT	CT	CT	CC	CC	CC	CT	CC	CC	CC	CT	CC	CT	CC	CC	CC	CC	CT	CT	CC	CC	CC	CC	CT	CT	CT	CT	CT	CT	CT	CT	CC	NN	CT	CT	CT	CT	CT	TT	CC	CT	CT	TT	CC	CC
chr1_88472	A/G	1	88472	AG	AG	AG	AG	AA	AA	AA	AG	GG	NN	AA	AG	AG	AG	AA	AA	AA	AA	AG	AG	AA	AA	AA	AA	AG	AG	AG	AG	AG	AG	AG	AG	AA	NN	AG	AG	AG	AG	AG	GG	AA	AG	AA	GG	AA	AA
chr1_89180	T/G	1	89180	TG	TG	TT	TG	TT	NN	TT	TG	GG	NN	TT	TG	TG	TG	TT	TG	TT	TT	TG	TG	TT	NN	TT	TT	TG	TG	TG	TG	TG	TG	TT	TG	TG	NN	TG	TG	TT	TG	TG	GG	TT	TG	TT	GG	TT	NN
chr1_89350	C/T	1	89350	CC	CC	CC	CC	NN	CT	CT	CC	CC	CC	CC	CC	CT	CT	TT	CC	CC	TT	CC	CT	CC	CC	CC	CC	CT	CT	CT	CC	CT	CT	CC	CC	CC	NN	CC	CC	CC	CC	CC	CC	CT	CC	CC	CC	CT	TT
chr1_89437	G/C	1	89437	GC	GC	GC	GC	NN	GC	GG	GG	CC	GG	GG	GC	GG	GC	GG	GG	GG	GG	GC	GC	GG	CC	GG	GG	GG	GC	GC	GC	GC	GC	GC	GC	GG	NN	GC	GC	GG	GC	GC	CC	GG	GC	GC	GC	GG	GG
chr1_89519	A/G	1	89519	AG	AG	AG	AG	NN	AA	AA	AG	GG	AA	AA	AG	AA	AG	AA	AG	AA	AA	AG	AG	AA	AA	AA	AA	AG	AG	AG	AG	GG	AG	AG	AG	AA	AA	AG	AG	AG	AG	AA	GG	AA	AG	AG	GG	AA	AA
chr1_89984	C/T	1	89984	CT	CT	CT	CT	CC	TT	CC	CT	TT	CC	CC	CT	CT	CT	CC	CC	CC	CC	CT	CT	CC	NN	CC	CC	CT	CT	CT	CT	TT	CC	CT	CT	CC	CC	CT	CT	CC	CT	CT	TT	CT	CT	CT	TT	CC	CC
chr1_90167	A/G	1	90167	AG	AG	AG	AG	AA	AA	AG	AG	GG	AA	AA	AG	AG	AG	AA	AA	AA	AA	AA	AG	AA	NN	AA	AA	AG	AG	AG	AG	GG	AG	AG	AG	AG	AA	AA	AG	AA	AG	AA	GG	AA	AG	AG	GG	AA	NN
chr1_90520	G/A	1	90520	GG	GA	GA	GG	NN	GG	GG	GG	GG	GG	AA	GG	GG	GA	GG	GG	GG	GG	AA	GG	GA	NN	GG	GA	GG	GG	GG	GA	GG	GA	GA	GA	GG	GG	GA	GG	GA	GA	GA	GG	GG	GG	GG	GG	GA	GG
chr1_90579	A/G	1	90579	AG	AG	AG	AG	NN	AG	AA	AG	GG	AA	AA	AG	AG	AG	AA	AG	AA	AA	AA	AG	AA	NN	AA	AA	AG	AG	AG	AG	GG	AG	AG	AG	AA	NN	AG	AG	AG	AG	AG	AG	AA	AG	AG	GG	AA	AA
chr1_90594	C/T	1	90594	CC	CT	CT	CT	NN	CT	CC	CT	TT	CC	CC	CT	CT	CT	CC	CT	CC	CC	CC	CT	CC	NN	CC	CC	CT	CT	CT	CT	TT	CT	CT	CT	CC	CC	CT	CT	CT	CT	CT	CT	CC	CT	CT	TT	CC	CC
chr1_90645	G/A	1	90645	GA	GA	GG	GA	NN	GA	GG	GG	GG	GG	GG	GA	GG	GA	GG	GA	GG	GG	GG	GA	GG	NN	GG	GG	GA	GA	GA	GA	GA	GA	GA	GA	GG	GG	GA	GA	GA	GA	GA	AA	GG	GA	GA	AA	GG	GG
chr1_90795	T/G	1	90795	TG	TG	TG	TG	NN	TG	TT	TG	GG	TT	TT	TG	TG	TG	TT	TG	TT	TT	TT	TG	TT	NN	TT	TT	TG	TG	TG	TG	TG	TG	TG	TG	TT	TT	TT	TG	TT	TG	TG	TG	TT	TG	TG	GG	TT	TT
chr1_90821	G/A	1	90821	GA	GA	GA	GA	NN	GA	GG	GA	GG	GG	GG	GA	GG	GA	GG	GA	GG	GG	GG	GA	GG	NN	GG	GG	GA	GA	GA	GA	AA	GA	GA	GA	GG	NN	GA	GA	GA	GA	GA	AA	GG	GA	GA	AA	GG	GG
chr1_90941	G/T	1	90941	GG	GT	GT	GT	NN	GG	GG	GT	GG	GG	GG	GT	GG	GT	GG	GG	GG	GG	GT	GT	GG	NN	GG	GG	GT	GT	GT	GT	GT	GT	GT	GT	GG	GG	GT	GT	GG	GT	GT	TT	GG	GT	GT	TT	GG	GG
chr1_91029	G/T	1	91029	GG	GT	GG	GG	NN	GG	GG	GG	GG	GG	TT	GG	GT	GT	GG	GT	GT	GG	NN	GG	GT	NN	GT	GT	GG	GT	GG	GG	GG	GT	GT	GT	GT	GG	GT	GG	GT	GG	GT	GG	GG	GG	GG	GG	GT	GG
chr1_103993	G/A	1	103993	GA	GG	GG	GG	GG	GA	GA	GA	GG	GG	GG	GA	GA	GG	AA	GA	GA	GA	GG	GA	GA	GG	GA	GA	AA	GA	GA	NN	GG	GA	NN	GG	GA	GG	GA	AA	GA	GG	GG	GG	AA	NN	GA	GG	GA	GA
chr1_106381	G/A	1	106381	GG	GG	GA	GG	NN	NN	AA	GG	GG	GA	GA	GA	GG	GG	GG	GG	GA	GA	GG	GG	GA	AA	GA	GA	GG	GG	GG	GG	GG	GA	GG	GG	GG	NN	GA	GG	GG	GG	GG	GG	GA	GG	GA	GA	GG	GA
chr1_116835	A/T	1	116835	AA	AA	AA	AA	AA	AA	AA	AA	AA	AT	AA	AT	AT	AA	TT	AT	AT	AT	AA	AT	AA	AA	AT	AT	AT	AT	AA	AT	AA	AA	AA	AA	AA	AA	AA	NN	AA	AA	AA	AA	AT	AA	AT	AA	AA	AA
chr1_117253	G/T	1	117253	TT	TT	GG	NN	NN	TT	TT	TT	TT	TT	GT	TT	NN	GG	TT	GT	GT	TT	GG	TT	TT	NN	GT	GT	TT	NN	TT	GG	NN	GG	GT	GG	GG	TT	GG	NN	GT	GT	GG	TT	TT	TT	TT	TT	GT	TT
chr1_155840	T/C	1	155840	TT	TT	TT	TT	TT	TT	TT	TC	TT	TC	TC	TT	TT	TT	TT	TT	TT	TT	TT	TT	TC	TT	TC	TT	TT	TT	TT	TT	TT	TT	TT	TT	TT	TT	TC	TT	TT	TT	TT	TT	TT	TT	TT	TT	TT	TT
chr1_181439	G/A	1	181439	GA	GG	GG	GG	GG	GG	GG	GG	GA	GG	GG	GG	NN	NN	GG	GG	GG	GG	GG	GG	GA	GG	GG	GA	GG	GG	GG	GA	GA	GA	GA	AA	GG	GG	GA	GG	GA	GG	AA	AA	GG	GA	GA	GA	GA	GG
chr1_181688	C/T	1	181688	CT	CT	CC	NN	CC	CC	CC	CT	CC	CC	CC	CC	NN	CT	CC	CT	CC	CC	CC	CT	CT	CC	CT	CT	CC	CT	CT	CT	TT	CT	CT	TT	CC	CC	CC	CC	CT	CT	TT	CT	CC	CT	CT	CC	CT	CC
chr1_198642	T/C	1	198642	TC	TC	TC	CC	TT	TT	TT	NN	TC	TT	TT	TC	TT	TC	TT	TC	TC	TT	TC	TC	TT	TT	TT	TC	TC	TT	TC	CC	TC	TC	TT	CC	TT	TT	TC	TC	TC	TC	CC	CC	TC	TT	TT	TC	TC	TT
chr1_200041	A/G	1	200041	AA	AG	AA	GG	AA	NN	AA	AA	AG	AA	AA	NN	NN	AG	NN	AG	AA	AA	AG	AA	AG	AA	AA	AA	AG	NN	NN	GG	GG	AG	NN	GG	AA	AA	AG	AA	GG	AG	NN	GG	AA	AG	AA	AG	AG	AA
chr1_202411	G/T	1	202411	GG	GG	GG	GT	GG	GG	GT	GG	GG	GG	GG	GG	GT	GG	GT	GG	GG	GT	GG	TT	GG	GG	GG	GG	TT	GT	GT	GG	TT	GG	GG	NN	GG	GG	GG	GG	GG	GT	NN	GG	GT	GG	GG	GG	GG	GT
chr1_208822	C/T	1	208822	CC	CT	CT	CC	CC	CT	CC	CC	CC	CC	CC	CC	CT	TT	CC	CT	CC	CC	NN	CT	CC	CC	CT	NN	TT	CT	CC	CC	NN	TT	CC	TT	CC	CC	CC	CT	NN	TT	NN	CC	CC	CT	CC	CC	CC	CC
chr1_212660	T/A	1	212660	TA	NN	NN	NN	AA	TT	TA	TT	TT	TT	TT	TA	TT	TT	TT	TT	TT	TT	TT	TT	TT	TT	TT	NN	TT	TT	TT	NN	NN	TT	TT	NN	TT	TT	TT	TT	TT	TT	NN	NN	TA	TT	TT	AA	TA	AA
chr1_272718	C/T	1	272718	CC	CT	CT	CT	CC	CC	CC	CT	CT	TT	TT	CT	CT	CT	TT	CC	TT	TT	TT	TT	TT	CT	CT	CT	CT	TT	CT	CC	CT	CT	TT	CT	CT	TT	NN	CT	CC	CT	CT	CC	CT	CT	CT	TT	CT	CT
chr1_325831	T/G	1	325831	TT	TT	TT	TT	TG	TT	TT	TT	GG	NN	TT	TT	TG	NN	TT	TT	TT	TG	TT	TT	TT	TT	TT	TT	TT	TT	TT	TT	TT	TT	NN	TT	TG	NN	TT	TT	TT	TG	NN	TT	TT	TT	TT	TT	TT	TT
chr1_326438	A/T	1	326438	AA	NN	AA	AA	AT	AA	AA	AA	AA	AT	TT	AA	AA	AT	TT	AT	AA	AT	AT	NN	AA	AT	AT	AA	AA	AT	AA	AT	AT	AA	AA	AA	AT	AA	AT	AT	AT	AA	AT	NN	AA	AA	NN	AA	AA	AA
chr1_350689	G/T	1	350689	GG	GG	GG	GG	GT	GT	GG	GG	GG	GG	GG	GT	GG	GT	GT	GT	GG	GG	GG	GG	GT	GG	GG	GG	GG	GT	GG	GT	GT	GG	GG	GT	GT	TT	GG	GG	TT	GG	NN	GG	GG	GT	GG	GT	GG	GG
chr1_373534	A/T	1	373534	NN	AA	AA	AA	AA	AA	AA	AT	NN	AA	AA	AA	AA	AT	AA	AA	AA	AT	AA	AT	AT	AA	AT	AT	AA	AA	AA	AT	AA	AT	AA	TT	AA	AA	AT	AA	AA	AT	AA	AT	AA	AT	AA	AA	AA	AA
chr1_376803	C/T	1	376803	CC	CT	CC	CC	CC	CC	CC	CT	CC	CC	CC	CC	CC	CC	CC	CT	CC	CT	CC	CT	TT	CC	CT	CT	CC	CC	TT	CT	CC	CT	CC	TT	CC	CC	TT	CC	CC	CC	CT	CT	CC	CT	CC	CC	CT	CC
chr1_379328	C/T	1	379328	CC	CC	CC	CC	CC	CC	CC	CC	CC	CC	CC	CC	CC	CC	CC	CC	CC	NN	CC	CC	CT	CC	CT	CC	CC	CC	TT	TT	NN	CT	CC	TT	CC	CC	CT	CT	NN	CT	CC	NN	CC	CT	CC	CC	CC	CC
chr1_389761	C/A	1	389761	CC	CC	CC	CC	CC	CC	CC	CC	NN	CC	NN	CC	CC	CC	CC	CC	CC	CC	CC	CC	CC	CC	CA	AA	CC	CC	CC	CC	NN	CC	CC	AA	CC	CC	AA	CA	CC	CC	CC	NN	CC	CA	CA	CC	AA	CC
chr1_423221	C/T	1	423221	NN	CC	CC	CC	TT	CC	NN	CC	NN	CC	CC	CC	CC	CC	CC	CC	NN	CT	CT	CC	CC	CC	CC	CC	NN	CC	NN	CC	CC	CC	CC	CC	CT	CC	CC	CC	NN	NN	CC	CC	CC	CT	CT	CC	CC	CC
chr1_449738	G/A	1	449738	AA	AA	GA	AA	AA	AA	GA	AA	GA	GG	GA	GA	AA	AA	AA	GA	AA	AA	AA	AA	GA	AA	AA	AA	AA	AA	AA	AA	AA	AA	GA	AA	AA	AA	AA	GA	AA	AA	AA	AA	GA	GA	AA	AA	AA	AA
chr1_464513	G/A	1	464513	GG	GG	GG	GG	GG	GG	GG	GA	NN	GA	GA	GA	AA	AA	GA	GA	GA	GG	GG	GG	GG	GG	GG	GA	GG	GA	GG	GA	GA	GG	GA	GG	GG	AA	GG	GA	GG	GG	GA	GG	GA	GG	GA	GA	GG	GG
chr1_470254	G/T	1	470254	TT	GG	GG	GG	GG	GT	GT	GG	GT	GG	GG	GT	GT	GG	GG	GG	GG	GG	GG	GG	GG	GG	GT	GG	GT	GG	GG	GG	GG	GG	GG	GG	GT	GG	GG	GG	GG	GT	GG	GG	GT	GG	GG	GT	GG	TT
chr1_483626	A/C	1	483626	AA	AA	AC	AA	AA	AA	AA	NN	AA	AA	AA	AA	AA	AC	AA	AA	AA	AC	AA	AA	AA	NN	AC	AA	AC	AA	AA	AC	AC	AC	AA	CC	AC	AA	AC	AA	CC	AA	AA	AC	AA	AA	AA	AA	CC	AC
chr1_485163	C/T	1	485163	CC	NN	CC	CC	NN	CC	CC	CC	NN	CC	NN	CC	CC	CC	CC	NN	NN	CT	CC	CC	NN	CC	CC	CC	CC	CC	CC	CC	CC	CC	CC	CC	CT	CC	CC	CC	CC	CC	CC	CC	CC	NN	CT	CC	CC	CC
chr1_485165	A/T	1	485165	AA	NN	AT	AA	NN	AT	TT	TT	NN	AA	NN	AA	AA	AA	AA	NN	NN	AT	AT	AA	NN	NN	AT	AT	AA	AA	NN	AT	AA	NN	AA	TT	AA	AA	AT	NN	TT	AT	AT	TT	AA	NN	AA	AA	TT	AT
chr1_486219	G/T	1	486219	GG	GT	GG	GG	GT	GG	GG	GG	GT	GT	GG	GG	GT	GG	GG	GT	GT	GT	GG	GT	GT	GG	GG	GT	GG	GG	GG	GG	GG	GG	GG	GG	GT	GG	GG	GG	GG	GG	GG	GG	GG	GT	GG	GG	GG	GG
chr1_499072	C/A	1	499072	CC	CA	CC	CC	CC	CC	CC	CC	CA	CA	NN	CC	CC	CA	CC	CA	CA	NN	CC	CC	CC	NN	CC	CA	CC	CC	CC	CC	CC	CC	CC	CC	CA	CC	CC	CC	CC	CC	CC	CC	CC	CC	CA	CC	NN	CC
chr1_499090	G/A	1	499090	GG	GG	GG	GA	GG	NN	GA	GA	GG	GG	NN	GA	GG	GG	GG	GG	GG	GG	GA	GG	GG	NN	GA	GA	GA	GG	GA	GA	GG	GA	GA	GA	GG	GG	GA	GG	AA	GG	GG	GG	GG	GA	GG	GG	NN	GA
chr1_499096	C/A	1	499096	CC	CC	CC	CC	CC	NN	CC	CA	CA	CC	NN	CC	CA	CC	AA	CA	CA	CC	CA	CC	CA	CC	CA	CA	CA	AA	CC	CA	AA	CC	CA	CC	CC	AA	CC	CA	CC	CA	CA	CA	CC	CC	CA	CA	NN	CC
chr1_499098	G/T	1	499098	GG	GG	NN	GT	GG	NN	GT	GT	GG	GG	NN	GT	GG	GG	GG	GG	GG	GG	GT	GG	GG	NN	GT	GT	GT	GG	GT	GT	GG	GT	GT	GT	GG	GG	GT	GG	TT	GG	GG	GG	GG	GT	GG	GG	NN	GT
chr1_499265	C/T	1	499265	CC	CT	NN	CC	CT	CC	CC	CC	CT	CT	NN	CC	CC	CT	CC	CT	CT	CC	CC	CC	CC	CC	CC	CT	CC	CC	CC	CC	CC	CC	CC	NN	NN	CC	CC	CC	CC	TT	CC	CC	CC	CT	CT	CC	CC	CC
chr1_501604	G/T	1	501604	GG	GT	GG	GG	GT	GG	GG	GG	GT	GT	GG	GG	GT	NN	GG	GT	GT	GT	GG	GG	GT	GG	GG	GG	GG	GG	GG	GG	GG	GG	GG	GG	GT	GG	GG	GG	GG	GT	GG	GG	GG	TT	GT	GG	NN	GG
chr1_505137	T/C	1	505137	TC	TT	TT	TT	TT	TT	TT	TT	TT	TT	TT	TT	TT	TT	TT	TT	NN	TT	TT	TC	TT	NN	TT	TT	TT	TT	CC	TT	TT	CC	TT	CC	TT	TT	TT	TT	NN	TT	TT	TC	TT	TC	TT	TT	NN	TT
chr1_524238	A/G	1	524238	AG	AG	AA	AA	AA	AA	AA	AG	AG	AA	AA	AA	NN	AA	GG	AG	AA	AA	AA	NN	AA	AA	AG	AG	AG	AG	AA	AA	NN	NN	AA	AA	AA	GG	AA	AG	AA	AA	GG	AA	AA	NN	AG	AG	AA	AA
chr1_526658	T/C	1	526658	CC	CC	CC	TC	CC	CC	CC	CC	CC	TC	TC	TC	CC	TC	TC	NN	CC	TC	CC	CC	TT	TC	CC	TC	CC	TC	CC	CC	CC	CC	TC	CC	TC	CC	TC	TT	TC	NN	CC	CC	TT	TC	CC	CC	CC	TC
chr1_526884	C/A	1	526884	CC	CA	CA	CA	CC	CC	CC	AA	CC	CC	CA	CA	CC	CA	CC	CC	CA	CA	NN	CA	CC	AA	CA	CA	CA	CC	CA	CA	NN	CA	CA	AA	CC	CC	CA	CC	AA	CA	CC	CA	CC	CC	CC	CC	AA	CC
chr1_527061	G/A	1	527061	AA	AA	AA	GA	AA	GA	AA	AA	AA	GA	GA	GA	AA	GG	GA	GA	GA	AA	AA	AA	GG	AA	AA	AA	AA	NN	AA	AA	AA	AA	GG	AA	AA	AA	AA	GG	AA	AA	GG	AA	GA	NN	AA	AA	AA	AA
chr1_527885	C/A	1	527885	CC	CA	CC	CC	CA	CC	CC	CC	CA	AA	CC	CC	CC	CC	CC	NN	CC	CC	CC	CC	CC	CC	CC	CC	CC	CC	CC	CC	CC	CC	CC	CC	CC	CC	CC	CC	CC	CC	CC	CC	CC	AA	CA	CC	CC	CC
chr1_527905	C/T	1	527905	CC	CC	CC	CT	CC	CC	CC	CC	CC	CC	CC	CC	CC	CC	CC	CC	CC	CC	NN	CT	CC	CC	CT	CT	CC	CT	CT	NN	CC	CT	CC	CC	CC	CC	CT	CC	CC	CC	CC	CT	CC	CC	CC	CC	CC	CC
chr1_528009	C/T	1	528009	CC	CC	CC	NN	CC	CC	NN	CT	CT	CC	CC	CC	TT	CT	TT	CT	CT	CC	CC	CT	CT	CC	CT	CT	CT	TT	NN	CT	TT	CT	CT	CC	CC	TT	CC	CT	NN	NN	CT	CC	CC	CC	CT	TT	CC	NN
chr1_530282	C/T	1	530282	CT	CT	TT	CC	CC	CT	CT	CT	CC	CC	CT	CC	CC	CC	CC	CC	CC	TT	CC	CC	CC	CT	TT	CT	CT	CC	TT	CT	NN	CT	CC	TT	CC	CC	CT	CC	NN	CC	CC	CT	CC	CC	CT	CC	TT	CC
chr1_531247	G/A	1	531247	GG	GA	GG	GG	GA	GG	GG	GG	GA	GG	GG	GG	GG	GA	GG	GA	GA	GA	GG	GG	GA	GG	GG	GA	GG	GG	GG	GG	GG	GG	GG	GG	GA	GG	GG	GG	GG	GG	GG	NN	GG	GA	NN	GG	GG	GG
chr1_544274	T/A	1	544274	TA	TT	TT	TT	TT	TA	AA	TT	TT	TT	TT	TA	TT	TT	TT	TT	TT	TT	TT	TT	TT	TT	TT	TT	TT	TT	TT	TT	TT	TT	TT	TT	TA	TT	TT	TT	TT	TT	TT	TT	TA	TT	TT	TA	TT	AA
chr1_544798	G/A	1	544798	GA	GG	GG	GA	NN	GA	GA	GG	GG	GG	GG	GA	GG	GG	GG	GG	GG	GG	GG	GG	GG	GG	GG	GG	GG	GG	GG	GG	GG	GG	GG	GG	GA	GG	GG	GG	GG	GG	GG	GG	GA	NN	GG	GG	GG	AA
chr1_551426	A/T	1	551426	AT	AT	AA	AT	TT	AT	TT	AT	TT	AT	AA	AT	AT	AA	TT	AT	TT	AA	AT	AT	AA	AA	AT	AT	AT	TT	NN	AT	AT	AT	AT	AA	AT	TT	TT	AT	AA	AT	AT	AT	AT	AA	AT	TT	AA	TT
chr1_555309	G/A	1	555309	GG	GG	GA	GA	NN	GA	GG	GA	NN	GG	GG	GG	GG	GG	GG	GG	GG	GA	GA	GG	GA	GG	GG	GG	GA	GG	GA	GG	GG	GG	GA	GG	GA	GG	GG	GG	AA	AA	GG	GG	GG	GA	GG	GG	NN	GG
chr1_557883	A/C	1	557883	AA	NN	AA	AA	NN	AA	AC	AA	AA	AA	NN	AA	AA	AA	AA	AC	AA	AA	AA	NN	AA	AC	NN	AC	AA	AA	NN	AA	AA	AC	AA	AC	AA	AA	AC	AA	AA	AC	AA	AC	AA	AA	AA	AA	AA	CC
chr1_557893	C/T	1	557893	CC	CC	CC	NN	NN	CC	CT	NN	CC	CC	NN	CC	CC	CC	CC	CT	CC	CC	CC	NN	CC	CT	CC	CT	CC	CC	NN	CC	CC	CT	CC	CT	CC	CC	CT	CC	CC	CC	CC	CT	CC	CC	CC	CC	CC	TT
chr1_557966	A/T	1	557966	AA	AA	AA	AA	AA	AA	AA	NN	AA	AA	AT	AT	AA	AT	AA	AA	NN	AA	AT	AA	AA	AA	TT	AT	NN	AA	TT	AA	AA	NN	AA	TT	AA	AA	AT	AA	AA	AA	AA	AT	AA	AT	AA	AA	AA	AT
chr1_559266	G/T	1	559266	GG	NN	GG	GG	GT	GG	GG	GG	GT	GT	GG	GG	GG	GG	GG	GG	GT	TT	GG	GG	GT	GG	GG	GG	GG	GG	GT	GG	GG	GG	GG	GG	GT	GG	GG	GG	GG	TT	GG	GG	GG	TT	GT	GG	GG	GG
chr1_559274	G/T	1	559274	GG	GG	GG	GG	GG	GG	GG	GT	GG	GT	GG	GG	TT	GG	GT	GG	GG	GG	GG	GG	GG	GG	GT	GT	GG	TT	GG	GG	TT	NN	GT	GG	GG	TT	GT	GT	GG	GG	TT	GG	GG	GG	GT	NN	GG	GG
chr1_560171	G/A	1	560171	GG	GG	GG	GA	GG	GG	GA	GG	GG	GG	GA	GG	GG	GA	GG	GA	GG	GG	GG	GG	GG	GA	GA	GA	GG	GG	GA	GG	GG	GA	GG	AA	GG	GG	AA	GG	GA	GG	NN	GA	GG	GG	GG	GG	GG	GG
chr1_560334	C/A	1	560334	CC	CC	CC	CC	CC	CC	CA	CC	CC	CC	CA	CC	CC	CA	CC	CA	CC	CC	CC	CA	CC	CC	CA	CA	CC	CC	CA	CA	CC	CC	CC	AA	CC	CC	CC	CC	CC	CC	CC	AA	CC	CC	CC	CC	CC	CA
chr1_560341	G/A	1	560341	GG	GG	GG	GG	GG	GG	GA	GG	GG	GG	GA	GG	GG	GA	GG	GA	GG	GG	GG	GA	GG	GG	GA	GA	GG	GG	GA	GA	GG	GG	GG	AA	GG	GG	GG	GG	GG	GG	GG	AA	GG	GG	GG	GG	GG	GA
chr1_560342	A/G	1	560342	AA	AA	AA	AA	AA	AA	AG	AA	AA	AA	AG	AA	AA	AG	AA	AG	AA	AA	AA	AG	AA	AA	AG	AG	AA	AA	AG	AG	AA	AA	AA	GG	AA	AA	AA	AA	AA	AA	AA	GG	AA	AA	AA	AA	AA	AG
chr1_560420	C/G	1	560420	CC	CG	CC	CC	CC	CC	CC	CC	CC	CC	CG	CC	CC	CG	CC	CC	CC	CC	CC	CG	CC	CC	CC	CG	CC	CC	CG	CC	CC	CC	CC	CG	CC	CC	NN	CG	CC	CC	CG	CC	CC	CG	CC	CC	CC	CC
chr1_560433	G/A	1	560433	GG	GA	GG	GG	GG	GG	GA	GG	GG	GG	GA	GG	GG	GA	GG	GG	GG	GG	GG	GA	GG	GG	GA	GA	GG	GG	GA	GG	GG	GA	GG	GA	GG	GG	NN	GA	GG	GG	GA	GG	GG	GG	GG	GG	GG	GA
chr1_562555	G/T	1	562555	GG	GG	GG	GG	GT	GG	GG	GG	GT	GT	GG	GG	GG	NN	GG	GG	GG	GT	GG	GG	GG	GG	GG	GT	GG	GG	GT	GG	GG	NN	GG	GG	GT	GG	GG	GG	GG	GG	GG	GG	GG	GT	GG	GG	GG	GG
chr1_567454	G/A	1	567454	GA	GA	GG	GA	GG	GG	GA	GG	GG	GG	GA	GG	GG	GA	GG	GG	GG	GG	GG	GA	GA	GA	GA	GA	GA	GG	GA	GG	GG	GA	GG	GG	GG	GG	GA	GG	GG	GG	GA	GA	GG	GG	GG	GG	GG	GG
chr1_567671	A/G	1	567671	AG	AG	AA	AA	AA	AA	AG	AA	AA	AA	AG	AA	AA	AA	AA	AA	AA	AA	AA	AA	AG	AA	AG	AG	AA	AA	AG	AA	AA	AA	AA	AA	AA	AA	AA	AA	AA	AA	AA	GG	AA	AA	AG	AA	AA	AA
chr1_568541	C/A	1	568541	CC	CA	CC	NN	CC	CC	CC	CA	CA	CA	CC	CC	CA	CA	CA	CA	CA	CC	CA	CC	CA	CC	CC	AA	CA	AA	CA	CA	CA	CC	CA	CC	CC	AA	AA	CA	CC	CA	CA	CC	CC	CC	CA	CA	CC	CC
chr1_568547	G/A	1	568547	GG	GA	GG	NN	GG	GG	GG	GA	GA	GA	GG	GG	GA	GA	GA	GA	GA	GG	GA	NN	GA	GG	GG	AA	GA	AA	GA	GA	GA	NN	GA	GG	GG	AA	AA	GA	GG	GA	GA	GG	GG	GG	GA	GA	GG	GG
chr1_568660	T/A	1	568660	TT	TT	TT	TT	TA	TA	TT	TT	TA	NN	NN	TT	TT	NN	TT	TT	TT	TA	TT	NN	TT	TT	TT	TT	TT	TT	TA	TT	TT	NN	TT	TT	TA	TT	TT	TT	TT	TA	TT	TT	TT	TA	TA	TT	TA	TT
chr1_569067	A/G	1	569067	AA	AA	AA	AA	AA	AA	AA	AG	AG	AA	AA	AA	AG	AA	GG	AG	AG	AA	AG	GG	AG	AA	GG	AG	AG	GG	AA	AA	AG	NN	AG	AA	AA	GG	GG	AG	AA	AG	AG	AA	AA	AA	AG	AG	AA	AA
chr1_570328	A/C	1	570328	CC	AC	AC	AC	CC	AC	AA	CC	CC	AC	AA	AC	CC	CC	CC	AC	CC	CC	CC	CC	AC	CC	CC	CC	CC	CC	CC	CC	CC	NN	CC	CC	AC	CC	CC	AC	CC	CC	CC	AC	AA	AC	CC	AC	CC	AA
chr1_576872	T/G	1	576872	GG	TG	TG	GG	GG	GG	GG	GG	TG	TG	TT	TG	GG	TG	GG	TG	GG	GG	GG	GG	TT	NN	GG	GG	GG	GG	GG	GG	GG	GG	GG	NN	GG	GG	GG	TG	GG	GG	TG	GG	TG	NN	GG	GG	GG	GG
chr1_578367	C/T	1	578367	CC	CC	CT	CC	CC	CC	CC	CT	CT	CC	CC	CC	CT	CC	TT	CT	CT	CC	CC	TT	CT	CC	CT	CC	CT	TT	CT	CC	CT	CT	CC	CC	CT	TT	TT	CT	CC	CT	CT	CC	CC	CC	CT	CT	CC	CC
chr1_585325	T/A	1	585325	TT	TT	TT	TA	TT	TA	TA	TT	TT	TT	TA	TT	TT	TA	TT	TA	TT	TT	TT	TT	TT	TT	TT	TA	TA	TT	TA	TT	TT	TA	TT	TA	TT	TT	TA	TT	TA	TT	TA	TA	TT	TA	TT	TT	TT	TA
chr1_585597	G/T	1	585597	GG	GG	GG	NN	GG	GG	GG	GG	GG	GG	GT	GG	GG	GT	GG	GG	GG	GG	GG	GT	GG	GG	GT	GT	GT	TT	GG	GG	GG	TT	GG	TT	GG	GG	NN	GG	NN	GG	GG	GT	GG	GT	GG	GG	GG	TT
chr1_585746	C/T	1	585746	CC	CC	CC	CC	CC	CC	CC	CC	CC	CC	CC	CC	CC	CC	CC	NN	CC	CC	CC	NN	CC	CC	CC	CT	NN	CC	CC	CC	CC	CT	CC	CT	CC	CC	TT	CC	CC	CT	CC	TT	CC	CT	CC	CC	CC	CC
chr1_586065	T/G	1	586065	NN	TT	TT	TT	TT	NN	NN	TT	TT	NN	TT	NN	TT	TT	TT	TT	TT	TT	TT	GG	TT	TT	TT	TT	TT	TT	TT	TG	TT	TG	TT	TG	TT	TT	TG	TG	TG	TG	TG	TG	TT	TG	TT	TT	TT	TG
chr1_587599	G/C	1	587599	GG	GC	GG	GG	GG	GG	GC	GG	GG	GG	GC	GG	GG	GC	GG	GG	GG	GG	GC	GG	GG	GG	GC	GG	GC	GG	GG	GG	GG	GC	GG	GC	GG	GG	CC	GG	GG	GG	GC	GC	GG	GC	GG	GG	GG	NN
chr1_587608	A/C	1	587608	AA	AC	AA	AA	AA	AA	AC	AA	AA	AA	AC	AA	AA	AC	AA	AA	AA	AA	AC	AA	AA	AA	AC	AA	AC	AA	AA	AA	AA	AC	AA	AC	AA	AA	CC	AA	AA	AA	AC	AC	AA	AC	AA	AA	AA	NN
chr1_590726	G/A	1	590726	GG	GG	GG	GA	GG	GG	GG	GA	GA	GA	GG	GG	GA	GG	AA	GA	GA	GG	GG	GA	GA	GG	GA	GA	GA	AA	GG	GA	GA	NN	GA	GG	GG	AA	AA	GA	GG	GA	GA	GG	GG	GG	GA	GA	GG	GG
chr1_591705	A/G	1	591705	AA	AG	AA	AA	AG	AG	AA	AA	AG	AG	AA	AA	AG	AG	AA	AG	AG	AG	AA	AA	AG	AA	AA	AG	AA	AA	AG	AA	AA	AA	AA	AA	AG	AA	NN	AA	AA	AG	AA	AA	AA	AG	AG	AA	AG	AA
chr1_603110	C/A	1	603110	AA	AA	CA	CA	AA	CA	CC	AA	AA	CA	CC	CC	CA	CA	AA	AA	CA	AA	AA	AA	CA	AA	AA	AA	AA	AA	AA	AA	AA	AA	AA	AA	CA	AA	NN	CA	AA	AA	CA	CA	CC	AA	AA	CA	AA	CC
chr1_604840	A/T	1	604840	AA	AT	AA	AA	AA	AA	AA	AT	AA	AA	AA	AA	AT	AA	TT	AT	AT	AA	AT	TT	AT	AA	AT	AT	AT	TT	AT	AT	AT	AT	AT	AA	AA	TT	TT	AT	AA	AA	AT	AA	AA	AA	AT	AT	AA	AA
chr1_605142	T/A	1	605142	TT	TA	TT	TA	TA	TT	TT	TT	TA	TA	TT	TT	TA	TT	TT	TA	TA	TA	TT	TT	TA	TA	TT	TA	TT	TT	TA	TT	TT	TT	TT	TT	TA	TT	TT	TT	TT	TA	TT	TT	TT	AA	TA	TT	TA	TT
chr1_605238	C/T	1	605238	CC	CC	CC	CC	CT	CC	CC	CC	CT	CT	CC	CC	CT	CT	CC	CT	CT	CT	CC	CC	CT	CC	CC	CT	CC	CC	CT	CC	CC	CC	CC	CC	CT	CC	CC	CC	CC	CT	CC	CC	CC	CT	CT	CC	CT	CC
chr1_605620	G/A	1	605620	GG	GA	GG	GA	GG	GG	GG	GA	GA	GA	GG	GG	GA	GA	GA	GA	GA	GG	GA	GA	GG	GG	GA	GA	GA	AA	GG	GA	GA	AA	GA	GG	GG	AA	AA	GA	GG	GA	GA	GG	GG	GG	GA	GA	GG	GG
chr1_605715	G/T	1	605715	GG	GT	GG	GG	GG	GG	GG	GT	GT	GG	GG	GG	GT	GG	GT	GT	GT	GG	GT	GT	GT	GG	GT	GG	GT	TT	NN	GT	GT	GT	GT	GG	GG	TT	TT	GT	GG	GT	GT	GG	GG	GG	GT	TT	GG	GG
chr1_629582	A/G	1	629582	AG	AA	AA	AG	AG	GG	GG	AA	AG	AA	AA	GG	AA	AG	AA	AA	AA	AA	AA	AA	AA	GG	AA	AA	GG	AA	AA	AA	AA	AG	GG	AA	AA	GG	AG	AA	AG	AA	GG	GG	AA	GG	NN	AG	GG	GG
chr1_629583	A/T	1	629583	AT	AA	AA	AT	AT	TT	TT	AA	AT	AA	AA	TT	AA	AT	AA	AA	AA	AA	AA	AA	AA	TT	AA	AA	TT	AA	AA	AA	AA	AT	TT	AA	AA	TT	AT	AA	AT	AA	TT	TT	AA	TT	NN	AT	TT	TT
chr1_631168	A/T	1	631168	AA	AT	AA	AA	AA	AA	AA	AA	NN	AT	AA	AA	TT	AA	AA	AT	AA	AA	AA	AT	AA	TT	AA	AA	TT	AT	AT	AA	AT	AA	NN	AA	AA	TT	AT	AA	AA	AA	NN	NN	AA	NN	AT	AA	AA	AT
chr1_636559	C/G	1	636559	CC	CC	CC	CC	NN	NN	CC	GG	CC	CC	NN	CC	CC	NN	GG	NN	NN	CC	CC	CC	NN	CC	GG	CG	CC	NN	CC	CG	CC	CC	CC	CG	CG	CC	CG	GG	CC	CG	CC	CC	CG	CC	CC	GG	CC	CC
chr1_636956	A/C	1	636956	AA	NN	AA	AA	AA	AC	AA	AA	AA	AA	AA	AC	NN	AA	AA	AA	AA	AA	AA	AA	AA	CC	AA	AA	NN	AA	AA	AA	AC	AA	NN	AA	AA	CC	AA	AA	AC	AA	NN	CC	AA	CC	NN	AA	AA	AA
chr1_638271	T/G	1	638271	TT	TT	TT	TT	TT	TG	TG	TT	GG	TT	TT	TG	TG	TT	TT	TT	TT	TT	TT	TT	TT	GG	TT	TT	NN	TT	TG	TT	TG	TT	NN	TT	TG	TG	TT	TT	TT	TG	NN	GG	TT	GG	TG	TT	TT	TG
chr1_638963	T/G	1	638963	TT	TT	TT	TT	TT	TT	TG	TT	NN	TT	TT	TG	TG	TT	TT	TG	TT	TT	TT	TT	TT	GG	TG	TT	NN	TG	NN	TT	TG	TT	NN	TT	TG	GG	TT	TT	TT	TG	NN	NN	TT	GG	TT	TT	TT	TG
chr1_639021	A/C	1	639021	AA	AA	AC	AA	AA	AC	AC	AA	AC	AA	AA	AC	CC	AA	AA	AC	AA	AA	AC	AA	AA	CC	AC	AA	NN	AC	CC	AA	AC	AA	NN	AA	AC	CC	AA	AA	AA	AA	NN	CC	AC	CC	AC	AA	AA	AC
chr1_641398	A/T	1	641398	AA	AA	AA	AA	AA	AA	AA	AA	AT	AA	AA	AT	AA	AA	AA	AA	AA	AA	AA	AA	AA	AT	AT	AA	NN	AT	AT	AA	AT	AA	NN	AA	AT	TT	AA	AA	AA	AA	NN	TT	AT	TT	TT	AA	AA	AT
chr1_641832	T/C	1	641832	TT	TT	TT	TT	TT	TC	TC	TT	CC	TT	TT	TC	TC	TT	TT	TC	TT	TT	TT	TT	TT	TC	TT	TT	CC	TC	TC	TT	TC	TT	NN	TT	TC	CC	TT	TT	TT	TT	NN	CC	TT	CC	TC	TT	TT	TC
chr1_642485	T/C	1	642485	TT	TT	TT	TT	TT	TT	TT	TT	CC	TT	TT	TC	NN	TT	TT	TC	TT	TT	TC	TT	TT	TC	TC	TT	NN	TC	TC	TT	TC	TT	NN	TT	TC	CC	TT	TT	TT	TC	NN	TC	TC	CC	TC	TT	TT	TC
chr1_643581	A/G	1	643581	AA	AA	AA	AA	AA	AA	AG	AA	GG	AA	AA	AA	NN	AA	AA	AA	AA	AA	AA	AA	AA	AG	AA	AA	NN	NN	AG	AA	AG	AA	AA	AA	AG	GG	AA	AA	AA	AG	NN	AA	AA	GG	NN	AA	AA	AA
chr1_644517	C/A	1	644517	CC	CA	CC	CC	CC	CC	CC	CC	CA	CA	CC	CC	NN	CC	CC	CC	CC	CC	CC	CA	CC	CC	CC	CC	AA	CA	CC	CA	CA	CA	AA	CC	CC	CA	AA	CC	CA	CC	NN	NN	CC	CC	CA	CA	CC	CC
chr1_645020	G/A	1	645020	GG	GA	GG	GG	GG	GG	GG	GG	NN	GA	GA	GA	GA	GG	GG	GA	GG	GG	NN	GA	GG	GG	GG	GG	GA	NN	AA	GG	AA	GA	AA	GG	GG	AA	NN	GG	AA	GG	AA	AA	GG	GA	GA	GG	GA	GG
chr1_645583	A/T	1	645583	AA	AT	AA	AA	AA	AA	AA	AA	AT	AT	AT	AT	NN	AA	AA	AA	AA	AA	AT	AA	AA	NN	AA	AA	TT	AT	AT	AT	TT	AA	TT	AA	AA	TT	AA	AA	AT	AA	TT	TT	AA	AA	AT	AA	AA	AA
chr1_654054	C/T	1	654054	CC	CT	CC	CC	CC	CC	CC	CC	TT	CT	CT	CT	NN	CT	CC	CC	CC	CC	CC	CT	CC	CT	CC	CC	NN	CC	TT	CC	CT	NN	NN	CC	CC	TT	CT	CC	CT	CC	NN	TT	CC	TT	CT	CC	CT	CC
chr1_671834	C/T	1	671834	CC	CC	CT	NN	TT	CC	CC	CC	CC	CC	NN	CC	CC	CT	CT	CT	NN	NN	CC	CC	TT	CC	CC	NN	CC	CC	CC	CC	NN	CC	NN	CT	CT	CC	CT	CT	CC	NN	CC	CC	CT	CC	CC	CC	NN	CC
chr1_681927	A/T	1	681927	AT	NN	AT	AA	AT	AA	AA	TT	NN	TT	NN	AA	NN	TT	TT	AT	TT	TT	TT	TT	TT	AA	TT	TT	NN	TT	AA	TT	TT	AT	AA	TT	AT	AA	TT	TT	TT	AT	NN	AA	AT	AA	NN	AT	AA	AA
chr1_685656	C/A	1	685656	CA	CC	CA	CA	CA	CA	CC	CC	NN	CC	CC	AA	CC	CC	CC	CC	CC	CC	CC	CC	CC	CC	CC	CC	NN	CC	CC	CC	CC	CA	CC	CC	CC	NN	CC	CC	NN	CC	NN	NN	CA	NN	AA	CA	CC	AA
chr1_688363	G/A	1	688363	GG	GG	GA	GG	GA	GG	GG	GA	NN	GG	GG	GG	NN	GG	GG	GG	GG	GG	GG	GG	GA	NN	GG	GG	NN	GA	NN	GG	GG	GG	NN	GG	GG	NN	GG	GG	GG	GG	NN	NN	GG	NN	GG	GG	GG	GG
chr1_693641	T/C	1	693641	TT	TT	TT	TT	TT	TT	TT	TT	NN	TT	TC	TT	TC	TT	TT	TT	TT	TT	TT	TT	TT	NN	TT	TT	NN	TT	TC	TT	TC	TC	NN	TT	TT	NN	TC	TC	TT	TT	CC	CC	TT	CC	TT	TT	TT	TT
chr1_694630	C/T	1	694630	CC	CC	CC	CC	CC	CC	CC	CC	NN	CC	CC	CT	TT	CT	CC	CT	CC	CC	CC	CT	CC	CT	CC	CC	TT	CC	TT	CT	CT	CT	TT	CC	CT	TT	NN	CT	CT	CC	NN	TT	CT	TT	CT	CT	CC	CT
chr1_694641	T/A	1	694641	TT	TT	TT	TT	TT	TT	TT	TT	NN	TT	TT	TA	NN	TT	TT	TT	TT	TT	TT	TA	TT	TA	TT	TT	AA	TT	NN	TA	NN	TA	AA	TT	TT	NN	TT	TA	TA	TT	NN	AA	TA	AA	TA	TA	TT	TA
chr1_695904	A/G	1	695904	AA	AG	AA	AG	AA	AA	AA	AA	AG	AG	AA	AG	AG	AA	AA	AA	AA	AA	AA	AA	AA	AA	AA	AA	GG	AG	AA	AG	AG	AG	GG	AA	AA	GG	AG	AG	AA	AA	GG	GG	AA	NN	AA	AA	AA	AA
chr1_695910	C/A	1	695910	CC	CA	CC	CA	CC	CC	CC	CC	CA	CA	CC	CA	CA	CC	CC	CC	CC	CC	CC	CC	CC	CC	CC	CC	AA	CA	CC	CA	CA	CA	AA	CC	CC	AA	CA	CC	CC	CC	AA	AA	CC	NN	NN	CC	CC	CC
chr1_695932	T/A	1	695932	TT	TA	TT	TT	TT	TT	TT	TT	TA	TA	TT	TA	NN	TT	TT	TT	TT	TT	TT	TA	TT	NN	TT	TT	NN	TT	TT	TA	TA	TT	NN	TT	TT	AA	TA	TT	TA	TT	AA	AA	TT	NN	TT	TA	TT	TT
chr1_696664	G/A	1	696664	GG	GG	GG	GA	GG	GG	GG	GG	NN	GG	GA	GG	GG	GG	GG	GG	GG	GG	GG	GA	GG	GG	GG	GG	GG	GG	GG	GG	GG	GA	GA	GG	GG	GG	GA	GG	GG	GG	GG	GG	GG	GG	GG	GA	GG	GG
chr1_697198	A/G	1	697198	AA	AA	AG	AG	AG	AG	AA	AA	NN	AA	AA	NN	AA	AA	AA	AG	AA	AA	AA	AA	AA	AA	AA	AA	NN	AA	NN	AA	AA	AA	NN	AA	AG	NN	AA	AA	AA	AA	NN	NN	AG	NN	AG	AG	AA	GG
chr1_701717	A/G	1	701717	AA	AA	AA	AA	AA	AG	AA	AA	GG	AA	AA	GG	NN	AA	AA	AA	AA	AA	AG	AG	AA	AG	AA	AG	GG	NN	AG	AA	AG	AA	GG	AA	AA	GG	AA	AA	AA	AA	GG	NN	AA	NN	AG	AA	AA	AA
chr1_701818	C/T	1	701818	CC	CT	CC	CT	CC	CT	CC	CC	TT	CC	CC	CT	TT	CT	CC	CT	CC	CC	CC	CC	CT	CT	CC	CT	TT	NN	NN	CT	NN	CC	TT	CC	CC	TT	CT	CC	TT	CC	NN	TT	CC	NN	CT	CT	CC	CT
chr1_701962	A/C	1	701962	AA	AA	AA	AA	AA	AA	AC	AA	NN	AA	AA	AA	CC	AA	AA	AA	AA	AA	AA	AA	AA	AA	AA	AA	CC	NN	AA	AC	CC	AA	CC	AA	AA	NN	AC	AA	AA	AA	NN	CC	AA	NN	AC	AC	AA	AA
chr1_702271	T/C	1	702271	TT	TT	TT	TT	TT	TT	TT	TT	NN	TT	TT	TT	NN	TT	TT	TT	TT	TT	TT	TT	TT	NN	TT	TT	CC	TT	TT	TT	TT	TT	TT	TC	TT	CC	TT	TT	TC	TT	NN	CC	TT	CC	TC	TT	TC	TT
chr1_703756	A/C	1	703756	CC	AA	AC	AC	AC	AC	AA	AA	NN	AA	AA	CC	NN	AA	AA	AA	AA	AA	AA	AA	AA	AA	AA	AA	NN	AA	AC	AA	AA	AA	NN	AA	AC	NN	AA	AA	AA	AA	NN	NN	AC	NN	AC	AC	AA	CC
chr1_703829	A/G	1	703829	GG	AA	AG	AG	AG	AG	AA	AA	NN	AA	AA	NN	AA	AA	AA	AA	AA	AA	AA	AA	AA	NN	AA	AA	NN	AA	AA	AA	AA	AA	NN	AA	AG	AA	AA	AA	AA	AA	NN	NN	AG	NN	NN	AG	AA	GG
chr1_704397	A/T	1	704397	AA	AT	AA	AA	AA	AA	AA	AA	TT	AT	AA	AA	TT	AA	AA	AT	AA	AA	AA	AA	AA	NN	AA	AA	TT	AT	NN	AA	AA	AA	NN	AA	AA	NN	AT	AT	NN	AA	NN	AA	AA	TT	AT	AA	AA	AA
chr1_704573	T/C	1	704573	TT	TC	TT	TT	TT	TT	TT	TT	CC	TC	TT	TC	CC	TC	TT	TC	TT	TT	TT	TT	TT	TC	TT	TT	CC	TT	CC	TC	TT	TC	TC	TT	TT	CC	TC	TT	NN	TT	TC	TC	TT	CC	TC	TC	TT	TT
chr1_705181	G/A	1	705181	GG	GG	GG	GG	GG	GG	GA	GG	NN	GG	GA	GG	NN	GG	GG	GG	GG	GG	GG	GG	GG	AA	GG	GG	AA	GG	GA	GA	GA	GG	AA	GG	GG	AA	GA	GG	GG	GG	AA	NN	GG	AA	GG	GG	GG	GA
chr1_705589	T/A	1	705589	TT	TT	TT	TT	TT	TT	TT	TT	NN	TT	TT	TA	AA	TT	TT	TT	TT	TT	TA	TT	TT	TT	TT	TT	NN	TT	NN	TT	TT	TT	NN	TT	TT	NN	TT	TT	TT	TT	NN	NN	TT	NN	TT	TT	TT	TT
chr1_706136	G/A	1	706136	GA	GG	GG	GA	GA	GA	GG	GG	NN	GG	GG	GG	NN	GG	GG	GG	GG	GG	GG	GG	GG	NN	GG	GG	NN	GG	GG	GG	NN	GG	NN	GG	GG	NN	GG	GG	GG	GG	NN	NN	GA	NN	NN	GA	GG	AA
chr1_706512	T/C	1	706512	TT	TC	TC	TT	TT	TT	TT	TT	CC	TC	TC	TC	NN	TT	TT	TC	TT	TT	TT	TC	TT	CC	TT	TT	NN	TC	CC	TT	TC	TT	NN	TT	TT	CC	TC	TT	CC	TT	CC	CC	TT	CC	TT	TC	TT	TT
chr1_706758	G/A	1	706758	GG	GA	GA	GG	GG	GG	GG	GG	GG	GA	GA	GA	GA	GG	GG	GA	GG	GG	GG	GG	GA	GG	GG	GA	AA	GA	GG	GG	GA	GG	AA	GG	GG	GA	GA	GG	GA	GG	AA	GA	GG	NN	GG	GA	GG	GG
chr1_706782	G/A	1	706782	GG	GG	GG	GG	GG	GG	GG	GG	NN	GA	GA	GA	GA	GG	GG	GA	GG	GG	GG	GG	GA	AA	GG	GG	AA	GA	GG	GG	GA	GG	AA	GG	GG	AA	GG	GG	GA	GA	NN	AA	GG	NN	NN	GA	GG	GG
chr1_707380	C/T	1	707380	CC	CT	CC	CC	CC	CC	CC	CC	CC	CC	CT	CC	CC	CC	CC	CT	CC	CC	CC	CC	CC	TT	CC	CC	NN	CT	CT	CC	CC	CC	NN	CC	CC	TT	CT	CT	CC	CC	NN	NN	CC	TT	CC	CC	CC	CC
chr1_707447	C/T	1	707447	CC	CT	CC	CC	CC	CC	CC	CC	CC	CC	CT	CT	CT	CC	CC	CT	CC	CC	CC	CT	CC	NN	CC	CC	NN	CT	CT	CC	CC	CT	NN	CC	CC	TT	CT	CT	CT	CC	NN	NN	CC	TT	CT	CT	CC	CC
chr1_707458	C/A	1	707458	CC	CA	CC	CC	CC	CC	CC	CC	NN	CC	CA	CA	AA	CC	CC	CC	CC	CC	CC	CA	CC	NN	CC	CC	NN	CA	CC	CC	CC	CA	NN	CC	CC	AA	CA	CA	CA	CC	NN	NN	CC	AA	CA	CA	CC	CC
chr1_708879	A/G	1	708879	GG	AA	AA	AG	AG	AG	AA	AA	NN	AA	AA	GG	NN	AA	AA	AA	AA	AA	AA	AA	AA	NN	AA	AA	NN	AA	AA	AA	AA	AG	NN	AA	AA	NN	NN	AA	AA	AA	NN	NN	AG	NN	NN	AG	AA	GG
chr1_712679	A/C	1	712679	CC	AA	AC	AA	AC	AC	AA	AA	NN	AA	AA	NN	NN	AA	AA	AA	AA	AA	AA	AA	AA	NN	AA	AA	NN	AA	AA	AA	AA	AA	AA	AA	AC	NN	AA	AA	AA	AA	NN	NN	AC	NN	AA	AC	AA	NN
chr1_713052	A/G	1	713052	AG	GG	AG	AG	AG	AG	AG	GG	NN	GG	GG	AA	NN	AG	GG	AG	GG	GG	GG	GG	GG	NN	GG	GG	NN	GG	NN	GG	GG	GG	NN	GG	AG	NN	GG	GG	GG	GG	NN	NN	AG	NN	AA	AA	GG	AA
chr1_717945	T/G	1	717945	TG	TT	TG	TG	TG	TG	TT	TT	NN	TT	TT	TG	NN	TT	TT	TG	TT	TT	TT	TT	TT	NN	TT	TT	NN	TT	TT	TT	TT	TT	NN	TT	TG	NN	TT	TT	NN	TT	NN	NN	TG	NN	TT	TG	TT	GG
chr1_718889	T/C	1	718889	TC	TT	TC	TC	TC	TT	TT	TT	NN	TT	TT	CC	NN	TC	TT	TT	TT	TT	TT	TT	TT	TT	TT	TT	NN	TT	TT	TT	TT	TC	NN	TT	TC	CC	TC	TT	NN	TT	NN	NN	TT	NN	TT	TC	TT	CC
chr1_719100	T/C	1	719100	TT	TT	TT	TT	TT	TT	TT	TT	CC	TT	NN	TT	NN	TT	TT	TT	TT	TT	TT	TT	TT	NN	TT	TT	NN	TT	TT	TT	TC	TT	NN	TT	TT	CC	TC	TT	TT	TT	NN	NN	TT	NN	TT	TT	NN	NN
chr1_719184	G/A	1	719184	GG	GG	GG	GG	GG	GG	GG	GG	AA	GG	GG	GG	NN	GA	GG	GG	GG	GG	GA	GG	GG	NN	GG	GG	NN	GG	NN	GG	GA	GG	NN	GG	GG	AA	GA	GG	GG	GG	NN	AA	GG	NN	GA	GA	GA	GG
chr1_719204	T/C	1	719204	TT	TT	TT	TT	TT	TT	TT	TT	CC	TT	TT	TT	NN	TC	TT	TT	TT	TT	TC	TC	TC	NN	TT	TT	NN	TT	NN	TC	TC	TT	NN	TT	TT	CC	TT	TT	TT	TT	NN	CC	TT	NN	TC	TC	TC	NN
chr1_719257	T/C	1	719257	TT	NN	TT	TT	TT	TT	TT	TT	CC	TC	TT	TC	NN	TC	TT	TC	TT	TT	TC	TC	TC	NN	TT	TC	NN	TT	TC	TC	TC	TT	CC	TT	TT	CC	NN	TT	NN	TT	NN	CC	TT	CC	TC	TC	TC	NN
chr1_719269	C/T	1	719269	CC	CC	CC	CC	CC	CC	CC	CC	TT	CT	CC	CT	NN	CT	CC	CT	CC	CC	CT	CT	CT	NN	CC	CT	NN	CC	CT	CT	CT	CC	TT	CC	CC	TT	CC	CC	CC	CC	NN	TT	CC	TT	CT	CT	CT	NN
chr1_719304	T/C	1	719304	TT	TT	TT	TT	TT	TT	TT	TT	CC	TC	TT	TT	TC	TC	TT	TT	TT	TT	TT	TT	TC	TC	TT	TC	NN	TT	TT	NN	TC	TT	CC	TT	TT	CC	NN	TC	TC	TT	NN	NN	TT	CC	CC	TT	TT	TC
chr1_719318	C/T	1	719318	CC	CC	CC	CC	CC	CC	CC	CC	TT	CT	CC	NN	CT	CC	CC	CC	CC	CC	CC	CC	CC	CT	CC	CT	NN	CC	NN	CC	CT	CC	TT	CC	CC	TT	CC	CT	CT	CC	NN	NN	CC	TT	CT	CC	CC	CT
chr1_719696	T/G	1	719696	TT	TG	TT	TT	TT	TT	TT	TT	TG	TG	TT	TG	NN	TT	TT	TT	TT	TT	TT	TT	TT	NN	TT	TT	GG	TT	TG	TG	TG	TT	GG	TT	TT	GG	TG	TT	TT	TG	NN	GG	TT	GG	TT	TT	TT	TG
chr1_719703	G/A	1	719703	GG	GA	GG	GG	GG	GG	GG	GG	GA	GA	GG	GA	NN	GG	GG	GA	GG	GG	GG	GG	GG	NN	GG	GG	AA	GG	AA	GA	GA	GG	AA	GG	GG	AA	GA	GG	GG	GA	NN	AA	GG	AA	GG	GG	GG	GA
chr1_719732	T/C	1	719732	TT	TC	TT	TC	TT	TC	TT	TT	TT	TT	TT	TC	NN	NN	TT	TC	TT	TT	TT	TT	TT	TC	TT	TT	CC	TT	NN	TT	TC	TT	CC	TT	TT	CC	TC	TT	TC	TT	NN	CC	TT	NN	TT	TT	TT	TC
chr1_719756	T/A	1	719756	TT	TA	TT	TA	TT	TA	TT	TT	TT	TT	TT	TA	NN	NN	TT	TA	TT	TT	TT	TT	TT	TA	TT	TT	AA	TT	NN	TT	TA	TT	AA	TT	TT	NN	TT	TT	TA	TT	NN	AA	TT	NN	TT	TT	TT	TA
chr1_719758	T/A	1	719758	TT	TA	TT	TA	TT	TA	TT	TT	TT	TT	TT	TA	NN	NN	TT	TA	TT	TT	TT	TT	TT	TA	TT	TT	AA	TT	NN	TT	TA	TT	AA	TT	TT	NN	TT	TT	TA	TT	NN	AA	TT	NN	TT	TT	TT	TA
chr1_719766	T/C	1	719766	TT	TC	TT	TC	TT	TC	TT	TT	TT	TT	TT	TC	NN	TT	TT	TC	TT	TT	TT	TT	TT	TC	TT	TT	CC	TT	NN	TT	TC	TT	CC	TT	TT	NN	TT	TT	TC	TT	NN	CC	TT	NN	TT	TT	TT	TC
chr1_719773	G/T	1	719773	GG	GT	GG	GT	GG	GT	GG	GG	GG	GG	GG	GT	NN	NN	GG	GG	GG	GG	GG	GG	GG	GT	GG	GG	TT	GG	NN	GG	GT	GG	TT	GG	GG	NN	GG	GG	GT	GG	NN	TT	GG	NN	GG	GG	GG	GT
chr1_719810	A/G	1	719810	AG	AA	AG	AG	AG	AG	AA	AA	AA	AA	AA	GG	NN	AA	AA	AA	AA	AA	AA	AA	AA	AA	AA	AA	NN	AA	AA	AA	AA	AG	NN	AA	AG	NN	AA	AA	AA	AA	NN	NN	AG	NN	NN	AG	AA	GG
chr1_719881	C/T	1	719881	CT	TT	CT	CC	CT	CC	CC	TT	CC	CT	TT	CC	NN	NN	TT	TT	TT	TT	TT	CT	TT	CC	TT	TT	CC	TT	NN	TT	TT	CT	NN	TT	CT	CC	TT	TT	CC	TT	CC	CC	CT	CC	CC	CT	CC	CC
chr1_719951	A/G	1	719951	AA	AG	AA	AA	AA	AA	AA	AA	AG	AG	AA	AG	AG	AA	AA	AA	AA	AA	AA	AA	AA	AA	AA	AA	GG	AA	AA	AG	AG	AG	GG	AA	AA	GG	AG	AG	AG	AA	GG	GG	AA	GG	AG	AA	AG	AG
chr1_719962	T/A	1	719962	TT	TA	TT	TT	TT	TT	TT	TT	TA	TA	TA	TA	TA	TT	TT	TA	TT	TT	TT	TT	TT	TA	TT	TT	AA	TT	TT	TA	TA	TA	TA	TT	TT	TA	TA	TA	TA	TT	AA	AA	TT	AA	TA	TT	TA	TA
chr1_719967	C/T	1	719967	CC	CT	CC	CC	CC	CC	CC	CC	CT	CT	CT	CT	CT	CC	CC	CT	CC	CC	CC	CC	CC	CT	CC	CC	TT	CC	CC	CT	CT	CT	CT	CC	CC	CT	CT	CT	CT	CC	TT	TT	CC	TT	CT	CC	CT	CT
chr1_720430	A/G	1	720430	AA	AG	AA	AA	AA	AA	AA	AA	AA	AA	AA	NN	AA	AA	AA	AA	AA	AA	AA	AA	AA	AA	AA	AA	NN	AA	AA	AA	AG	AA	NN	AA	AA	GG	AG	AA	AA	AA	GG	AA	AA	AA	AA	AG	AA	AA
chr1_720434	C/A	1	720434	CC	CA	CC	CC	CC	CC	CA	CC	CC	CC	CC	NN	CC	CC	CC	CC	CC	CC	CC	CC	CC	CC	CC	CC	NN	CC	CC	CC	CC	CC	NN	CC	CC	AA	CA	CC	CC	CC	AA	AA	CC	NN	CC	CA	CC	CA
chr1_720464	G/C	1	720464	CC	GG	GC	GC	GC	GC	GG	GG	GG	GG	GG	CC	GG	GG	GG	GG	GG	GG	GG	GG	GG	NN	GG	GG	NN	GG	NN	GG	GG	GG	NN	GG	GC	NN	GG	GG	NN	GG	NN	NN	GC	NN	CC	GC	GG	CC
chr1_721994	C/A	1	721994	CC	CA	CC	CC	CC	CC	CC	CC	NN	CC	CC	CC	CC	CA	CC	CA	CC	CC	CC	CA	CC	CA	CC	CA	AA	CC	AA	CC	CA	CC	NN	CA	CC	AA	CC	CC	AA	CC	AA	AA	CC	NN	CC	CC	CC	CA
chr1_722006	G/A	1	722006	GG	GA	GA	GG	GG	GG	GG	GG	NN	GG	GG	GG	GG	GA	GG	GA	GG	GG	GG	GA	GG	GA	GG	GA	AA	GG	AA	GG	GG	GG	NN	GA	GG	NN	GG	GG	AA	GG	AA	AA	GG	NN	GG	GG	GG	GA
chr1_722031	T/G	1	722031	TT	TG	TT	TT	TT	TT	TT	TT	NN	TT	TT	TT	NN	TT	TT	TG	TT	TT	TT	TG	TT	TG	TT	TT	GG	TT	NN	TT	TT	NN	NN	TT	TT	NN	TT	TT	TG	TT	NN	GG	TT	NN	TT	TT	TT	TG
chr1_722038	T/C	1	722038	TT	TC	TT	TT	TT	TT	TT	TT	NN	TT	TT	TT	NN	TT	TT	TC	TT	TT	TT	TC	TT	TC	TT	TT	CC	TT	NN	TT	TT	NN	NN	TT	TT	NN	TT	TT	TC	TT	NN	CC	TT	NN	TT	TT	TT	TC
chr1_722065	C/T	1	722065	CC	CT	CC	CT	CC	CC	CC	CC	NN	CC	CC	CT	NN	CC	CC	CT	CC	CC	CC	CT	CC	TT	CC	CC	TT	CC	NN	CC	CC	CC	NN	CC	CC	NN	CT	CC	CT	CC	NN	TT	CC	TT	CC	CC	CC	CT
chr1_722486	T/G	1	722486	TT	TT	TT	TT	TT	TT	TG	TT	NN	TT	TT	TT	TG	TT	TT	TT	TT	TT	TT	TT	TT	GG	TT	TT	NN	TT	NN	TT	TT	TT	NN	TT	TT	GG	TT	TT	NN	TT	GG	NN	TT	NN	TT	TT	TT	TT
chr1_724035	G/A	1	724035	GG	GG	GG	GG	GG	GA	GG	GG	AA	GG	GG	GG	AA	GG	GG	GA	GG	GG	GA	GG	GG	AA	GG	GG	AA	NN	NN	GA	GA	GA	AA	GG	GG	NN	GA	GA	GA	GG	AA	AA	GA	AA	GA	GG	GG	GA
chr1_724042	A/G	1	724042	AA	AA	AA	AA	AA	AG	AA	AA	GG	AA	AA	AA	GG	AA	AA	AG	AA	AA	AG	AA	AA	GG	AA	AA	GG	GG	NN	AG	AG	AG	GG	AA	AA	NN	AG	AG	AG	AA	GG	GG	AG	GG	AG	AA	AA	AG
chr1_724133	G/A	1	724133	GG	GA	GG	GG	GG	GG	GG	GG	GG	GG	GG	NN	NN	GG	GG	GG	GG	GG	GG	GG	GG	GA	GG	GG	AA	GG	NN	GG	GA	GA	GA	GG	GG	AA	GA	GA	GG	GA	NN	NN	GG	NN	GA	GG	GG	GG
chr1_726976	A/G	1	726976	AA	AA	AA	AA	AA	AA	AA	AA	GG	AA	AA	AG	AG	AG	AA	AA	AA	AA	AG	AA	AA	GG	AA	AA	GG	AG	AG	AA	AG	AG	GG	AA	AA	GG	AG	AG	AG	AA	GG	GG	AG	GG	AG	AG	AG	AA
chr1_727010	C/T	1	727010	CC	CC	CC	CC	CC	CC	CC	CC	TT	CC	CC	CT	TT	CT	CC	CC	CC	CC	CT	CC	CC	TT	CC	CC	TT	CT	CT	CC	CT	CT	TT	CC	CC	TT	CT	CT	CT	CC	TT	TT	CC	TT	CT	CT	CT	CT
chr1_727036	T/C	1	727036	TT	TT	TT	TT	TT	TT	TT	TT	NN	TT	TT	TC	CC	TC	TT	TT	TT	TT	TT	TT	TT	CC	TT	TT	CC	TT	CC	TT	TC	TC	CC	TT	TT	CC	TC	TC	TC	TT	NN	CC	TT	CC	TT	TT	TT	TC
chr1_727055	C/A	1	727055	CC	CC	CC	CC	CC	CC	CC	CC	CC	CC	CC	CA	NN	CC	CC	CC	CC	CC	CC	CC	CC	CC	CC	CC	AA	CC	CA	CC	CC	CA	AA	CC	CC	CA	CA	CA	CA	CC	NN	CA	CC	CA	CC	CC	CC	CC
chr1_727075	T/C	1	727075	TT	TT	TT	TT	TT	TT	TT	TT	NN	TC	TT	TC	NN	TT	TT	TT	TT	TT	TT	TT	TT	CC	TT	TT	CC	TT	NN	TT	TC	TC	CC	TT	TT	CC	TC	TC	TC	TT	NN	CC	TT	CC	TC	TT	TT	TC
chr1_727082	A/T	1	727082	AA	AA	AA	AA	AA	AA	AA	AA	NN	AT	AA	AT	NN	AA	AA	AA	AA	AA	AA	AA	AA	TT	AA	AA	TT	AA	NN	AA	AT	AT	TT	AA	AA	TT	AT	AT	AT	AA	NN	TT	AA	TT	AT	AA	AA	AT
chr1_727091	T/G	1	727091	TT	TT	TT	TT	TT	TT	TT	TT	NN	TG	TT	TG	NN	TT	TT	TT	TT	TT	TT	TT	TT	GG	TT	TT	GG	TT	NN	TT	TG	TT	GG	TT	TT	GG	TG	TG	TG	TT	NN	GG	TT	GG	TG	TT	TT	TG
chr1_727102	G/A	1	727102	GG	GG	GG	GG	GG	GG	GG	GG	NN	GA	GG	GA	NN	GG	GG	GG	GG	GG	GG	GG	GG	AA	GG	GG	GA	GG	NN	GG	GA	GA	AA	GG	GG	AA	GA	GG	GA	GG	NN	AA	GG	AA	GA	GG	GG	GG
chr1_727115	A/G	1	727115	AA	AA	AA	AA	AA	AA	AA	AA	NN	AG	AA	AG	NN	AA	AA	AG	AA	AA	AG	AG	AA	GG	AA	AA	AG	AG	NN	AA	AG	AG	GG	AA	AG	GG	AG	AA	AG	AA	GG	GG	AA	GG	AG	AA	AA	AA
chr1_733469	G/T	1	733469	GG	GT	GG	GG	GG	GG	GG	GG	GT	GG	GG	GT	GT	GG	GG	GG	GG	GG	GG	GT	GG	GG	GG	GG	TT	GT	NN	GT	GT	GT	TT	GG	GG	TT	TT	GG	TT	GT	TT	TT	GG	GG	GT	GT	GT	GG
chr1_733807	G/A	1	733807	GG	GG	GG	GG	GG	GG	GG	GG	AA	GG	GG	GG	GG	GG	GG	GG	GG	GG	GG	GA	GG	AA	GG	GG	NN	GG	GA	GG	GA	GG	NN	GG	GG	AA	GG	GG	GA	GG	NN	AA	GG	AA	GG	GG	GG	GA
chr1_734045	G/C	1	734045	GG	GC	GG	GG	GG	GC	GG	GG	CC	GC	GG	GC	CC	GC	GG	GC	GG	GG	GG	GC	GG	CC	GG	GG	CC	GG	GC	GG	GG	GC	GC	GG	GG	CC	GG	GG	GC	GG	CC	NN	GG	GC	NN	GG	GG	GC
chr1_734067	A/C	1	734067	AA	AC	AA	AA	AA	AC	AA	AA	CC	AC	AA	AC	CC	AC	AA	AC	AA	AA	AA	AC	AA	CC	AA	AA	CC	AA	AC	AA	AA	AC	AA	AA	AA	CC	AA	AA	AC	AA	CC	NN	AA	CC	NN	AA	AA	AC
chr1_734449	C/T	1	734449	CC	CT	CC	CC	CC	CC	CC	CC	TT	CC	CC	CT	CT	CC	CC	CT	CC	CC	CC	CC	CC	CC	CC	CC	TT	CT	CT	CC	CC	CT	NN	CC	CC	NN	CT	CC	CT	CT	TT	NN	CC	TT	CC	CC	CC	CC
chr1_734986	C/A	1	734986	AA	CC	CA	CA	CA	CA	CC	CC	NN	CC	CC	AA	NN	CC	CC	CA	CC	CC	CC	CC	CC	CC	CC	CA	NN	CC	NN	CC	CC	CA	NN	CC	CA	NN	CC	CC	CC	CC	NN	NN	CA	NN	AA	CA	CC	AA
chr1_735871	T/A	1	735871	TT	TA	TT	TT	TT	TT	TA	TT	AA	TA	TT	TA	TA	TA	TT	TA	TT	TT	TA	TT	TT	TA	TT	TT	AA	TT	AA	TA	TT	TT	TA	TT	TT	AA	TA	TT	TA	TT	AA	NN	TT	AA	TA	TA	TT	TA
chr1_735888	T/A	1	735888	TT	TA	TT	TT	TT	TT	TT	TT	AA	TA	TT	TA	TA	TT	TT	TT	TT	TT	TA	TT	TT	TA	TT	TT	AA	TT	AA	TT	TT	TT	NN	TT	TT	AA	TA	TT	TA	TT	NN	NN	TA	AA	TA	TA	TT	TA
chr1_735900	A/G	1	735900	AA	AA	AA	AA	AA	AA	AG	AA	GG	AG	AA	AG	AG	AA	AA	AA	AA	AA	AA	AA	AA	AG	AA	AA	NN	AA	AG	AA	AA	AA	NN	AA	AA	GG	AG	AA	AG	AA	NN	NN	AG	GG	NN	AA	AA	AG
chr1_736021	C/A	1	736021	CC	CA	CA	CC	CA	CC	CC	CA	CC	CC	CC	CC	CC	CA	CC	CC	CC	CC	CA	CC	CA	NN	CC	CA	CC	CA	CC	CC	CC	CC	CC	CC	CC	CC	CC	CC	CC	CA	NN	CC	CC	CC	CC	CC	CC	CC
chr1_736094	T/A	1	736094	TA	TT	TT	TA	TA	TA	TT	TT	NN	TT	TT	AA	NN	TT	TT	TT	TT	TT	TT	TT	TT	NN	TT	TT	NN	TT	AA	TT	TT	TT	NN	TT	TA	NN	TT	TT	TT	TT	NN	NN	TA	AA	NN	AA	TT	AA
chr1_739132	A/G	1	739132	GG	AA	AG	AG	AG	AG	AA	AA	NN	AA	AA	GG	NN	AA	AA	AG	AA	AA	AA	AA	AA	NN	AA	AA	NN	AA	AG	AA	AA	AA	NN	AA	AG	NN	AA	AA	AA	AA	NN	NN	AG	NN	NN	AG	AA	GG
chr1_742802	T/G	1	742802	TT	TT	TT	TT	TT	TT	TT	TT	NN	TT	TT	TT	TG	TT	TT	TG	TT	TT	TG	TT	TT	TT	TT	TT	NN	TT	TT	TT	TT	TG	GG	TT	TT	GG	TT	TG	TT	TT	GG	GG	TT	GG	TG	TT	TG	TT
chr1_742816	A/G	1	742816	AA	AA	AA	AA	AA	AA	AA	AA	NN	AA	AG	AA	AG	AA	AA	AG	AA	AA	AG	AA	AA	AA	AA	AA	NN	AA	AA	AA	AA	AG	GG	AA	AA	GG	AA	AG	NN	AA	GG	GG	AA	GG	AG	AA	AG	AA
chr1_742834	G/A	1	742834	GG	GG	GG	GG	GG	GG	GG	GG	NN	GG	GA	GG	GA	GG	GG	GA	GG	GG	GA	GG	GG	GG	GG	GG	NN	GG	GG	GG	GA	GA	AA	GG	GG	AA	GG	GA	NN	GG	AA	AA	GG	AA	GA	GG	GA	GG
chr1_742865	T/G	1	742865	TT	TG	TT	TT	TT	TT	TT	TT	NN	TG	TG	TT	TG	TT	TT	TG	TT	TT	TG	TT	TT	TT	TT	TT	NN	TG	NN	TG	TG	TG	GG	TT	TT	GG	TT	TG	TG	TT	NN	GG	TT	GG	TG	TT	TG	TT
chr1_742872	T/C	1	742872	TT	TC	TT	TT	TT	TT	TT	TT	NN	TC	TC	TT	CC	TT	TT	TC	TT	TT	TC	TT	TT	NN	TT	TT	NN	TC	NN	TC	TC	TC	CC	TT	TT	CC	TT	TC	TC	TT	NN	CC	TT	CC	TC	TT	TC	TT
chr1_742896	A/C	1	742896	AA	AC	AA	AA	AA	AA	AA	AA	NN	AC	AC	AA	CC	AA	AA	AC	AA	AA	AC	AC	AA	NN	AA	AA	NN	AC	NN	AC	AC	AC	CC	AA	AA	CC	AA	AC	AC	AA	NN	NN	AA	CC	AA	AA	AA	AA
chr1_742908	T/G	1	742908	TT	TG	TT	TT	TT	TT	TT	TT	NN	TG	TG	TG	GG	TT	TT	TG	TT	TT	TG	TG	TT	NN	TT	TT	NN	TG	NN	TG	TG	TG	GG	TT	TT	GG	TT	TG	TG	TT	NN	NN	TT	GG	TT	TT	TT	NN
chr1_742959	C/T	1	742959	CC	CT	CC	CC	CC	CC	CC	CC	TT	CT	CT	CT	TT	CT	CC	CT	CC	CC	CC	CT	CT	TT	CC	CC	TT	CT	NN	CC	NN	CT	TT	CC	CC	TT	CC	CT	CT	CC	NN	TT	CC	NN	CC	CT	CC	CT
chr1_742990	T/G	1	742990	TT	TG	TT	TT	TT	TT	TT	TT	GG	TG	TG	TT	GG	TG	TT	TG	TT	TT	TT	TT	TG	TG	TT	TT	GG	TG	NN	TT	TT	TT	NN	TT	TT	NN	TT	TG	TG	TT	NN	GG	TT	NN	TT	TG	TT	TG
chr1_743466	G/C	1	743466	GG	GC	GG	GG	GG	GG	GG	GG	NN	GG	GG	GC	GC	GG	GG	GC	GG	GG	GG	GG	GG	NN	GG	GG	CC	GG	GG	GC	GG	GC	NN	GG	GG	CC	GC	GG	GC	NN	NN	CC	GG	CC	GC	GG	GG	NN
chr1_743488	G/C	1	743488	GG	GC	GG	GG	GG	GG	GG	GG	NN	GG	GG	GC	GC	GG	GG	GG	GG	GG	GG	GG	GG	NN	GG	GG	CC	GG	GG	GC	GG	GC	NN	GG	GG	CC	GC	GG	NN	GG	NN	CC	GG	CC	CC	GG	GG	GG
chr1_743506	T/G	1	743506	TG	TT	TG	TG	TG	TG	TT	TT	NN	TT	TT	GG	TG	TT	TT	TT	TT	TT	TT	TT	TT	NN	TT	TT	GG	TT	GG	TT	TT	TG	NN	TT	TG	GG	TG	TT	TT	TT	NN	GG	TT	GG	TG	TG	TT	GG
chr1_743509	C/T	1	743509	CT	CC	CT	CT	CT	CT	CC	CC	NN	CC	CC	TT	CT	CC	CC	CC	CC	CC	CC	CC	CC	NN	CC	CC	TT	CC	TT	CC	CC	CT	NN	CC	CT	TT	CT	CC	CC	CC	NN	TT	CC	TT	CT	CT	CC	TT
chr1_743576	G/T	1	743576	GG	GG	GG	GG	GG	GG	GG	GG	TT	GT	GG	GG	GT	GG	GG	GG	GG	GG	GG	GG	GG	TT	GG	GG	NN	GG	TT	GG	GG	GG	NN	GG	GG	TT	GG	GT	GG	GT	TT	TT	GG	TT	GG	GG	GG	GG
chr1_743676	C/T	1	743676	TT	CC	CC	CT	CT	CT	CC	CC	NN	CC	CC	TT	CC	CC	CC	CC	CC	CC	CC	CC	CC	NN	CC	CC	NN	CC	CC	CC	CC	CC	NN	CC	CT	NN	CC	CC	CC	CC	NN	NN	CT	NN	TT	CT	CC	TT
chr1_743898	C/T	1	743898	CC	CC	CC	CC	CC	CC	CC	CC	TT	CT	CT	CC	CC	CC	CC	CT	CC	CC	CT	CC	CC	NN	CC	CC	TT	CT	CT	CC	CT	CC	TT	CC	CC	NN	CT	CC	CC	CT	NN	NN	CC	TT	CC	CC	CT	CC
chr1_743924	T/C	1	743924	TT	TC	TT	TT	TT	TT	TT	TT	CC	TT	TC	TC	NN	TT	TT	TC	TT	TT	TT	TT	TT	NN	TT	TT	CC	TC	TC	TT	TC	TT	CC	TT	TT	CC	TT	TC	TT	TC	NN	NN	TT	CC	TT	TT	TT	TT
chr1_743925	A/G	1	743925	AA	AG	AA	AA	AA	AA	AA	AA	GG	AA	AG	AG	NN	AA	AA	AG	AA	AA	AA	AA	AA	NN	AA	AA	GG	AG	AG	AA	AG	AA	GG	AA	AA	GG	AA	AG	AA	AG	NN	NN	AA	GG	AA	AA	AA	AA
chr1_743931	A/C	1	743931	AA	AC	AA	AA	AA	AA	AA	AA	CC	AA	AA	AC	AA	AA	AA	AC	AA	AA	AA	AA	AA	NN	AA	AA	CC	AC	AC	AA	AC	AA	CC	AA	AA	CC	AA	AC	AA	AC	NN	NN	AA	CC	AA	AA	AA	AA
chr1_744648	T/A	1	744648	TT	TA	TT	TT	TT	TT	TT	TT	TA	TA	TA	TT	TT	TT	TT	TT	TT	TT	TT	TT	TT	TT	TT	TT	AA	TA	AA	TT	TA	TA	AA	TA	TT	AA	TA	TA	TA	TT	AA	TA	TT	TA	TA	TT	TT	TT
chr1_744663	G/A	1	744663	GG	GA	GG	GG	GG	GG	GA	GG	GA	GA	GA	GG	NN	GG	GG	GG	GG	GG	GG	GG	GG	NN	GG	GG	AA	GA	AA	GG	GA	GA	AA	GG	GG	AA	GA	GG	GA	GG	AA	AA	GG	GA	NN	GG	GG	GG
chr1_744676	G/A	1	744676	GG	GA	GA	GG	GA	GG	GG	AA	GG	GA	GA	GG	NN	AA	AA	GA	AA	AA	AA	NN	AA	GG	AA	AA	GG	GA	GG	AA	GA	GA	GG	AA	GA	GG	GA	GA	GA	AA	GG	GG	GA	GG	GG	GG	GG	GG
chr1_744721	A/C	1	744721	AA	CC	AC	AC	AC	AA	AA	CC	NN	CC	CC	AA	CC	CC	CC	AC	CC	CC	CC	CC	CC	NN	CC	NN	NN	CC	NN	CC	CC	AC	NN	CC	AC	NN	CC	CC	CC	CC	NN	NN	AC	NN	AA	AA	AA	AA
chr1_745293	T/A	1	745293	TT	TT	TT	TT	TT	TT	TT	TT	AA	TA	TT	TA	TA	TT	TT	TT	TT	TT	TT	TT	TT	TT	TT	TT	AA	TT	TA	TA	TT	TT	AA	TT	TT	TA	TA	TA	TA	TT	NN	AA	TT	AA	TA	TA	TA	TA
chr1_745305	A/G	1	745305	AA	AA	AA	AA	AA	AA	AA	AA	GG	AG	AA	AG	AG	AA	AA	AA	AA	AA	AA	AA	AA	AA	AA	AA	GG	AA	AG	AG	NN	AA	GG	AA	AA	AG	AG	AG	AG	AA	NN	GG	AA	GG	AG	AG	AG	AG
chr1_745319	T/C	1	745319	TT	TT	TT	TT	TT	TT	TT	TT	CC	TC	TT	TC	CC	TT	TT	TT	TT	TT	TT	TT	TT	TT	TT	TT	NN	TT	TC	TC	NN	TT	CC	TT	TT	TC	TC	TC	TT	TT	NN	CC	TT	CC	TC	TC	TC	TT
chr1_745372	G/T	1	745372	GG	GG	GG	GG	GG	GG	GG	GG	NN	GG	GG	GG	GT	GG	GG	GG	GG	GG	GT	GG	GG	GT	GG	GG	NN	GG	GT	GG	GT	GG	TT	GG	GG	GG	GT	GG	GG	GG	TT	NN	GG	NN	NN	GT	GT	GG
chr1_745636	G/A	1	745636	GG	GG	GA	GG	GG	GG	GG	GG	NN	GA	GA	GA	NN	GA	GG	GG	GG	GG	GG	GA	GG	GA	GG	GG	AA	GA	GA	GG	GA	GA	AA	GG	GG	AA	GA	GA	GA	GA	AA	AA	GG	NN	NN	GG	GA	GA
chr1_745639	T/C	1	745639	TT	TT	TC	TT	TT	TT	TT	TT	NN	TC	TC	TC	NN	TC	TT	TT	TT	TT	TT	TC	TT	TC	TT	TT	CC	TC	TC	TT	TC	TC	CC	TT	TT	CC	TC	TC	TC	TC	CC	CC	TT	NN	NN	TT	TC	TC
chr1_745659	G/A	1	745659	GG	GA	GA	GG	GG	GG	GG	GG	NN	GA	GA	GA	GG	GA	GG	GG	GG	GG	GA	GA	GG	GG	GG	GG	AA	GA	GA	GA	GA	GG	AA	GG	GG	AA	GA	GA	GA	GG	AA	AA	GG	NN	GG	GG	GA	GG
chr1_745694	C/T	1	745694	CC	CT	CC	CC	CC	CC	CC	CC	CC	CT	CT	CT	CC	CT	CC	CT	CC	CC	CT	CT	CT	CC	CC	CC	CT	CT	CT	CT	CT	CT	TT	CC	CC	CT	CT	CT	CT	CC	TT	TT	CC	CC	CT	CC	CT	CC
chr1_747734	C/T	1	747734	CC	CT	CC	CC	CC	CC	CC	CC	TT	CT	CC	CC	CT	CT	CC	CC	CC	CC	CC	CC	CC	CT	CC	CC	TT	CT	CC	CC	CT	CC	TT	CC	CC	TT	CC	CC	CC	CC	TT	TT	CC	TT	CC	CC	CT	CC
chr1_747735	T/A	1	747735	TT	TA	TT	TT	TT	TT	TT	TT	AA	TA	TT	TT	TA	TA	TT	TT	TT	TT	TT	TT	TT	TA	TT	TT	AA	TA	TT	TA	TA	TT	AA	TT	TT	AA	TT	TT	TT	TT	AA	AA	TT	AA	TT	TT	TA	TA
chr1_748241	G/C	1	748241	GG	GG	GG	GG	GG	GG	GG	GG	CC	GG	GG	GG	CC	GC	GG	GG	GG	GG	GC	GG	GG	GG	GG	GG	CC	GG	GG	GG	GC	GG	CC	GG	GG	CC	GG	GG	GG	GG	NN	NN	GG	CC	GG	GG	GC	GC
chr1_748269	T/G	1	748269	TT	TG	TT	TT	TT	TT	TT	TT	NN	TG	TG	TT	TG	TG	TT	TT	TT	TT	TT	TT	TT	GG	TT	TT	GG	TG	TG	TT	TG	TT	NN	TT	TT	GG	TG	TT	TG	TT	GG	GG	TT	GG	TG	TT	TG	TT
chr1_769884	C/T	1	769884	CT	CC	CC	NN	CC	CC	CC	CC	CC	CC	CC	TT	CC	CC	CC	CC	CC	CC	CC	CC	CC	NN	CC	CC	NN	CC	CC	CC	CC	CC	NN	CC	CC	NN	CC	CC	CC	CC	NN	NN	CC	NN	TT	CT	CC	TT
chr1_771868	G/A	1	771868	GG	GG	GG	GG	GG	GG	GG	GG	NN	GG	GG	GA	GG	GG	GG	GG	GG	GG	GG	GA	GG	GA	GG	GG	NN	GG	GA	GA	GA	GG	AA	GG	GG	AA	GA	GG	GG	GG	AA	NN	GG	AA	GA	GG	GG	GG
chr1_778481	C/A	1	778481	CC	CC	CC	CC	CC	CC	CA	CC	AA	CA	CA	CA	CA	CC	CC	CA	CC	CC	CC	CC	CC	AA	CC	CC	AA	CA	CA	CC	CA	CA	CA	CC	CC	AA	CC	CA	CA	CC	AA	AA	CC	AA	CA	CA	CA	CA
chr1_778648	C/T	1	778648	CC	CC	CC	CC	CC	CC	CC	CC	NN	CT	CT	CC	CT	CC	CC	CC	CC	CC	CC	CC	CC	CT	CC	CC	NN	CC	CT	CC	NN	CC	TT	CC	CC	NN	CT	CC	NN	CT	TT	TT	CT	NN	CT	CC	CT	CC
chr1_782450	A/C	1	782450	AA	AA	AA	AA	AA	AA	AA	AA	AC	AA	AA	AA	AA	AC	AA	AA	AA	AA	AA	AA	AA	AA	AA	AA	CC	AA	AA	AA	AA	AA	AC	AA	AA	AC	AA	AC	AC	AA	CC	CC	AA	CC	AA	AA	AA	AA
chr1_782453	A/G	1	782453	AA	AA	AA	AA	AA	AA	AA	AA	GG	AA	NN	AA	AA	AG	AA	AA	AA	AA	AA	AA	AA	AA	AA	AA	GG	AA	NN	AA	AA	NN	AG	AA	AA	GG	AA	AG	AG	AA	GG	GG	AA	GG	AA	AA	AA	NN
chr1_782465	T/C	1	782465	TT	TT	TT	TT	TT	TT	TT	TT	CC	TT	NN	TT	TT	TC	TT	TT	TT	TT	TT	TT	TT	TT	TT	TT	CC	TC	TT	TT	TT	TT	TC	TT	TT	CC	TT	TC	TC	TT	CC	CC	TT	CC	TT	TT	TT	TT
chr1_782471	G/T	1	782471	GG	GG	GG	GG	GG	GG	GG	GG	TT	GG	NN	GG	GG	GT	GG	GG	GG	GG	GG	GG	GG	GG	GG	GG	TT	GT	GG	GG	GG	GG	GT	GG	GG	TT	TT	GT	GT	GG	TT	TT	GG	TT	GG	GG	GG	GG
chr1_782479	G/T	1	782479	GG	GG	GG	GG	GG	GG	GG	GG	TT	GG	NN	GG	GG	GT	GG	GG	GG	GG	GG	GG	GG	GG	GG	GG	TT	GG	GG	GG	GG	GG	GT	GG	GG	TT	GG	GG	GT	GG	TT	TT	GG	TT	GG	GG	GG	GG
chr1_784219	A/G	1	784219	AA	AG	AA	AA	AA	AG	AA	AA	GG	AA	AG	AG	GG	AA	AA	AA	AA	AA	AA	AG	AA	GG	AA	AA	GG	AA	NN	AA	AG	AA	GG	AA	AA	GG	AG	NN	AG	AA	GG	GG	AA	GG	AG	AA	AG	AG
chr1_784235	C/T	1	784235	CC	CT	CC	CC	CC	CT	CC	CC	TT	CT	CT	NN	TT	NN	CC	NN	CC	CC	CC	CT	CC	NN	CC	CC	NN	CC	NN	CC	CT	NN	TT	CC	CC	NN	CT	NN	CT	CC	TT	NN	CC	TT	CT	CC	CC	CT
chr1_789185	A/C	1	789185	AA	AC	AA	AC	AA	AA	AC	AA	CC	AC	AC	AC	CC	NN	AA	AC	AA	AA	NN	AC	AA	AC	AA	AC	AC	AC	CC	AA	AC	NN	CC	AA	AC	CC	AA	AC	NN	AA	CC	CC	AA	CC	AC	AC	AC	AC
chr1_789186	C/A	1	789186	CC	CA	CC	CA	CC	CC	CA	CC	AA	CA	CA	CA	AA	NN	CC	CA	CC	CC	NN	CA	CC	CA	CC	CA	CA	CA	AA	CC	CA	NN	AA	CC	CA	AA	CC	CA	NN	CC	AA	AA	CC	AA	CA	CA	CA	CA
chr1_793571	T/A	1	793571	TT	TA	TT	TT	TT	TA	TT	TT	AA	TA	TT	TA	TA	TT	TT	TA	TT	TT	TA	TT	TT	TA	TT	TT	AA	TT	NN	TA	TA	TT	NN	TT	TA	AA	TA	TA	TA	TT	NN	AA	TT	AA	TA	TA	TT	TA
chr1_793575	T/G	1	793575	TT	TG	TT	TT	TT	TG	TT	TT	GG	TG	TT	TG	TG	TT	TT	TG	TT	TT	TG	TT	TT	TG	TT	TT	GG	TT	TT	TG	TG	TT	NN	TT	TG	GG	TG	TG	TG	TT	NN	GG	TT	GG	TG	TG	TT	TG
chr1_794854	T/G	1	794854	TT	TT	TT	TT	TT	TT	TT	TT	TG	TT	TT	TT	NN	TT	TT	TT	TT	TT	TT	TT	TT	NN	TT	TT	NN	TG	TG	TG	NN	TT	NN	TT	TT	NN	NN	TT	TG	TG	NN	GG	TT	GG	TG	TG	TT	TG
chr1_794985	T/C	1	794985	TT	TT	TT	TT	TT	TT	TT	TT	NN	TT	TT	TC	NN	TT	TT	TT	TT	TT	TT	TT	TT	NN	TT	TT	CC	TT	TC	TT	TT	TC	NN	TT	TT	CC	TT	TT	TT	TT	NN	CC	TT	CC	TT	TT	TT	TT
chr1_794996	T/C	1	794996	TT	TT	TT	TT	TT	TT	TT	TT	NN	TT	TT	TC	NN	TT	TT	TT	TT	TT	TC	TT	TT	NN	TT	TT	CC	TT	TT	TT	TT	TT	CC	TT	TT	CC	TT	TT	TT	TT	NN	CC	TT	CC	TC	TT	TT	TT
chr1_795002	C/T	1	795002	CC	CC	CC	CC	CC	CC	CC	CC	NN	CC	CC	CT	NN	CC	CC	CC	CC	CC	CT	CC	CC	NN	CC	CC	TT	CC	CC	CT	CC	CT	TT	CC	CC	TT	CC	CC	CT	CC	NN	TT	CC	TT	CT	CC	CT	CC
chr1_797129	C/T	1	797129	CC	CC	CC	CC	CC	CC	CC	CC	TT	CC	CC	CT	NN	CC	CC	CC	CC	CC	CC	CC	CC	TT	CC	CC	NN	NN	CC	CC	CC	CC	NN	CC	CC	NN	CT	CC	CT	CC	NN	TT	CT	NN	CC	CC	CC	CT
chr1_798115	G/A	1	798115	AA	GA	GA	GA	GA	GA	GG	GG	GA	GA	GG	AA	GA	GG	GG	GG	GG	GG	GG	GA	GG	GA	GG	GG	AA	GG	GA	GG	GA	GG	AA	GG	GA	AA	GG	GA	GA	GG	NN	AA	GG	NN	AA	GA	GA	AA
chr1_798119	T/C	1	798119	TT	TC	TT	TC	TT	TT	TT	TT	TC	TC	TT	TC	TC	TT	TT	TT	TT	TT	TT	TC	TT	TC	TT	TT	CC	TT	TC	TT	TC	TT	CC	TT	TT	CC	TT	TC	TC	TT	NN	CC	TT	NN	TC	TC	TC	TC
chr1_798241	A/G	1	798241	AA	AG	AA	AG	AA	AA	AA	AA	AA	AG	AG	AG	AG	AA	AA	AG	AA	AA	NN	AA	AA	GG	AA	AA	NN	AA	AG	AA	AG	AA	NN	AA	AA	NN	AA	AG	AA	AA	GG	NN	AA	GG	AG	AA	AA	AA
chr1_798841	T/C	1	798841	TT	TC	TC	TT	TT	TT	TT	TT	TC	TT	TC	TC	CC	TC	TT	TC	TT	TT	TT	TT	TT	NN	TT	TT	TT	TT	TC	TC	TT	TT	CC	TT	TT	CC	TT	TC	TC	TT	CC	NN	TT	CC	TC	TT	TT	TT
chr1_799191	C/G	1	799191	CC	CC	CC	CC	CC	CC	CC	CC	GG	CG	CC	CC	CC	CG	CC	CC	CC	CC	CC	CG	CC	CC	CC	CC	CG	CC	CG	CG	CC	CC	GG	CC	CC	GG	CG	CG	CG	CC	GG	GG	CC	GG	CG	CG	CG	CC
chr1_804302	A/T	1	804302	AA	AT	AA	AT	AA	AA	AT	AA	AT	AA	AT	AT	AT	AT	AA	AA	AA	AA	AA	AA	AA	TT	AA	AA	TT	AT	AT	AT	AT	AA	TT	AA	AA	TT	AT	AT	AA	AA	TT	NN	AA	NN	AT	AA	AT	AA
chr1_805514	C/A	1	805514	CC	CC	CC	CC	CC	CC	CC	CC	CA	CC	CA	CC	CC	CC	CC	CC	CC	CC	CC	CC	CC	CC	CC	CC	CA	CC	CC	CC	CA	CA	CA	CC	CC	CC	CA	CC	CC	CC	CC	CC	CC	CC	CC	CC	CC	CC
chr1_809233	C/T	1	809233	CC	CC	CC	CC	CC	CC	CC	CC	NN	CT	CT	CT	NN	CC	CC	CT	CC	CC	CC	CT	CC	CT	CC	CC	CT	CC	CC	CC	CT	CC	TT	CC	CT	TT	CT	CC	TT	CC	NN	TT	CC	TT	CT	CC	CC	CT
chr1_809240	G/A	1	809240	GG	GG	GG	GG	GG	GG	GG	GG	NN	GA	GG	GA	NN	GG	GG	GA	GG	GG	GG	GA	GG	GA	GG	GG	GA	GG	GG	GG	GA	GG	AA	GG	GG	AA	GA	GG	AA	GG	NN	AA	GG	AA	GA	GG	GG	GA
chr1_811527	A/C	1	811527	AA	AC	AA	AA	AA	AA	AA	AA	AC	AC	AC	AA	CC	AA	AA	AA	AA	AA	AA	AA	AC	CC	AA	AA	NN	AC	AC	AC	AC	AC	NN	AA	AA	CC	AC	AC	AC	AA	NN	CC	AA	CC	AA	AA	AC	AA
chr1_811528	T/C	1	811528	TT	TC	TT	TT	TT	TT	TT	TT	TT	TC	TC	TT	TT	TT	TT	TT	TT	TT	TT	TT	TC	TT	TT	TT	NN	TC	TC	TC	TC	TC	NN	TT	TT	TT	TC	TC	TC	TT	NN	CC	TT	TC	TT	TT	TC	TT
chr1_812018	T/C	1	812018	TT	CC	TC	TT	TC	TT	TT	TC	NN	TT	TT	TT	TT	TC	TT	TT	TT	TT	TT	TT	TC	TT	TT	TC	NN	TT	TT	TT	TT	TT	TT	TT	TT	NN	TT	TT	TT	TC	NN	NN	TT	NN	TT	TT	TT	TT
chr1_812293	T/C	1	812293	TC	TT	TC	TC	TC	TC	TT	TT	NN	TT	TT	CC	NN	TT	TT	TC	TT	TT	TT	TT	TT	NN	TT	TT	NN	TT	TT	TT	TT	TT	TT	TT	TC	NN	TT	TT	TT	TT	NN	NN	TC	NN	CC	TC	TT	CC
chr1_814961	G/A	1	814961	GG	NN	GA	GG	GA	GA	AA	AA	GG	AA	AA	GG	GG	AA	AA	AA	AA	AA	AA	AA	AA	GG	AA	AA	NN	AA	NN	AA	AA	GA	GG	GA	GA	NN	AA	GA	NN	AA	NN	GG	GA	GG	GG	GG	GA	GG
chr1_821508	T/C	1	821508	TT	TT	TT	TT	TT	TT	TT	TT	TT	TC	TT	TC	TT	TC	TT	TT	TT	TT	TT	TC	TT	TT	TT	TT	CC	TC	TC	TC	TC	TC	CC	TT	TT	TC	TC	TT	TC	TT	CC	CC	TT	NN	NN	TT	TT	TT
chr1_821567	C/T	1	821567	CC	CC	CC	CC	CC	CT	CC	CC	NN	CT	CC	CT	CT	CT	CC	CC	CC	CC	CT	CC	CC	CT	CC	CC	TT	CT	CC	CC	CC	CC	NN	CC	CC	NN	CT	CC	CC	CC	NN	NN	CC	TT	CC	CC	CC	CT
chr1_821899	T/A	1	821899	TT	TA	TT	TA	TT	TT	TT	TT	NN	TA	TT	TA	AA	TT	TT	NN	TT	TT	TT	TT	TT	AA	TT	TA	NN	TT	NN	TA	TA	TT	AA	TT	TT	AA	TA	TA	TA	TT	AA	AA	TT	AA	TA	TA	TA	TA
chr1_821904	G/T	1	821904	GG	GT	GG	GT	GG	GG	GG	GG	NN	GT	GG	GT	TT	GG	GG	NN	GG	GG	GG	GG	GG	TT	GG	GT	NN	GG	NN	GT	GT	GG	TT	GG	GG	GT	GT	GT	GT	GG	TT	TT	GG	TT	GT	GT	GT	GT
chr1_822225	A/G	1	822225	AA	AG	AA	AA	AA	AA	AA	AA	GG	AG	AA	AG	GG	AG	AA	AA	AA	AA	AA	AG	AA	NN	AA	AA	NN	AG	NN	AA	AA	AG	GG	AA	AA	GG	AG	AG	AG	AA	NN	NN	AA	GG	AA	AG	AA	GG
chr1_822254	A/G	1	822254	AA	AG	AA	AG	AA	AA	AA	AA	GG	AG	NN	AG	NN	AG	AA	NN	AA	AA	AA	AG	AA	NN	AA	AA	GG	AA	AG	AA	AA	AA	GG	AA	AA	GG	AG	AG	AG	AA	NN	NN	AA	GG	AG	AG	AA	NN
chr1_823594	T/G	1	823594	TT	TT	TT	TT	TT	TT	TG	TT	GG	TG	TT	TT	GG	TT	TT	TG	TT	TT	TT	TT	TT	GG	TT	TT	NN	TG	TT	TG	NN	TG	GG	TT	TT	GG	TT	TG	TG	TT	GG	GG	TG	GG	TG	TT	TG	TG
chr1_823678	G/A	1	823678	GG	GA	GA	GA	GA	GG	GG	AA	GG	GA	NN	GG	GG	AA	AA	GA	AA	AA	GA	AA	AA	GG	AA	AA	GG	NN	GG	AA	NN	GA	GG	GA	GA	GG	GA	GA	GG	AA	GG	GG	GA	NN	NN	GG	GG	GG
chr1_823679	C/G	1	823679	CC	CG	CG	CG	CG	CC	CC	GG	CC	CG	NN	CC	CC	GG	GG	CG	GG	GG	CG	GG	GG	CC	GG	GG	CC	NN	CC	GG	NN	CG	CC	CG	CG	CC	CG	CG	CC	GG	CC	CC	CG	NN	NN	CC	CC	CC
chr1_823681	G/C	1	823681	GG	GC	GG	GC	GG	GG	GG	GG	NN	GC	NN	GG	GC	GG	GG	GG	GG	GG	GG	GG	GG	NN	GG	GG	NN	GG	CC	GG	NN	GG	CC	GC	GG	CC	GC	GC	CC	GG	CC	CC	GG	NN	GG	GG	GG	GG
chr1_824248	G/T	1	824248	GG	GG	GG	GG	GG	GG	GG	GG	NN	GG	GG	GG	NN	GG	GG	GG	GG	GG	GG	GG	GG	NN	GG	GT	NN	GG	GG	GT	NN	GG	NN	GG	GG	GT	GT	GG	GG	GG	NN	TT	GG	TT	GG	GG	GG	GG
chr1_824493	A/G	1	824493	AA	AG	AA	AA	AA	AA	AA	AA	AA	AG	AG	AA	AA	AG	AA	AA	AA	AA	AG	NN	AA	NN	AA	AA	GG	AG	AG	GG	AG	AA	GG	AG	AA	GG	AA	AG	AG	AA	GG	GG	AA	NN	AA	AG	NN	AG
chr1_827102	G/T	1	827102	GG	GG	GG	GG	GG	GG	GG	GG	TT	GG	GG	GT	GG	GT	GG	GG	GG	GG	GT	GG	GG	NN	GG	GG	TT	GT	GG	GT	GG	GG	NN	GG	GG	NN	GG	GG	GT	GG	NN	TT	GG	NN	GT	GG	GG	GG
chr1_827113	T/G	1	827113	TT	TT	TT	TT	TT	TT	TT	TT	GG	TT	TT	TG	TT	TG	TT	TT	TT	TT	TG	TT	TT	NN	TT	TT	NN	TG	TT	TG	TT	TT	NN	TT	TT	GG	TT	TT	TG	TT	NN	GG	TT	GG	TG	TT	TT	TT
chr1_827156	C/T	1	827156	CC	CT	CC	CT	CC	CC	CC	CC	TT	CT	CC	CT	CC	CC	CC	CC	CC	CC	CT	CC	CC	NN	CC	CC	TT	CC	CT	CT	CT	CT	TT	CC	CT	TT	CT	CC	NN	CC	TT	TT	CC	TT	CT	CC	CC	CT
chr1_827160	C/T	1	827160	CC	CT	CC	CT	CC	CC	CC	CC	TT	CT	CC	CT	CC	CC	CC	CC	CC	CC	CT	CC	CC	NN	CC	CC	TT	CC	CT	CT	CT	CT	TT	CC	CC	TT	CT	CC	CC	CC	TT	TT	CC	TT	CT	CC	CC	CT
chr1_827687	T/C	1	827687	TT	TC	TT	TT	TT	TT	TT	TT	TT	TC	TT	TC	TT	TT	TT	TT	TT	TT	TT	TT	TT	NN	TT	TT	NN	TT	TT	TC	TT	TT	NN	TC	TT	CC	TC	TC	TC	TC	CC	NN	TT	CC	TT	TC	TT	TC
chr1_827697	C/T	1	827697	CC	CT	CC	CC	CC	CC	CC	CC	CC	CC	CC	CT	CC	CC	CC	CC	CC	CC	CC	CC	CC	CC	CC	CC	NN	CC	CC	CT	CC	CC	NN	CC	CC	TT	CT	CT	CT	CT	TT	NN	CC	TT	CC	CT	CC	CT
chr1_829809	G/T	1	829809	GG	GT	GG	GG	GG	GG	GG	GG	TT	GG	GT	GT	GT	GG	GG	GT	GG	GG	GT	GG	GG	NN	GG	GT	TT	GG	GT	GG	GT	GG	NN	GG	GG	TT	GT	GG	GT	GG	TT	TT	GG	TT	GT	GT	GT	GT
chr1_829822	A/G	1	829822	AA	AG	AA	AA	AA	AA	AA	AA	GG	AA	AG	AG	AG	AA	AA	AG	AA	AA	AG	AA	AA	AA	AA	AG	GG	AA	AG	NN	AG	AA	NN	AA	AA	GG	AG	AA	AG	AA	GG	GG	AA	GG	AG	AG	AG	AG
chr1_829878	A/G	1	829878	AA	AA	AA	AA	AA	AG	AA	AA	GG	AA	AG	AG	GG	AA	AA	AG	AA	AA	AA	AA	AA	AA	AA	AA	GG	AG	AG	AG	AG	AG	GG	AA	AA	GG	AA	AA	AG	AA	GG	AG	AA	GG	AA	AA	AG	AG
chr1_829886	T/C	1	829886	TT	TT	TT	TT	TT	TC	TT	TT	CC	TT	TC	TC	CC	TT	TT	TC	TT	TT	TT	TT	TT	TT	TT	TT	CC	TC	TC	TC	TC	TC	CC	TT	TT	CC	TT	TT	TC	TT	CC	TC	TT	CC	TT	TT	TC	TC
chr1_829898	C/T	1	829898	CC	CC	CC	CC	CC	CC	CC	CC	CT	CC	CC	CT	NN	CC	CC	CC	CC	CC	CC	CC	CC	CC	CC	CC	TT	CC	CT	CT	CT	CT	TT	CC	CC	CC	CC	CC	CT	CC	TT	CT	CC	CC	NN	CC	CT	CC
chr1_833568	G/A	1	833568	GG	GG	GG	GG	GG	GG	GG	GG	AA	GG	GG	GG	GG	GA	GG	GG	GG	GG	GA	GG	GG	NN	GG	GG	AA	GG	GA	GG	GG	GG	AA	GG	GG	AA	GA	GA	NN	GG	AA	GG	GG	AA	GA	GA	GG	GA
chr1_833570	C/A	1	833570	CC	CC	CC	CC	CC	CC	CC	CC	AA	CC	CC	CC	CC	CA	CC	CC	CC	CC	CA	CC	CC	NN	CC	CC	NN	CC	CA	CC	CC	CC	AA	CC	CC	NN	CA	CA	NN	CC	AA	CC	CC	AA	CC	CA	CC	CC
chr1_833710	C/T	1	833710	CC	CT	CC	CC	CC	CC	CT	CC	CC	CC	CC	CT	TT	CC	CC	CC	CC	CC	CC	CC	CC	NN	CC	CC	TT	CT	CC	CT	CC	CC	TT	CC	CC	TT	CT	CT	TT	CT	CT	TT	CC	CC	CC	CC	CC	CC
chr1_834229	C/T	1	834229	CC	CT	CC	CC	CC	CC	CC	CC	CT	CT	CC	CC	NN	CC	CC	CC	CC	CC	CC	CC	CC	CC	CC	CC	CC	CT	TT	CT	CT	CT	NN	CC	CC	NN	TT	CC	CT	CC	CC	NN	CC	TT	NN	CC	CT	CC
chr1_837459	A/T	1	837459	AA	AT	AA	AT	AA	AA	AA	AA	NN	AA	AT	AT	NN	AT	AA	AA	AA	AA	AA	AT	AA	TT	AT	AA	TT	AT	AT	AA	NN	AA	TT	AT	AT	TT	AA	AA	AT	AT	NN	TT	AA	TT	TT	AT	AA	AA
chr1_840439	T/C	1	840439	TT	TT	TT	TT	TT	TT	TT	TT	NN	TT	TT	TT	NN	TT	TT	NN	TT	TT	TC	TT	TT	NN	TT	TT	NN	TC	CC	TT	TC	TT	CC	TT	TT	CC	TT	TT	NN	TT	CC	CC	TT	CC	TC	TT	TT	TC
chr1_841682	T/G	1	841682	TG	TG	TG	TG	TG	TG	TT	TT	GG	TT	TG	GG	NN	TT	TT	TT	TT	TT	TT	TT	TT	GG	TT	TT	NN	TT	TG	TT	TT	TG	GG	TT	TG	NN	TG	TT	TT	TT	GG	GG	TG	GG	TG	TG	TT	GG
chr1_841702	C/A	1	841702	CC	CA	CC	CC	CC	CC	CC	CC	AA	CC	CA	CA	NN	CA	CC	CA	CC	CC	CA	CC	CC	CA	CC	CA	AA	CC	CA	CA	CC	CA	AA	CC	CC	AA	CA	CA	CA	CC	AA	AA	CA	AA	CA	CA	CC	CC
chr1_842058	C/T	1	842058	CC	CT	CC	CT	CC	CC	CC	CC	TT	CT	CT	CC	CT	CT	CC	CC	CC	CC	CC	CC	CC	TT	CC	CC	NN	CT	TT	CT	CT	CT	TT	CC	CC	NN	CC	CT	CC	CT	TT	TT	CC	TT	CT	CT	CC	CC
chr1_842751	G/A	1	842751	GG	GA	GG	GG	GA	GG	GG	GG	AA	GG	GG	GA	GA	GA	GG	GA	GG	GG	GA	GA	GG	GA	GA	GG	AA	GA	GG	GA	GA	GA	GA	GG	GG	NN	GG	GG	AA	GA	AA	NN	GG	GA	GA	GA	GA	GA
chr1_842846	C/A	1	842846	CC	CC	CC	CC	CC	CA	CC	CC	NN	CA	CC	CA	CA	CA	CC	CA	CC	CC	CC	CC	CC	CA	CC	CC	CA	AA	CC	CA	CA	CC	NN	CC	CC	CA	CC	CC	CA	CC	CA	AA	CC	AA	CC	CC	CC	CA
chr1_842850	G/A	1	842850	GG	GG	GG	GG	GG	GA	GG	GG	NN	GA	GG	GA	GA	GA	GG	GA	GG	GG	GG	GG	GG	GA	GG	GG	GA	AA	GG	GA	GA	GG	NN	GG	GG	GA	GG	GG	GA	GG	GA	AA	GG	AA	GG	GG	GG	GA
chr1_842866	C/A	1	842866	CC	CC	CC	CC	CC	CA	CC	CC	NN	CA	CC	CA	CA	CA	CC	CA	CC	CC	CC	CC	CC	CA	CC	CC	CA	CA	CC	CA	CA	CA	NN	CC	CC	CA	CA	CA	CA	CC	CA	AA	CC	AA	CA	CC	CC	CA
chr1_842913	C/T	1	842913	CC	CC	CC	CC	CC	CC	CC	CC	NN	CC	CC	CT	NN	CC	CC	CC	CC	CC	CC	CC	CC	CC	CC	CC	CT	CC	CC	CT	CC	CT	TT	CC	CC	CT	CT	CT	CT	CC	TT	TT	CC	CC	CT	CC	CC	CC
chr1_843207	G/A	1	843207	GG	GG	GG	GG	GG	GG	GG	GG	GG	GG	GG	GG	NN	GG	GG	GG	GG	GG	GG	GG	GG	GG	GG	GG	GG	GG	GG	GA	GG	GG	NN	GG	GG	NN	GG	GG	GG	GG	GG	NN	GG	NN	AA	GG	GG	GG
chr1_843208	G/A	1	843208	GG	GG	GG	GG	GG	GG	GG	GG	GG	GG	GG	GG	NN	GG	GG	GG	GG	GG	GG	GG	GG	GG	GG	GG	GG	GG	GG	GA	GG	GG	NN	GG	GG	NN	GG	GG	GG	GG	GG	NN	GG	NN	AA	GG	GG	GG
chr1_843211	G/A	1	843211	GG	GG	GG	GG	GG	GG	GG	GG	GG	GG	GG	GG	NN	GG	GG	GG	GG	GG	GG	GG	GG	GG	GG	GG	GG	GG	GG	GA	GG	GG	NN	GG	GG	NN	GG	GG	GG	GG	GG	NN	GG	NN	AA	GG	GG	GG
chr1_843407	G/A	1	843407	GG	GG	GG	GG	GG	GG	GA	GG	GA	GG	GG	GA	NN	GG	GG	GG	GG	GG	GA	GG	GG	AA	GG	GG	AA	GA	GG	GA	AA	GG	NN	GA	GG	NN	GA	GG	GG	GA	NN	AA	GG	NN	AA	GA	GA	GG
chr1_843635	A/G	1	843635	AA	AG	AA	AG	AA	AA	AA	AA	GG	AA	AA	AG	GG	AA	AA	AG	AA	AA	AA	AA	AA	NN	AA	AA	GG	AA	AA	AA	AG	AG	GG	AA	AA	GG	AG	AA	AA	AA	NN	NN	AA	NN	NN	AA	AA	AA
chr1_843662	T/C	1	843662	TT	TC	TT	TC	TT	TT	TT	TT	CC	TT	TT	TT	CC	TT	TT	TC	TT	TT	TT	TC	TT	CC	TT	TT	CC	TT	TT	TT	TC	TC	CC	TT	TT	CC	TC	TT	TT	TT	NN	CC	TT	CC	TC	TT	TT	TC
chr1_843679	T/C	1	843679	TT	TC	TT	TC	TT	TT	TT	TT	CC	TC	TT	TC	CC	TT	TT	TC	TT	TT	TC	TC	TT	CC	TT	TT	CC	TT	TT	TT	TC	TC	CC	TT	TT	CC	TC	TT	TT	TT	NN	CC	TT	CC	TC	TT	TC	TC
chr1_846427	C/A	1	846427	CC	CA	CC	CC	CC	CC	CA	CC	AA	CC	CC	CC	CC	CC	CC	CC	CC	CC	CC	CC	CC	AA	CC	CC	NN	CC	CC	CA	CC	CC	AA	CC	CC	NN	CA	CC	CA	CC	AA	NN	CC	NN	CA	CC	CA	CC
chr1_846572	T/C	1	846572	TT	TC	TT	TT	TT	TT	TT	TT	TC	TC	TC	TC	TC	TT	TT	TC	TT	TT	TC	TT	TT	CC	TT	TT	CC	TT	CC	TT	TC	TT	CC	TT	TT	NN	TC	TC	TC	TC	CC	NN	TT	CC	TC	TT	TC	TC
chr1_846578	T/C	1	846578	TT	TC	TT	TT	TT	TT	TT	TT	TC	TC	TC	TC	TC	TT	TT	TC	TT	TT	TC	TT	TT	CC	TT	TT	CC	TT	CC	TT	TC	TT	CC	TT	TT	NN	TC	TC	TC	TC	CC	NN	TT	CC	TC	TT	TC	TC
chr1_847742	G/A	1	847742	GG	GA	GG	GG	GG	GA	NN	GG	GA	GA	NN	GA	GA	GG	NN	NN	GG	GG	GG	GA	GG	AA	GG	GG	GA	NN	GA	GA	NN	AA	AA	GG	GG	GA	GG	GA	GG	GG	AA	AA	GG	NN	GA	GA	NN	GA
chr1_849585	C/T	1	849585	CC	NN	CC	CC	CC	CC	CC	CC	NN	CC	CC	NN	NN	CC	CC	CT	CC	CC	CC	CC	CC	NN	CC	CC	NN	CC	NN	CT	CT	CC	NN	CC	CC	NN	CC	CC	NN	CT	TT	TT	CC	NN	CT	CC	CC	CC
chr1_849701	A/T	1	849701	AA	AA	AA	AA	AA	AA	AA	AA	TT	AA	NN	NN	NN	AA	AA	AA	NN	AA	AA	AA	AA	NN	AA	AA	NN	AA	AA	AA	AT	AA	TT	AA	AA	NN	AT	AA	AT	AA	TT	TT	AA	TT	AT	AA	AA	AA
chr1_849768	T/C	1	849768	TT	NN	TT	TT	TT	TT	TT	TT	NN	TT	TT	TC	CC	TT	TT	TC	TT	TT	TC	TT	TT	NN	TT	TT	NN	TT	NN	TT	TT	TC	CC	TT	TT	NN	TC	TC	TC	TT	CC	CC	TT	CC	TC	TT	TT	TC
chr1_851601	C/T	1	851601	CC	CT	NN	CC	CC	CT	CC	CC	CT	CT	NN	CT	NN	CC	CC	TT	CC	CC	CT	NN	CT	TT	CC	CC	TT	CT	TT	CT	CT	CT	TT	CC	CC	TT	CC	CC	TT	CC	TT	TT	CC	TT	NN	CC	CC	CT
chr1_851650	T/C	1	851650	TT	TT	TT	TT	TT	TT	TT	TT	TT	TT	NN	TT	TT	TT	TT	TT	TT	TT	TT	TT	TT	CC	TT	TT	CC	TT	TT	TT	TT	TT	TT	TT	TT	TT	TT	TT	TC	TT	TT	TC	TT	CC	TT	TT	TT	TT
chr1_851653	A/C	1	851653	AA	AA	AA	AA	AA	AA	AA	AA	AA	AA	NN	AA	AA	AA	AA	AA	AA	AA	AA	NN	AA	CC	AA	AA	CC	AA	AA	AA	AA	AA	AA	AA	AA	AA	AA	AA	AC	NN	AA	AC	AA	CC	AA	AA	AA	AA
chr1_874384	C/T	1	874384	CC	TT	CC	CC	CC	CC	CC	CC	CC	CC	CC	CC	CC	CC	CC	CC	CC	CC	CC	CC	CC	CC	CC	CC	CC	CC	NN	CT	CC	CT	TT	CC	CT	CC	CT	CC	NN	CC	TT	CC	CC	CC	NN	CC	CT	CC
chr1_874440	T/C	1	874440	TT	TT	TT	TT	TT	TT	TT	TT	CC	TT	TT	TT	CC	TT	TT	TT	TT	TT	TT	TT	TT	CC	TT	TT	NN	TT	TT	TT	TC	TT	CC	TT	TT	CC	TT	TT	TT	TC	NN	NN	TT	CC	TC	TT	TT	TC
chr1_874623	G/A	1	874623	GG	GA	GG	GG	GG	GG	GG	GG	NN	GG	NN	GG	GA	GA	GG	GG	GG	GG	GG	GG	GG	GG	GG	GG	NN	GG	AA	GA	GA	GG	AA	GG	GG	GG	GA	GA	GA	GG	AA	GA	GG	GA	GA	GG	GG	GG
chr1_880584	C/T	1	880584	TT	CT	CT	CC	TT	NN	TT	CT	CC	CT	CC	NN	NN	CT	CT	CT	CT	CT	CC	CC	CT	CC	CT	CT	CC	CT	NN	CT	CC	CC	CC	CT	CC	CC	CC	CT	CT	CT	CC	CC	NN	CC	CC	CT	CC	CC
chr1_882313	C/G	1	882313	CC	CC	CC	CC	CC	CC	CC	CC	CC	CG	CG	CG	CC	CG	CC	CC	CC	CC	CC	NN	CC	CC	CC	CC	CC	CC	CG	CC	CC	CC	GG	CC	CC	CG	CG	CC	CG	CC	GG	NN	CC	CC	CG	CC	CG	CC
chr1_882317	T/G	1	882317	TT	TT	TT	TT	TT	TT	TG	TT	TT	TG	TG	TG	TT	TG	TT	TT	TT	TT	TT	NN	TT	TT	TT	TT	TT	TT	TG	TT	TT	TT	GG	TT	TG	TG	TG	TT	TG	TT	GG	NN	TT	TT	TG	TT	TG	TT
chr1_884854	C/T	1	884854	CC	CT	CT	CC	CC	CC	CC	CC	CC	CT	CC	CT	CC	CT	CC	CT	CC	CC	CC	CT	CC	CC	CC	CC	CT	CT	CT	CC	CC	CT	TT	CT	CT	CC	CT	CT	TT	CC	NN	TT	CC	CT	CT	CT	CC	CC
chr1_886833	G/T	1	886833	GG	GT	GG	GG	GG	GG	GG	GG	GT	GT	GT	GG	GG	GT	GG	GG	GG	GG	GT	GG	GG	GG	GG	GT	GT	GG	GT	GG	TT	GT	NN	GG	GG	GT	GT	GT	GT	GG	TT	TT	GG	GT	GT	GT	GG	GG
chr1_886844	G/T	1	886844	GG	GG	GG	GG	GG	GG	GG	GG	GG	GT	GT	GG	GG	GT	GG	GG	GG	GG	GT	GG	GG	GG	GG	GT	GT	GG	GT	GG	TT	GT	NN	GG	GT	GT	GT	GT	GT	GG	TT	NN	GG	GT	GT	GT	GG	GG
chr1_886860	G/C	1	886860	GG	GC	GG	GG	GG	GG	GG	GG	GG	GC	GC	NN	GC	GC	GG	GG	GG	GG	GG	GG	GG	GG	GG	GC	GC	GG	GC	GG	NN	GC	NN	GG	GC	GC	GC	GC	GC	GG	CC	CC	GG	GC	GC	GC	GG	GG
chr1_887483	G/A	1	887483	GG	GA	GA	GG	GG	GG	GG	GG	GG	GA	GA	NN	NN	GG	GG	GA	GG	GG	GG	GG	GG	GG	GG	GG	AA	NN	GA	GA	NN	GG	AA	GG	GA	NN	GA	GG	GA	GG	AA	AA	GG	GA	GA	GA	GA	GG
chr1_894463	G/A	1	894463	GG	GA	GG	GG	GG	GG	GG	GG	GG	GG	GG	GA	GG	GG	GG	GG	GG	GG	GG	GG	GG	GG	GG	GG	GA	GG	NN	GG	GA	GA	AA	GG	GG	GA	GG	GG	GA	GG	NN	AA	GG	GG	GA	GG	GG	GA
chr1_894762	A/T	1	894762	AA	AA	AA	AA	AA	AA	AA	AA	NN	AA	AT	AA	AA	AA	NN	AA	AA	AA	AA	AA	AA	AA	AA	AA	TT	NN	AA	AT	AA	AT	NN	AA	AT	AT	AA	AA	AT	AA	NN	TT	AA	AA	AT	AA	AA	AA
chr1_894775	T/A	1	894775	TT	TT	TT	TT	TT	TT	NN	TT	NN	TT	TA	TA	TT	TT	NN	TT	TT	TT	TT	TT	TT	TT	TT	TT	AA	NN	TT	TT	TA	TT	NN	TT	TA	AA	TT	TT	TA	TT	NN	NN	TT	TT	TT	TT	TT	TA
chr1_896614	T/G	1	896614	TT	TT	TT	TG	TT	TT	TT	TT	TT	TT	TT	TT	NN	TT	TT	TT	TT	TT	TG	TT	TT	TT	TT	TT	TT	TG	TT	TT	TG	TT	NN	TT	TT	NN	TT	TT	TG	TT	GG	GG	TT	TT	TG	TT	TT	TT
chr1_896619	A/C	1	896619	AA	AA	AA	AC	AA	AA	AA	AA	AA	AA	AA	AA	AA	AA	AA	AA	AA	AA	AC	AA	AA	AA	AA	AA	NN	AC	AA	AA	AC	AA	NN	AA	AA	NN	AA	AA	AC	AA	CC	CC	AA	AA	AC	AA	AA	AA
chr1_898726	T/G	1	898726	TT	TT	TT	TT	TT	TT	TT	TT	TT	TT	TT	TG	TT	TT	TT	TT	TT	TT	TT	TT	TT	TT	TT	TT	TT	TT	TG	TG	TG	TT	NN	TT	TT	TT	TT	TG	TG	TT	NN	NN	TT	TT	TG	TT	TG	TG
chr1_899261	T/C	1	899261	TT	TC	TC	TT	TT	TT	TT	TT	TC	TT	TC	TT	NN	TC	TT	TC	TT	TT	TT	TC	TT	TT	TT	TT	CC	TC	TT	TT	TT	TC	NN	TT	TT	TT	TC	TC	TT	TT	CC	CC	TT	TC	TT	TC	TT	TT
chr1_899765	G/A	1	899765	GG	GA	GG	GG	GG	GG	GG	GG	GG	GA	GG	GA	AA	GG	GG	NN	GG	GG	GG	GG	GG	GG	GG	GG	AA	GA	GA	GA	GA	GA	AA	GG	GG	GA	GA	GG	GA	GG	AA	GA	GG	GA	GG	GG	GG	GG
chr1_899950	A/G	1	899950	AG	AG	AG	AG	AG	GG	GG	AA	GG	AA	AA	GG	NN	AA	AA	NN	AA	AA	AG	AA	AA	GG	AA	AA	GG	AG	NN	AG	AA	AA	NN	AA	AA	GG	AA	AA	AA	AA	GG	NN	AA	GG	AA	AG	GG	GG
chr1_901572	C/T	1	901572	CC	CT	CC	CC	CC	CC	CC	CC	CC	CC	CC	NN	CC	CC	CC	CC	CC	CC	CT	CC	CC	CC	CC	NN	NN	CC	NN	CC	CC	CT	TT	CC	CC	NN	CT	CC	TT	CC	NN	TT	CC	CC	CT	CC	CC	CC
chr1_901691	C/T	1	901691	CT	NN	TT	CC	CT	CC	CC	CC	CC	CC	CC	CC	CC	CC	CC	CC	CT	CC	CT	CC	CT	CC	CC	CT	CC	CC	CC	CC	CC	CC	CC	CC	CC	CC	NN	CC	CC	CC	NN	CC	CC	CC	CT	CC	CC	CC
chr1_902279	T/C	1	902279	TT	TT	TT	TT	TT	TT	TT	TT	TT	TT	TT	TT	TT	TT	TT	TT	TT	TT	TT	TT	TT	TT	TT	TT	NN	TT	NN	TC	TT	TT	CC	TT	TT	TC	TT	TT	TT	TT	CC	CC	TT	TT	TC	TT	TT	TT
chr1_902318	T/A	1	902318	TT	TT	TT	TT	TT	TT	TT	TT	TT	TT	TA	TT	NN	TT	TT	TT	TT	TT	TT	TT	TT	TT	TT	TT	AA	TT	AA	TA	TT	NN	AA	TT	TT	TA	TA	TT	TA	TT	AA	TA	TT	TT	TA	TT	TA	TT
chr1_902534	T/C	1	902534	TT	TC	TT	TT	TT	TT	TC	TT	TC	TC	TT	TC	TC	TC	TT	TT	TT	TT	TC	TT	TT	TT	TT	TC	TC	NN	TC	TT	TC	TT	CC	TT	TT	CC	TT	TT	TC	TT	CC	CC	TT	TT	TC	TC	TT	TT
chr1_905873	G/A	1	905873	GG	GG	GG	GG	GG	GG	GG	GG	GG	GG	GG	GG	GG	NN	AA	GA	GA	AA	GG	GA	GG	GG	AA	GA	GG	GA	GG	GA	GG	GG	GG	AA	GA	GG	GA	AA	NN	NN	GG	GG	GA	GG	GG	AA	GG	GG
chr1_915949	G/A	1	915949	GG	GA	GG	GG	GG	GG	GG	GG	GA	GA	GG	GA	GG	GG	GG	GG	GG	GG	GG	GG	GG	GG	GG	GG	GA	GG	GA	GA	GG	GA	GA	GG	GA	GG	GA	GA	GA	GG	AA	GA	GG	GA	GA	GG	GA	GG
chr1_916980	C/G	1	916980	CC	CC	CC	CG	CC	CC	CC	CC	CG	CC	CG	CC	CG	CC	CC	CG	CC	CC	CC	CG	CC	CC	CC	CC	CC	CC	CG	CC	CG	CG	CG	CC	CC	CC	CG	CC	CC	CC	CC	CG	CC	CC	CC	CG	CC	CC
chr1_920990	A/G	1	920990	AA	AG	AA	AA	AA	AG	AA	AA	AG	AG	AA	AG	AG	AA	AA	AA	AA	AA	AA	AA	AA	AA	AA	AA	AG	AG	AG	AG	AG	AA	GG	AA	AG	GG	AG	AA	AG	AA	GG	NN	AA	AA	AA	AA	AA	AG
chr1_921282	T/G	1	921282	TT	TT	TT	TT	TT	TG	TT	TT	TT	TT	TT	TG	TT	TT	TT	TT	TT	TT	TT	TT	TT	TT	TT	TT	TG	TT	TG	TG	TG	TG	GG	TG	TT	GG	TG	TG	TT	TT	NN	GG	TG	TT	TG	TG	TG	TG
chr1_922130	T/G	1	922130	TT	TG	TT	TT	TT	TG	TT	TT	TT	TG	TT	TG	TT	TT	TT	TT	TT	TT	TT	TG	TT	TT	TT	TT	TG	TT	TG	TG	TG	TG	GG	TT	TT	TG	TG	TT	TG	TT	GG	NN	TT	TG	TT	TT	TT	TG
chr1_922131	A/G	1	922131	AA	AG	AA	AA	AA	AG	AA	AA	AA	AG	AA	AG	AA	AA	AA	AA	AA	AA	AA	AG	AA	AA	AA	AA	AG	AA	AG	AG	AG	AG	GG	AA	AA	AG	AG	AA	AG	AA	GG	NN	AA	AG	AA	AA	AA	AG
chr1_922156	G/T	1	922156	GG	GT	GG	GG	GG	GG	GG	GG	GG	GG	GG	GG	GG	GG	GG	GT	GG	GG	GG	GT	GG	GG	GG	GG	GT	GG	GG	GT	GG	GT	TT	GG	GG	GG	GG	GT	GG	GG	TT	NN	GG	GT	GG	GG	GG	GG
chr1_922170	T/C	1	922170	TT	NN	TT	TT	TT	TC	TT	TT	CC	TC	TT	TT	CC	TC	TT	TC	TT	TT	TT	TC	TT	TC	TC	TT	CC	TC	TT	TC	TC	TC	CC	TT	TT	CC	TT	TC	TT	TT	NN	NN	TT	CC	TT	TT	TT	TC
chr1_922351	A/G	1	922351	AA	AA	AA	AA	AA	AG	AA	AA	AA	AA	AA	AA	AA	AA	AA	AA	AA	AA	AA	NN	AA	AA	AA	AA	AG	AA	NN	AG	NN	AA	GG	AA	AG	GG	AA	AA	NN	AA	GG	NN	AA	AA	AA	AA	AA	AG
chr1_922374	G/T	1	922374	GT	GT	GG	GG	GT	GG	GG	GT	GG	GG	GG	GG	GG	GT	GG	GG	GG	GG	GG	GG	GT	GG	GG	GG	GG	GT	GG	GG	GG	GG	GG	GG	GG	GG	GG	GG	GG	GT	GG	GG	GG	GG	GG	GG	GG	GG
chr1_923278	T/C	1	923278	TT	TC	TT	TT	TT	TT	TT	TT	TT	TT	TC	CC	TC	TC	TT	TT	TT	TT	TT	TC	TT	TT	TT	TT	NN	CC	NN	TC	TT	TT	CC	TT	TT	TT	TC	TC	TC	TT	NN	CC	TT	TC	TT	TC	TT	TT
chr1_924340	C/A	1	924340	CC	CA	CC	CC	CC	CC	CA	CC	CA	CC	CC	CA	CA	CC	CC	CC	CC	CC	CA	CA	CC	CC	CC	CC	CC	CA	AA	CA	CA	CA	AA	CA	CC	CC	CA	CA	CC	CC	NN	NN	CC	CC	CC	CC	CC	CC
chr1_924761	G/T	1	924761	GG	GT	GG	GG	GG	GG	GG	GG	GT	GT	GT	NN	GT	GG	GG	GG	GG	GG	GG	GG	GG	GG	GG	GG	GT	GT	GT	GT	GT	GT	GT	GG	GT	TT	GG	GT	GT	GT	TT	TT	GG	GG	GT	GT	GT	GG
chr1_924911	G/T	1	924911	GG	GG	GG	GG	GG	GG	GG	GG	NN	GG	GG	GG	GG	GG	GG	GG	GG	GG	GG	GG	GG	GG	GG	GG	NN	GG	GT	GT	GG	GG	TT	GG	GG	TT	GG	GT	GT	GG	TT	TT	GG	GG	GT	GG	GG	GG
chr1_924952	A/G	1	924952	AA	AA	AA	AA	AA	AA	AA	AA	AA	AA	AA	AA	AA	AA	AA	AA	AA	AA	AA	AA	AA	AA	AA	AA	AA	AA	AG	AG	AA	AA	GG	AA	AA	AG	AA	AG	AG	AA	GG	GG	AA	AG	AG	AG	AA	AA
chr1_924982	A/G	1	924982	AA	AA	AA	AA	AA	AA	AA	AA	GG	AA	AA	AA	NN	AA	AA	AA	AA	AA	AA	AA	AA	AG	AA	AA	GG	AA	AA	AG	AA	AA	GG	AA	AA	AG	AA	AA	AG	AG	GG	NN	AA	GG	GG	AA	AA	AA
chr1_925548	T/A	1	925548	TT	TA	TT	TT	TT	TT	TT	TT	TT	TT	TA	TA	TT	TA	TT	TA	NN	TT	NN	TT	TT	TT	TT	TT	NN	TA	NN	TA	TA	TA	TA	TT	TA	AA	TT	TT	NN	TA	AA	TA	TT	TT	AA	TT	TA	NN
chr1_925754	C/T	1	925754	TT	CC	CC	CC	CT	CT	CC	CC	CC	CC	CC	TT	CC	CC	CC	CC	CC	CC	CC	CC	CC	CC	CC	CC	NN	CC	CC	CC	CC	CC	CC	CC	CC	CC	NN	NN	CC	CC	NN	NN	CC	CC	CC	TT	CC	TT
chr1_925908	T/C	1	925908	TT	TT	TT	TT	TT	TT	TT	TT	TT	TT	TT	TC	TT	NN	TT	TT	TT	TT	TT	TT	TT	TT	TT	TT	TT	TT	NN	TC	TT	TT	CC	TT	TT	TC	TT	TT	TC	TT	NN	TC	TT	TT	TT	TT	TT	TT
chr1_929178	T/C	1	929178	TT	TC	TT	TT	TT	TT	TT	TT	TT	TT	TT	TC	TC	TC	TT	TT	TT	TT	TT	TT	TT	TT	TT	TT	TC	TT	TC	TT	TC	TC	CC	TT	TT	TC	TC	TT	TC	TT	CC	CC	TT	TC	TT	TC	TT	TT
chr1_929202	A/T	1	929202	AA	AT	AA	AA	AA	AA	AA	AA	AT	AA	AA	AT	AT	AT	AA	AT	AA	AA	AT	AT	AA	AA	AA	AA	AT	AA	AT	AT	AT	AT	TT	AA	AA	AT	AT	AA	AT	AA	TT	TT	AA	AT	AA	AT	AA	AA
chr1_930627	G/T	1	930627	GG	GT	GG	GG	GG	GG	GG	GG	GG	GT	GT	GT	GT	GG	GG	GT	GG	GG	GT	NN	GG	GG	GG	GT	TT	GG	GT	GT	GG	GT	TT	GG	GG	GT	GG	GT	GT	GG	TT	TT	GG	GT	GG	GT	GG	GG
chr1_930687	G/A	1	930687	GG	GA	GG	GG	NN	GG	GG	GG	GG	GA	GA	GG	GG	GG	GG	GA	GG	GG	GG	GG	GG	GG	GG	GA	AA	GG	GA	GG	GG	GA	NN	GG	GG	NN	NN	NN	GA	GG	AA	AA	GG	GG	NN	GA	NN	GG
chr1_931248	A/G	1	931248	AA	AA	AA	AA	AA	AA	AA	AA	GG	AA	AA	AA	AG	AA	AA	AA	AA	AA	AA	AA	AA	NN	AA	AA	AA	AA	NN	AG	AG	AA	GG	AA	AA	GG	AA	AA	NN	AG	NN	GG	AA	GG	AG	AA	AA	AA
chr1_931712	T/C	1	931712	TT	TC	TT	TT	TT	TT	TT	TT	NN	TC	TT	TT	TT	NN	TT	TT	TT	TT	TT	TT	TT	TT	TT	TT	NN	TC	NN	TC	TC	TT	CC	TT	TT	TC	TT	TT	CC	TT	CC	CC	TC	TC	TC	TT	TT	TT
chr1_931740	G/A	1	931740	GG	NN	GG	GG	GG	GG	GG	GG	GG	GA	GG	GA	GA	GG	GG	GG	GG	GG	GG	GG	GG	GG	GG	GG	NN	GA	NN	GA	GA	GG	AA	GG	GG	GA	GG	GG	AA	NN	AA	NN	GG	GG	GG	GG	GA	GG
chr1_931904	A/G	1	931904	AA	AA	AA	AA	AA	AA	AA	AA	AA	AA	AA	AA	GG	NN	AA	AA	AA	AA	AA	NN	AA	NN	AA	AA	NN	AA	AA	AA	NN	AA	AA	AA	AG	NN	AG	AG	GG	AA	AG	AG	AA	GG	AA	AA	AA	GG
chr1_932017	C/T	1	932017	CC	CT	CC	CC	CC	CC	CC	CC	CT	CC	CC	CC	CT	CC	CC	CT	CC	CC	CC	CT	CT	CC	CC	CC	CT	CC	TT	CT	CT	CT	TT	CC	CT	NN	CT	CT	CT	CC	CT	TT	CC	CT	CT	CT	CC	CC
chr1_932027	C/T	1	932027	CC	CT	CC	CC	CC	CC	CC	CC	CT	CC	CC	CT	CT	CC	CC	CT	CC	CC	CC	CT	CT	CC	CC	CC	CT	CC	TT	CT	CT	CT	TT	CC	CT	NN	TT	CT	CT	CC	CT	TT	CC	CT	CC	CT	CC	CC
chr1_932914	A/G	1	932914	AA	AG	AA	AA	AA	AA	AA	AA	AA	AA	AG	AG	AG	NN	AA	AA	NN	AA	AA	AG	AA	AA	AA	AA	GG	AA	AG	AG	AG	AA	NN	AA	AG	AG	AG	AA	AA	AA	GG	GG	AA	AA	AA	AA	GG	NN
chr1_939578	T/C	1	939578	TT	TC	TT	TT	TT	TT	TT	TT	CC	TT	TT	TT	TC	TC	TT	TC	TT	TT	TT	TT	TT	TC	TT	TT	CC	TC	TT	TC	TT	TT	NN	TT	TT	CC	TC	TT	TC	TT	NN	NN	TT	CC	TC	TC	TC	TC
chr1_941143	T/C	1	941143	TT	TC	TT	TT	TT	TC	TC	TT	TC	TT	TC	TC	TT	TT	TT	TC	TT	TT	TT	TT	TT	TT	TT	TT	TC	TT	TC	TC	TC	TT	CC	TT	TC	TT	TT	TC	TC	TT	NN	NN	TT	TC	TT	TT	TT	TC
chr1_943298	T/C	1	943298	TT	TC	TT	TT	TT	TC	TT	TT	TT	TT	TT	TT	TC	TT	TT	TT	TT	TT	TT	TC	TT	TT	TT	TT	NN	TT	TC	TT	TT	TT	CC	TT	TT	TT	TT	TT	TC	TT	NN	NN	TT	TT	TC	TC	TC	TT
chr1_943341	A/T	1	943341	AA	AT	AA	AA	AA	AA	AA	AA	AT	AT	AA	AA	AT	AT	AA	AA	AA	AA	AA	AT	AT	AA	AA	AA	AT	AA	AT	AA	AT	AT	TT	AA	AA	AA	AT	AA	AT	AA	TT	TT	AA	AA	AT	AT	AT	AA
chr1_945818	G/T	1	945818	GG	GG	GG	GG	GG	GT	GT	GG	GG	GT	GG	GT	GG	GG	GG	GG	GG	GG	GG	GT	GG	GG	GG	GG	GT	GG	GG	GG	GT	GG	NN	GG	GG	GG	GT	GG	GG	GG	NN	GG	GG	GG	GT	GG	GG	GT
chr1_945922	T/A	1	945922	TT	TT	TT	TA	TT	TT	TT	TT	TA	TT	TA	TT	TA	TT	TT	TT	TT	TT	TT	TT	TT	TT	TT	TT	TA	TT	TA	TT	TA	TA	AA	TT	TA	TT	TA	TT	TT	TT	TT	TA	TT	TT	TA	TT	TT	TT
chr1_946899	G/A	1	946899	GG	GA	GG	GG	GG	GG	GG	GG	GA	GA	GA	GA	GG	GA	GG	GG	GG	GG	GG	GA	GG	GG	GG	GG	GA	GA	GA	GG	GG	GG	NN	GG	GG	GG	GA	GG	AA	GG	AA	GA	GG	GA	GG	GA	GG	GG
chr1_949328	C/T	1	949328	CC	CT	CC	CC	CC	CT	CT	CC	CC	CT	CC	CT	CC	CT	CC	CC	CC	CC	CC	CT	CC	CC	CC	CC	CT	CC	CT	CC	CT	CC	TT	CC	CC	CT	CC	CC	CT	CC	TT	NN	CC	CC	CC	CC	CT	CT
chr1_950389	G/A	1	950389	GG	AA	GA	GA	GA	GG	GG	AA	GG	AA	AA	GG	NN	AA	AA	GA	AA	AA	GA	AA	AA	NN	AA	AA	GG	AA	NN	AA	GA	GA	NN	AA	GA	GG	AA	AA	AA	AA	NN	GG	GA	GG	NN	GA	GG	GG
chr1_950454	T/C	1	950454	TT	TT	TT	TT	TT	TC	TC	TT	TT	TT	TT	TC	TT	TT	TT	TC	TT	TT	TT	TT	TT	TT	TT	TT	NN	TC	TT	TT	TC	TT	NN	TT	TC	CC	TT	TT	TT	TT	NN	CC	TC	NN	TT	TT	TT	TC
chr1_951096	C/T	1	951096	CC	CC	CC	CC	CC	CT	CC	CC	CC	CT	CC	CT	CC	CC	CC	CC	CC	CC	CT	CC	CC	CC	CC	CC	TT	CC	CC	CC	CC	CC	TT	CC	CC	CT	CT	CT	CT	CC	TT	TT	CC	CT	CT	CT	CT	NN
chr1_951967	G/A	1	951967	GG	GA	GG	GG	GG	GG	GG	GG	GG	GA	GG	GG	GG	GG	GG	GA	GG	GG	GG	GA	GG	GG	GG	GG	GA	GG	GA	GA	GG	GA	GA	GG	GA	GG	GA	GA	GA	GA	AA	AA	GG	GG	GA	GA	GA	GG
chr1_953726	G/A	1	953726	GG	GA	GG	GG	GG	GG	GG	GG	GG	GA	GG	GG	GA	GG	GG	NN	GG	GG	GG	NN	GG	GG	GG	GG	GA	NN	GA	GA	GG	GG	GA	GG	GG	GG	GA	GG	NN	GA	AA	GA	GG	GG	GA	GA	GA	GG
chr1_953745	A/T	1	953745	AA	AT	AA	AA	AA	AA	AA	AA	AA	AT	AA	AA	AT	AA	AA	AA	AA	AA	AA	AA	AA	AA	AA	AA	AT	AA	AT	AT	AA	AA	AT	AA	AA	AA	NN	AA	NN	AT	TT	AT	AA	AA	AT	AT	AT	AA
chr1_955600	A/T	1	955600	AA	AA	AA	AA	AA	AA	AA	AA	AA	AA	AA	AA	AA	AA	AA	AA	AA	AA	AT	AA	AA	AA	AA	AA	AA	AA	AT	AA	AT	AA	NN	AA	AA	AT	AT	AA	AT	AA	TT	TT	AA	AA	NN	AA	AT	AA
chr1_955851	A/G	1	955851	AA	AA	AA	AA	AA	AA	AA	AA	AG	AA	AA	AA	AG	AA	AA	AA	AA	AA	AA	AA	AA	AA	AA	AA	AA	AA	AG	AA	AG	AG	GG	AA	AA	NN	AA	AA	AG	AA	NN	GG	AA	AG	AA	AG	AA	AG
chr1_956275	C/T	1	956275	CC	CT	CC	CC	CC	CC	CC	CC	CC	CC	CC	CT	CC	CC	CC	CC	CC	CC	CC	CC	CC	CC	CC	CC	NN	CC	TT	CT	CT	CC	TT	CC	CC	CC	CC	CC	CT	CC	TT	CT	CC	CC	CC	CT	CC	CC
chr1_956372	A/G	1	956372	AA	AA	AA	AA	AA	AA	AA	AA	AA	AA	AA	AA	AG	AA	AA	AA	AA	AA	AG	AA	AA	AA	AA	AA	AG	AG	AA	AA	AG	AA	GG	AA	AG	AG	AG	AG	AG	AA	GG	GG	AG	AG	AA	AA	AG	AA
chr1_956765	A/G	1	956765	AA	AA	AA	AA	AA	AA	AA	AA	AA	AA	AA	AA	AA	AA	AA	AA	AA	AA	AA	AA	AA	AA	AA	AA	AA	AA	AA	AA	NN	AG	NN	AA	AA	NN	AG	AA	NN	AA	GG	GG	AA	AA	AA	AA	AA	AA
chr1_956783	C/A	1	956783	CC	CC	CC	CC	CC	CC	CA	CC	CC	CA	CA	CA	CA	CC	CC	CC	CC	CC	CC	CA	CC	CC	CC	CC	CA	CC	CA	CA	AA	CA	AA	CC	CC	AA	CA	CC	CC	CC	AA	AA	CC	CA	CC	CC	CC	CA
chr1_957806	G/A	1	957806	GG	GA	GA	GG	GG	GG	GG	GG	GG	GG	GG	GG	GG	GG	GG	GG	GG	GG	GG	GG	GG	GG	GG	GA	NN	GA	GA	GA	GG	GG	AA	GA	GG	GA	GA	GA	GA	GG	AA	NN	GG	GG	GG	GG	GG	GG
chr1_959801	G/T	1	959801	GG	GT	GG	GG	GG	GG	GG	GG	GT	GT	GT	GG	NN	GT	GG	GT	GG	GG	GG	GG	GG	GG	GG	GG	GT	GT	GT	GT	GT	GG	TT	GG	GG	GG	GT	GT	GT	GG	TT	GT	GG	GG	GT	GT	GG	GG
chr1_960752	T/C	1	960752	TT	TC	TT	TT	TT	TT	TT	TT	TC	TT	TC	TC	TT	TT	TT	TT	TT	TT	TT	TC	TT	TT	TT	TT	TC	TT	TT	TC	TC	TC	CC	TT	TC	TC	TC	TC	TT	TT	NN	CC	TT	TC	TT	TT	TT	TT
chr1_960825	T/G	1	960825	TT	TG	TT	TT	TT	TT	TT	TT	TT	TT	TG	TG	TG	TT	TT	TT	TT	TT	TT	TT	TT	TT	TT	TT	TT	TT	TG	TG	TG	TG	NN	TT	TT	NN	TG	TT	TT	TT	GG	TG	TT	TG	TG	TT	TG	TT
chr1_960856	T/C	1	960856	TT	TC	TT	TT	TT	TC	TT	TT	TT	TT	TT	TC	TT	TT	TT	TT	TT	TT	TC	TT	TT	TT	TT	TT	TT	TC	TC	TC	TC	TT	CC	TT	TT	NN	TC	TT	NN	TT	CC	TC	TT	TC	TC	TT	TC	TT
chr1_963840	C/A	1	963840	CC	CA	CC	CC	CC	CC	CC	CC	CC	CA	CA	CC	CC	CA	CC	CC	CC	CC	CC	CC	CC	CC	CC	CC	AA	CC	CA	NN	CC	CA	AA	CC	CC	CA	NN	CA	CA	CC	AA	NN	CC	CC	CC	CC	NN	CC
chr1_964546	G/A	1	964546	GG	GA	GG	GG	GG	GG	GG	GG	GG	GA	GA	GA	GA	GA	GG	GG	GG	GG	GG	GG	GG	GG	GG	GG	GA	GA	GG	GA	GA	GG	AA	GG	GA	GA	GG	GG	GA	GG	AA	AA	GG	GG	GG	GA	GG	GA
chr1_964574	G/T	1	964574	GG	GT	GG	GG	GG	GG	GG	GG	GG	GT	GT	GT	GT	GT	GG	GG	GG	GG	GG	GG	GG	GG	GG	GG	GT	GG	GT	GT	GT	GG	TT	GG	GT	GT	GG	GG	GT	GG	TT	GT	GG	GG	GT	GT	GT	GG
chr1_965096	G/C	1	965096	GG	GC	GG	GG	GG	GG	GG	GG	CC	GC	GG	GC	GG	GC	GG	GC	GG	GG	GC	GC	GG	GG	GG	GG	GC	GC	GC	GC	GG	GC	CC	GG	GG	GG	NN	GG	GC	GG	CC	CC	GG	GG	GC	GC	GG	GG
chr1_966807	A/C	1	966807	AA	AA	AA	AA	AA	AA	AA	AA	CC	AA	AA	AA	CC	AA	AA	AC	AC	AA	AA	AA	AA	CC	AA	AA	NN	AA	AC	AA	NN	AA	NN	AA	AA	AC	AA	AA	NN	AA	CC	NN	AA	CC	AA	AA	AA	AA
chr1_966823	A/G	1	966823	AA	AA	AA	AA	AA	AA	AA	AA	AA	AA	AG	AA	GG	AA	AA	AA	AA	AA	AA	AA	AA	AA	AA	AA	GG	AA	AA	AG	AA	AG	AA	AA	AG	AG	AA	AG	AA	AA	GG	NN	AA	AA	AA	AA	AA	AA
chr1_966984	T/A	1	966984	TT	TT	TT	TT	TT	TT	TT	TT	TT	TT	TA	TT	TT	TT	TT	TA	TT	TT	TA	TT	TT	TT	TT	TT	TA	TT	TT	TT	TT	TT	NN	TT	TT	NN	TT	TT	TT	TT	NN	AA	TT	TA	TT	TT	TT	TT
chr1_968878	G/T	1	968878	GG	GG	GG	GG	GT	GG	GG	GG	GT	GT	GT	GG	GT	GG	GG	GG	GG	GG	GG	GT	GG	GG	GG	GG	GT	GG	GT	GG	GT	GT	GT	GG	GG	GG	GT	GT	GG	GG	GG	GG	GG	GT	GT	GT	GG	GG
chr1_971085	T/C	1	971085	TT	TC	TT	TT	TT	TC	TC	TT	TT	TC	TT	TC	TT	TT	TT	TT	TT	TT	TT	TT	TT	TT	TT	TT	TC	TT	TC	TT	TT	TT	CC	TT	TT	CC	TC	TT	TC	TT	CC	CC	TT	TT	TC	TT	TC	TC
chr1_1001316	A/G	1	1001316	AA	NN	AA	AA	AA	AA	GG	AA	NN	GG	AA	AA	AG	AA	AA	AA	AA	AA	AA	AA	AA	NN	AA	AA	NN	NN	NN	AA	AA	AG	GG	AA	AA	NN	AG	AA	AG	AA	GG	GG	AA	NN	AA	AA	NN	AG
chr1_1011200	T/C	1	1011200	TT	TT	TT	TT	TT	TT	NN	TT	CC	TT	TT	TT	TT	TT	TT	TT	TT	TT	TT	TT	TT	TT	TT	TT	CC	TT	NN	TT	TT	TC	CC	TT	TT	NN	TT	TT	TT	TT	CC	CC	TT	NN	TC	TT	CC	TC
chr1_1011209	C/T	1	1011209	TT	CC	CC	CT	CT	TT	NN	CC	TT	CC	CC	CT	CC	CC	CC	CC	CC	CC	CC	CC	CC	CC	CC	CC	TT	CC	NN	CC	CC	CT	TT	CC	CC	NN	CC	CC	CC	CC	TT	TT	CC	NN	TT	CT	TT	TT
chr1_1026414	C/T	1	1026414	CC	CC	CC	CC	CC	CC	CC	CC	TT	TT	CC	CC	TT	NN	CC	CT	NN	CC	CC	CT	CC	CC	CC	CT	NN	NN	TT	CC	CC	NN	NN	NN	CC	CT	CT	CC	TT	CC	NN	NN	CC	CC	NN	CC	CC	NN
chr1_1027251	G/T	1	1027251	GT	TT	GT	GT	GT	GG	NN	TT	GG	TT	TT	GG	GG	TT	TT	TT	TT	TT	GT	TT	TT	GG	TT	TT	NN	TT	GG	TT	TT	TT	GG	TT	GT	GG	GG	TT	TT	TT	NN	GG	GT	NN	GT	GT	NN	GG
chr1_1028475	C/T	1	1028475	CC	CC	CC	CC	CC	CC	CC	CC	CT	CC	CC	CC	CC	CC	CC	CC	CC	CC	CC	CC	CC	CC	CC	CC	TT	CC	CT	CC	CT	CT	CT	CC	CC	CC	CT	CT	CC	CC	CC	NN	CC	CC	CC	CT	CC	CT
chr1_1028503	C/T	1	1028503	CC	CC	CC	CC	CC	CC	TT	CC	CT	CC	CC	CC	TT	CC	CC	CC	CC	CC	CC	CC	CC	CC	CC	CC	TT	CC	CT	CC	CT	CT	CT	CC	CC	CC	CT	CT	CC	CT	NN	NN	CC	TT	CT	CT	TT	CT
chr1_1028551	T/G	1	1028551	TT	TT	TT	TT	TT	TT	NN	TT	GG	TT	TT	TT	NN	TT	TT	TT	TT	TT	TG	TT	TT	TT	TT	TT	NN	TT	TG	TT	TT	TG	NN	TT	TT	TT	NN	TT	TT	TT	NN	NN	TT	NN	TT	TT	GG	TT
chr1_1028674	T/A	1	1028674	TT	TT	TT	TT	TT	TA	AA	TT	AA	TT	TT	TT	TA	TT	TT	TT	TT	TT	TT	TA	TT	AA	TT	TT	NN	TT	TA	TT	TT	TT	NN	TT	TT	NN	TT	TT	TT	TT	NN	AA	TT	AA	TT	TT	AA	TT
chr1_1028830	G/T	1	1028830	GG	GT	GG	GG	GG	GT	GT	GG	GG	GG	GT	GG	GG	GG	GG	GG	GG	GG	GG	NN	GG	GG	GG	GG	NN	GG	NN	GG	GT	GT	NN	GG	GG	NN	GG	GG	GG	GG	NN	NN	GG	TT	NN	GT	GG	GT
chr1_1028841	T/C	1	1028841	TT	TC	TT	TT	TT	TC	CC	TT	CC	TT	TC	TT	NN	TT	TT	TT	TT	TT	TT	TT	TT	NN	TT	TT	NN	TT	NN	TT	TC	TC	NN	TT	TT	NN	TT	TT	TT	TT	NN	NN	TT	CC	NN	TC	CC	TC
chr1_1029819	T/G	1	1029819	TT	TT	TT	TT	TT	TT	TG	TT	GG	TT	TG	TT	TT	TT	TT	TT	TT	TT	NN	TT	TT	GG	TG	TT	NN	TT	TG	TT	TT	TG	GG	TT	TT	GG	TT	TG	TT	TG	NN	NN	TG	GG	TG	TG	GG	TG
chr1_1029820	T/A	1	1029820	TT	TT	TT	TT	TT	TT	TA	TT	AA	TT	TA	TT	TT	TT	TT	TT	TT	TT	NN	TT	TT	AA	TA	TT	NN	TT	TA	TT	TT	TA	AA	TT	TT	AA	TT	TA	TT	TA	NN	NN	TA	AA	TA	TA	AA	TA
chr1_1030293	G/A	1	1030293	GA	GG	GG	GG	GA	NN	AA	GG	AA	GG	GG	NN	AA	GA	GG	GG	GG	GG	GG	GG	GG	GA	GG	GA	AA	GG	NN	GG	GG	GA	AA	GG	GG	NN	GA	GA	GG	GA	NN	AA	GG	NN	GA	GG	NN	AA
chr1_1031912	T/C	1	1031912	TT	TT	TT	TT	TT	TT	CC	TT	TC	TT	TT	NN	NN	TT	TT	TC	TT	TT	TT	TT	TC	CC	TT	TT	TC	TT	TC	TT	TT	TT	CC	TT	TT	NN	TT	TC	TT	TC	NN	NN	TT	CC	TT	TC	NN	TC
chr1_1033486	G/A	1	1033486	GG	GG	GG	GG	GG	GG	GG	GG	AA	GG	GA	GG	GG	GG	GG	GG	GG	GG	GG	GA	GG	GG	GG	GG	AA	GG	GA	GG	GA	GA	AA	GG	GG	GA	GA	GG	GG	GG	NN	AA	GA	GA	GA	GA	GG	GA
chr1_1033529	A/G	1	1033529	AA	AA	AA	AA	AA	AA	GG	AA	GG	AA	AA	AA	AA	AA	AA	AA	AA	AA	AA	AG	AA	GG	AA	AA	NN	AA	AG	AA	AA	AA	GG	AA	AA	GG	AG	AA	AA	AA	NN	NN	AA	GG	AG	AA	GG	AG
chr1_1033551	G/A	1	1033551	GG	GG	GG	GG	GG	GG	AA	GG	AA	GG	GG	GG	GG	GG	GG	GG	GG	GG	GG	GA	GG	AA	GG	GG	AA	GG	NN	GG	GG	GG	NN	GG	GG	AA	GA	GG	GG	GG	NN	NN	GG	NN	GA	GG	AA	GA
chr1_1033593	C/A	1	1033593	CC	CA	CC	CC	CC	CC	CA	CC	CA	CC	CC	CC	CC	CC	CC	CC	CC	CC	CC	CA	CC	CC	CC	CC	AA	CC	AA	CC	CA	CA	AA	CC	CC	CA	NN	CC	CC	CA	NN	NN	CC	CC	CC	CC	CC	CA
chr1_1033972	T/G	1	1033972	TT	TT	TT	TT	TT	TG	GG	TT	GG	TT	TT	TT	TG	TT	TT	TG	TT	TT	TG	TT	TT	GG	TT	TT	GG	TT	TT	TT	TT	TT	NN	TT	TT	NN	TT	TT	TT	TT	NN	NN	TT	GG	TG	TT	GG	TG
chr1_1035357	G/C	1	1035357	GG	GC	GG	GG	GG	GG	GC	GG	GG	GG	GG	GC	NN	GC	GG	GC	GG	GG	GG	GG	GG	NN	GG	GC	CC	GG	GC	GC	GG	GG	CC	GG	GG	NN	GG	GC	GC	GG	CC	NN	GG	GC	GC	GC	GC	GC
chr1_1035358	T/G	1	1035358	TT	TG	TT	TT	TT	TT	GG	TT	GG	TT	TT	TG	NN	TG	TT	TG	TT	TT	NN	TT	TT	NN	TT	TG	GG	TT	TG	TG	TT	TT	GG	TT	TT	NN	TT	TG	TG	TT	GG	NN	TT	GG	TG	TG	GG	TG
chr1_1036234	C/T	1	1036234	CC	CT	CC	CT	CC	CC	CC	CC	CT	CC	CT	CT	TT	CC	CC	CT	CC	CC	CC	CC	CC	CC	CC	CC	CT	CT	CT	CC	CC	CT	TT	CT	CC	CC	CT	CT	CT	CC	CT	CT	CC	CT	CT	CT	CT	CC
chr1_1036398	A/C	1	1036398	AA	AA	AA	AA	AA	NN	CC	AA	AC	AA	AA	AA	NN	AA	AA	AA	AA	AA	AA	AA	AA	NN	AA	AA	CC	AA	AA	AA	AA	AA	CC	AA	AA	NN	AA	NN	NN	AA	NN	NN	AA	NN	AC	AA	CC	AA
chr1_1036850	C/G	1	1036850	CC	CC	CG	CC	CG	CC	CC	GG	NN	CG	CG	CC	CC	CG	GG	CG	GG	GG	CG	CG	GG	CC	GG	CG	CC	GG	CG	CG	GG	CG	CC	GG	GG	CC	CG	GG	CC	GG	CC	CC	CG	CC	NN	CC	CC	CC
chr1_1037306	T/C	1	1037306	TT	TT	TT	TT	TT	NN	TT	TT	TC	NN	NN	NN	NN	CC	TT	TT	TT	TT	TT	TT	TT	NN	TT	TT	CC	TC	TT	TC	TT	TT	CC	TT	TT	TC	TC	TC	TC	TT	TC	CC	TT	NN	NN	TT	CC	NN
chr1_1037336	C/G	1	1037336	CC	CC	CC	CC	CC	CC	CC	CC	CG	CC	CC	CC	NN	GG	CC	CC	CC	CC	CC	CC	CC	CC	CC	CC	GG	CG	CC	CG	CC	CC	GG	CC	CC	CG	CG	CG	CG	CC	CG	CG	CC	NN	NN	CC	CG	CC
chr1_1037368	C/G	1	1037368	CC	CC	CC	CC	NN	CG	CC	CC	CC	NN	CC	CC	NN	CG	CC	CC	CC	CC	CC	CC	CC	CC	CC	CC	CG	CG	CC	CG	NN	CC	GG	CC	CC	CG	NN	CG	CG	CC	CG	GG	CC	GG	NN	CC	CG	CC
chr1_1040284	A/T	1	1040284	AA	AA	AA	AA	AA	AT	AT	AA	TT	AT	AA	AT	TT	AA	AA	AT	AA	AA	AT	AA	AA	TT	AT	AA	NN	AT	NN	AA	AT	AA	AA	AA	AT	TT	NN	AA	AA	AT	NN	NN	AT	TT	AT	AA	TT	AT
chr1_1040358	A/C	1	1040358	AA	AA	AA	AA	AA	AC	AC	AA	CC	AC	AA	AA	CC	AA	AA	AC	AA	AA	AC	AA	AA	CC	AC	AA	NN	AC	AA	AA	AC	AA	NN	AA	AC	AC	AA	AA	AA	AC	NN	CC	AA	CC	AC	AA	CC	AC
chr1_1040412	T/C	1	1040412	TT	TT	TT	TT	TT	TC	CC	TT	CC	TT	TT	TT	CC	TT	TT	TC	TT	TT	TC	TT	TT	TC	TC	TT	NN	TC	TT	TT	TC	TT	NN	TT	TC	CC	TT	TT	TT	TC	NN	TC	TC	CC	TC	TT	CC	TC
chr1_1040459	T/G	1	1040459	TT	TT	TT	TT	TT	TG	GG	TT	GG	TT	TT	TG	TG	TT	TT	TG	TT	TT	TT	TT	TT	TG	TG	TT	NN	TG	TT	TT	TG	TT	NN	TT	TT	TG	TT	TT	TT	TG	NN	GG	TT	GG	TG	TT	GG	TG
chr1_1040513	A/G	1	1040513	AA	AA	AA	AA	AA	AG	AG	AA	GG	AA	AA	GG	AG	AA	AA	AG	AA	AA	AG	AA	AA	AG	AA	AA	NN	AG	AA	AA	GG	AA	NN	AA	AA	AG	AA	AA	AA	AG	NN	GG	AA	GG	AA	AA	GG	AG
chr1_1040592	C/A	1	1040592	CC	CC	CC	CC	CC	CA	CA	CC	AA	CC	CC	CA	CA	CC	CC	CA	CC	CC	CC	CC	CC	AA	CC	CC	NN	CC	NN	CC	CA	CC	NN	CC	CA	AA	CC	CC	NN	CA	NN	CC	CC	AA	AA	CC	AA	CC
chr1_1041445	G/A	1	1041445	GG	GG	GG	GG	GG	GA	AA	GG	AA	GG	GG	GG	AA	GA	GG	GG	GG	GG	GG	GG	GG	GA	GG	GG	NN	GG	NN	GG	GG	GG	NN	GG	GG	NN	GG	GG	GG	GA	NN	NN	GG	NN	NN	GG	AA	GA
chr1_1041804	A/C	1	1041804	AA	AA	AA	AA	AA	NN	CC	AA	NN	AA	AA	AA	AA	AA	AA	AA	AA	AA	AA	AA	AA	AA	AA	AA	NN	AA	NN	AA	AA	AA	NN	AA	AA	NN	AA	AA	AA	AC	NN	NN	AA	NN	AA	AA	CC	AC
chr1_1042242	G/A	1	1042242	GG	GG	GG	GG	GG	GA	GA	GG	AA	GG	GG	GG	AA	GG	GG	GG	GG	GG	GG	GG	GG	AA	GA	GG	AA	GG	GG	GG	GA	GA	GG	GG	GA	AA	GG	GG	GG	GG	NN	GG	GG	AA	GG	GG	GA	GG
chr1_1042621	C/G	1	1042621	CC	NN	CC	CC	CC	CC	CC	CG	CC	CC	CC	CC	CC	CG	CC	CC	CC	CC	CG	CC	CC	CC	CC	CG	CC	CC	CC	CC	CC	CC	NN	CC	CC	CC	CC	CC	CC	CG	NN	CC	CC	CC	CG	CC	CC	CC
chr1_1043692	G/C	1	1043692	GG	GG	GG	GG	GG	GC	CC	GG	NN	GG	GG	GG	NN	NN	GG	GG	GG	GG	GG	GG	GG	CC	GG	GG	CC	GG	NN	GG	GG	GG	GG	GG	GG	NN	GG	GG	GG	GG	NN	NN	GG	CC	GG	GG	CC	GC
chr1_1043845	C/T	1	1043845	CC	TT	CT	CC	CT	CC	CC	TT	CC	CT	TT	CC	CC	CT	TT	CT	CT	TT	TT	TT	TT	CC	TT	TT	CC	CT	CT	TT	NN	CT	NN	TT	CT	CC	TT	TT	TT	CT	NN	NN	CT	CC	CT	CT	CC	CC
chr1_1044219	G/C	1	1044219	GG	GG	GG	GG	GG	GG	GC	GG	CC	GG	GG	GG	CC	GG	GG	GG	GG	GG	GG	GG	GG	CC	GG	GG	NN	GG	GG	GG	NN	GG	NN	GG	GG	GG	GG	GG	GG	GG	NN	GG	GG	CC	GG	GG	CC	GG
chr1_1044706	A/C	1	1044706	AA	AA	AA	AA	AA	AA	CC	AA	CC	AA	AA	NN	CC	AA	AA	AA	AA	AA	AC	AA	AA	CC	AA	AA	NN	AA	AA	AA	AA	AC	NN	AA	AA	AC	AA	AA	AA	AA	NN	NN	AA	CC	AA	AA	CC	AC
chr1_1044751	A/G	1	1044751	AA	AA	AA	AA	AA	AA	GG	AA	GG	AA	AA	AG	GG	AA	AA	AG	AA	AA	AA	AA	AA	GG	AA	AA	NN	AA	AA	AA	AA	AA	NN	AA	AA	AG	AA	AA	AA	NN	NN	NN	AA	GG	AG	AA	GG	AG
chr1_1044829	A/G	1	1044829	AA	AA	AA	AA	AA	AG	GG	AA	GG	AA	AA	AG	GG	AA	AA	AG	AA	AA	AA	AA	AA	GG	AA	AA	NN	AG	NN	AA	AG	AA	NN	AA	AA	AG	AA	AA	AA	AA	NN	GG	AA	GG	NN	AA	GG	AG
chr1_1044851	A/G	1	1044851	AA	AA	AA	AA	AA	AG	GG	AA	GG	AA	AA	AA	NN	AA	AA	AG	AA	AA	AA	AA	AA	GG	AA	AA	NN	AG	NN	AA	AG	AG	NN	AA	AA	AG	NN	AA	AA	AA	NN	NN	AA	GG	NN	AA	GG	AA
chr1_1044891	T/G	1	1044891	TT	TT	TT	TT	TT	TG	GG	TT	GG	TT	TT	TG	TG	TT	TT	TG	TT	TT	TG	TT	TT	GG	TT	TT	NN	TT	TT	TT	TT	TT	NN	TT	TG	TG	TT	TT	TT	TG	NN	NN	TT	GG	TG	TT	GG	TG
chr1_1045820	A/G	1	1045820	GG	AA	AG	AG	AG	GG	GG	AA	AA	AA	AA	GG	NN	AA	AA	AA	AA	AA	AA	AA	AA	AG	AA	AA	NN	AA	AA	AA	AA	AG	NN	AA	AA	NN	AA	AA	AA	AA	NN	NN	AG	GG	GG	AG	GG	GG
chr1_1045849	C/T	1	1045849	CC	CC	CC	CC	CC	CT	CT	CC	NN	CC	CC	CC	TT	CC	CC	CT	CC	CC	CC	CC	CC	CT	CC	CC	NN	CC	CC	CC	CC	CC	NN	CC	CC	TT	CC	CC	CC	CC	NN	NN	CC	TT	CC	CC	TT	CT
chr1_1045966	C/T	1	1045966	CC	TT	CC	CC	CT	CC	CC	TT	CC	CT	TT	CC	CC	CT	TT	CT	TT	TT	CT	TT	TT	CC	TT	TT	CC	TT	NN	TT	CT	TT	NN	TT	CT	CC	TT	TT	TT	CT	NN	CC	CT	CC	CT	CC	CC	CC
chr1_1046047	A/C	1	1046047	CC	AA	AC	AC	AC	CC	CC	AA	CC	AA	AA	AC	CC	AA	AA	AC	AA	AA	AC	AA	AA	CC	AC	AA	AC	AC	AA	AA	AC	AA	NN	AA	AC	CC	AA	AA	AA	AC	NN	CC	AC	CC	AC	AC	CC	CC
chr1_1046352	A/C	1	1046352	AA	NN	AC	AC	AC	AA	AA	CC	AA	AC	CC	AA	AA	AC	CC	AC	AC	CC	CC	AC	CC	AA	AC	CC	AA	CC	NN	CC	AC	AC	NN	CC	AC	NN	CC	CC	CC	AC	NN	AA	AC	AA	AA	AA	AA	AA
chr1_1046508	T/C	1	1046508	TT	TT	TT	TT	TT	TC	CC	TT	CC	TT	TT	TT	TC	TT	TT	TC	TT	TT	TT	TT	TT	TC	TT	TT	NN	TT	TT	TT	TT	TT	NN	TT	TT	NN	TT	TT	TT	TT	NN	NN	TC	CC	TT	TT	CC	TC
chr1_1047438	C/T	1	1047438	CC	CC	CC	CC	CC	CT	TT	CC	TT	CC	CC	CC	TT	CC	CC	CT	CC	CC	CT	CC	CC	CT	CC	CC	NN	CC	CC	CC	CT	CT	NN	CC	CC	NN	CC	CC	CC	CT	NN	NN	CT	TT	CT	CC	TT	CT
chr1_1047599	T/A	1	1047599	TT	TT	TT	TT	TT	TA	AA	TT	AA	TT	TT	TT	TA	TT	TT	TA	TT	TT	AA	TT	TT	TA	TT	TT	AA	TT	NN	TT	TA	TT	NN	TT	TT	AA	TT	TT	TT	TA	NN	AA	TA	AA	TT	TT	AA	TA
chr1_1047699	A/G	1	1047699	AA	AA	AA	AA	AA	AG	AG	AA	GG	AA	AA	AA	AG	AA	AA	AG	AA	AA	AA	AA	AA	GG	AA	AA	NN	AA	AA	AA	AG	AA	NN	AA	AA	GG	AA	AA	AA	AG	NN	GG	AG	GG	AG	AA	AG	AG
chr1_1047965	C/T	1	1047965	CC	NN	CC	CC	CC	CT	CT	CC	TT	CC	CC	CT	NN	NN	CC	CT	CC	CC	CT	CC	CC	CT	CC	CC	CT	NN	CC	CC	CT	CC	NN	CC	CT	TT	CC	CC	CC	CT	NN	NN	CT	TT	CC	CC	TT	CT
chr1_1048112	T/C	1	1048112	TT	TT	TT	TT	TT	TC	CC	TT	CC	TT	TT	TC	TT	TT	TT	TC	TT	TT	TT	TT	TT	CC	TC	TT	CC	TT	TT	TT	TC	TT	NN	TT	TC	CC	TT	TT	TT	TC	NN	TC	TC	CC	TC	TT	CC	TC
chr1_1053106	T/G	1	1053106	TT	TT	TT	TT	TT	TT	GG	TT	NN	TT	TT	TG	NN	TT	TT	TT	TT	TT	NN	TT	TT	TT	TT	TT	NN	TT	NN	TG	TT	TG	GG	TT	TT	NN	TT	TT	TG	TT	NN	GG	TT	NN	TG	TT	GG	TT
chr1_1053184	C/T	1	1053184	CC	CC	CC	CC	CC	CC	CT	CC	NN	CC	CT	CC	TT	CC	CC	CC	CC	CC	CT	CC	CC	CT	CC	CC	NN	CC	NN	CT	CT	CT	TT	CT	CC	TT	CT	CC	CT	CT	TT	TT	CC	TT	CC	CT	TT	CT
chr1_1053205	T/A	1	1053205	TT	TA	TT	TT	TT	TT	TA	TT	TT	TT	TA	TT	TA	TT	TT	TT	TT	TT	TT	TT	TT	TT	TT	TT	NN	TT	TT	TA	TA	TA	AA	TA	TT	AA	TA	TT	TA	TT	AA	AA	TT	TA	TA	TA	TT	TA
chr1_1058013	T/C	1	1058013	TT	TT	TT	TT	TT	TT	NN	TT	NN	TC	TT	TC	TC	TT	TT	TT	TT	TT	TT	TC	TT	TT	TT	TT	NN	TT	TT	TT	TC	TC	NN	TT	TT	CC	TC	TC	TC	TC	NN	CC	TT	NN	CC	TT	CC	TC
chr1_1058037	C/T	1	1058037	CC	CC	CC	CC	CC	CC	NN	CC	NN	CT	CC	CT	CT	CC	CC	CC	CC	CC	CC	CT	CC	NN	CC	CC	NN	CC	CT	CC	CT	CT	NN	CC	CC	TT	CT	CC	CT	CT	TT	TT	CC	NN	TT	CT	TT	CT
chr1_1059296	A/C	1	1059296	AA	AC	AA	AA	AA	AC	CC	AA	CC	AC	AC	AC	CC	AC	AA	AA	AA	AA	CC	AC	AA	CC	AA	AC	CC	CC	CC	AC	AC	AA	CC	AA	AA	CC	CC	AC	AC	AA	CC	CC	AA	CC	AC	AA	CC	AA
chr1_1062387	G/A	1	1062387	GG	GG	GA	GG	GG	GG	NN	GG	AA	GG	GG	GA	NN	GA	GG	GG	GG	GG	GA	GG	GG	GA	GG	GA	AA	GG	GG	GG	GG	GA	NN	GG	GG	NN	GA	GG	GA	GA	AA	AA	GG	AA	GG	GG	AA	GA
chr1_1062414	G/T	1	1062414	GG	GT	GT	GG	GG	GG	GG	GG	GT	GG	GT	GG	NN	GG	GG	GG	GG	GG	GT	GG	GT	GG	GG	GT	TT	GG	GG	GT	GT	GT	TT	GG	GG	GG	GT	GG	GT	GG	TT	GT	GG	GT	GG	GT	GT	GG
chr1_1062686	C/A	1	1062686	CC	CA	CC	CC	CC	NN	CC	CC	CA	CA	AA	CA	CC	CC	CC	NN	CC	CC	CC	CC	CC	CC	CC	CA	NN	CC	CA	CA	CC	CC	AA	CC	CC	AA	CC	CA	CA	CA	CC	NN	CC	CC	CA	CA	CA	CA
chr1_1063959	C/A	1	1063959	CC	CC	CC	CC	CC	CC	NN	CC	NN	CA	CC	CC	NN	CC	CC	CC	CC	CC	CC	CC	CC	CC	CC	CC	AA	CC	CC	CC	NN	CA	AA	CC	CC	NN	CC	CC	CA	CC	NN	AA	CC	NN	CC	CC	CA	CC
chr1_1063967	C/A	1	1063967	CC	CC	CC	CC	CC	CC	NN	CC	CC	CA	CC	CC	NN	CC	CC	CC	CC	CC	CC	CC	CC	CC	CC	CC	AA	CC	CC	CC	CC	CA	AA	CC	CC	CA	CC	CC	CA	CC	NN	AA	CC	NN	CC	CC	CA	CC
chr1_1066068	T/G	1	1066068	TT	TT	TT	TT	TT	TT	GG	TT	GG	TT	TT	TG	TT	TT	TT	TT	TT	TT	TT	TT	TT	NN	TT	TT	GG	TT	GG	TG	TG	TT	GG	TT	TT	NN	TT	TG	TT	TT	NN	GG	TT	NN	NN	TT	GG	TG
chr1_1067325	A/G	1	1067325	AA	AA	AA	AA	AA	AA	NN	AA	NN	AA	AA	AG	NN	AA	AA	AA	AA	AA	AA	AA	AA	NN	AA	AA	AA	AG	AA	AA	NN	AA	GG	AA	AA	NN	AA	AG	AA	AG	GG	GG	AA	GG	AA	AA	NN	AA
chr1_1068224	A/C	1	1068224	AA	AC	AA	AA	AA	AA	NN	AA	CC	AA	AA	AC	NN	AC	AA	AC	AA	AA	AC	AC	AA	CC	AA	AA	CC	AC	CC	AC	NN	AC	CC	AA	AA	CC	AC	AA	AC	AA	CC	CC	AA	CC	AC	AC	CC	AA
chr1_1068507	G/A	1	1068507	GG	GG	GG	GG	GG	GG	GG	GG	AA	GG	GG	GA	GA	GA	GG	GG	GG	GG	GG	GG	GG	GG	GG	GG	AA	GG	GG	GG	GG	GG	AA	GG	GG	GG	GG	GG	GA	GG	NN	AA	GG	GG	GG	GG	GA	GA
chr1_1070408	C/A	1	1070408	CC	CA	CA	CC	CC	CC	CC	CC	CA	CA	CC	CC	CA	CA	CC	CC	CC	CC	CC	CA	CC	CC	CC	CC	CA	CC	AA	CA	CA	CC	AA	CC	CC	AA	CA	CC	CA	CC	AA	AA	CC	CC	CC	CA	AA	CC
chr1_1071518	C/T	1	1071518	CC	CC	CC	CC	CC	CC	CC	CC	CT	CC	CT	CC	CC	CC	CC	CC	CC	CC	CC	CC	CC	CC	CC	CC	NN	CC	TT	CC	CT	CT	TT	CT	CC	NN	CC	CC	CT	CC	TT	NN	CC	CC	CC	CT	CC	CT
chr1_1071539	T/C	1	1071539	TT	TT	TT	TT	TT	TT	TC	TT	CC	TT	TT	TT	NN	TT	TT	TC	TT	TT	TT	TC	TT	TT	TT	TT	CC	TT	TC	TT	TC	TC	CC	TT	TT	NN	TT	TT	TC	TT	NN	CC	TT	NN	TC	TT	NN	TT
chr1_1071793	G/C	1	1071793	GG	GC	GG	GG	GG	GG	GC	GG	GC	GC	GC	GG	CC	GG	GG	GG	GG	GG	GG	GC	GG	GC	GG	GC	NN	GG	GC	GG	GG	GC	CC	GG	GG	CC	GC	GC	GC	GG	CC	CC	GG	GC	NN	GC	CC	GC
chr1_1071959	A/G	1	1071959	AA	AG	AA	AA	AA	AA	NN	AA	NN	AG	AA	AA	GG	AA	AA	AA	AA	AA	AG	AA	AA	AG	AA	AA	AG	AA	AG	AA	AA	AA	NN	AA	AA	AA	AA	AG	AA	AA	NN	NN	AA	NN	AG	AA	GG	AG
chr1_1072024	T/C	1	1072024	TT	TC	TT	TT	TT	TT	TT	TT	TT	TC	TC	NN	TC	TT	TT	TT	TT	TT	TC	TC	TT	TT	TT	TT	CC	TC	TC	TT	TC	TT	CC	TT	TT	NN	TC	TC	TC	TT	CC	CC	TT	TT	TC	TC	TC	TT
chr1_1073883	A/C	1	1073883	AA	AA	AA	AA	AA	AA	AA	AA	AC	AA	AC	AA	AC	AA	AA	AA	AA	AA	AA	AA	AA	CC	AA	AA	NN	AA	AC	AA	AA	AA	NN	AA	AA	NN	AA	AC	AC	AA	CC	CC	AA	CC	AA	AA	CC	AC
chr1_1074181	A/C	1	1074181	AA	AC	AA	AA	AA	AC	CC	AA	AC	AC	AC	AC	AC	AC	AA	AC	AA	AA	AA	AC	AA	AC	AA	AA	CC	AA	NN	AA	AA	AC	CC	AA	AA	CC	AC	AC	AC	AA	CC	CC	AA	CC	AC	AC	CC	AC
chr1_1074401	A/C	1	1074401	AA	AC	AC	AA	AA	AC	CC	AA	AC	AA	AA	AC	AC	AA	AA	AA	AA	AA	AA	AA	AA	CC	AA	AA	CC	AA	NN	AA	AA	AC	CC	AA	AA	NN	AC	AA	AC	AC	NN	CC	AA	CC	AC	AA	CC	AC
chr1_1074861	C/T	1	1074861	CC	CT	CT	CC	CC	CT	CT	CC	CT	CT	CT	CT	CT	CC	CC	CC	CC	CC	CC	CT	CC	CC	CC	CC	TT	CC	TT	CT	CT	CT	TT	CC	CC	CT	CT	CC	CT	CC	TT	TT	CT	CT	CT	CT	CC	CT
chr1_1074932	A/G	1	1074932	AA	AA	AA	AA	AA	AG	AA	AA	GG	AG	AG	AG	AG	AG	AA	AA	AA	AA	AA	AA	AA	AA	AA	AA	GG	AA	AG	AG	AA	AA	GG	AA	AA	GG	AG	AG	AA	AA	GG	GG	AA	GG	AA	AA	GG	AG
chr1_1074986	T/C	1	1074986	TT	TT	TT	TT	TT	TT	TT	TT	NN	TT	TT	TC	NN	TC	TT	TT	TT	TT	TT	TT	TT	TC	TT	TT	CC	TT	TC	TC	TT	TC	CC	TT	TT	CC	TC	TC	TC	TT	CC	CC	TT	NN	TT	TC	CC	TC
chr1_1074992	A/T	1	1074992	AA	AA	AA	AA	AA	AA	AA	AA	NN	AA	AA	AT	AA	AT	AA	AA	AA	AA	AA	AA	AA	AA	AA	AA	TT	AA	AT	AT	AA	AT	TT	AA	AA	TT	AT	AT	AT	AA	TT	TT	AA	NN	AA	AT	TT	AT
chr1_1076036	C/T	1	1076036	CC	CT	CC	CC	CC	CC	CC	CC	CT	CT	CC	CC	CT	CC	CC	CC	CC	CC	CC	CC	CC	CC	CC	CC	CT	CT	TT	CT	CC	CC	NN	CC	CC	NN	TT	CT	CC	CC	TT	CT	CC	CC	CC	CC	CC	CC
chr1_1076838	T/C	1	1076838	TT	TT	TT	TT	TT	NN	TC	TT	TT	TT	TC	TC	NN	TT	TT	TC	TT	TT	TT	TT	TT	TC	TT	TT	NN	TT	TT	TC	TT	TT	CC	TT	TT	CC	TT	TT	TT	TT	CC	NN	TT	CC	TC	TT	CC	TT
chr1_1078089	T/C	1	1078089	TT	TT	TT	TT	TT	TT	TC	TT	NN	TT	TT	TT	TT	TC	TT	TT	TT	TT	TT	TT	TT	NN	TT	TT	NN	TT	TT	TT	TT	TT	NN	TT	TT	CC	TT	TT	TT	TT	NN	CC	TT	NN	NN	TT	NN	TT
chr1_1078773	G/C	1	1078773	GG	GG	GG	GG	GG	GG	CC	GG	CC	GG	GG	GG	GC	GC	GG	GC	GG	GG	GC	GG	GG	CC	GG	GG	NN	GG	GG	GG	NN	GC	NN	GG	GG	NN	GG	GG	GG	GC	CC	CC	GG	CC	GG	GG	CC	GG
chr1_1078890	G/A	1	1078890	GG	GA	GG	GG	GG	GA	AA	GG	AA	GG	GG	GA	GA	GA	GG	GG	GG	GG	GG	GG	GG	GA	GG	GG	NN	GA	GA	GG	GG	GA	NN	GG	GG	NN	GG	GA	GG	GG	NN	AA	GG	NN	NN	GG	AA	GA
chr1_1083010	T/A	1	1083010	TT	TA	TT	TT	TT	TA	AA	TT	AA	TA	TA	TT	TA	TT	TT	TA	TT	TT	TA	TA	TT	TA	TT	TT	AA	TA	TA	TT	TT	TT	AA	TA	TT	AA	TA	TA	TT	TA	NN	AA	TT	AA	TA	TA	AA	TA
chr1_1083208	A/C	1	1083208	AA	AA	AA	AA	AA	AC	CC	AA	CC	AA	AA	AC	AA	AA	AA	AC	AA	AA	AA	AA	AA	CC	AA	AA	NN	AA	AC	AA	AA	AA	NN	AC	AA	NN	AC	AA	AC	AC	CC	CC	AA	CC	AC	AC	NN	AC
chr1_1086853	C/A	1	1086853	CC	CA	CC	CC	CC	CC	CA	CC	CC	CA	CA	CC	CC	CC	CC	CA	CC	CC	CC	CA	CC	CC	CC	CC	CA	CA	CA	CA	CC	NN	AA	CC	CC	NN	CA	CC	CC	CC	AA	NN	CA	CC	CC	CA	CC	CC
chr1_1086870	A/G	1	1086870	AA	AG	AA	AA	AA	AA	GG	AA	AA	AG	AG	AA	GG	AA	AA	AA	AA	AA	AA	AG	AA	GG	AG	AA	GG	AG	AG	AG	NN	AA	GG	AA	AA	GG	AA	AA	AA	AA	NN	NN	AG	NN	NN	AA	AG	AA
chr1_1087324	G/C	1	1087324	GG	GC	GG	GG	GG	GC	GC	GG	CC	GG	GC	GC	CC	GG	GG	GC	GG	GG	GG	GC	GG	CC	GC	GG	CC	GC	GC	GG	GG	GC	CC	GG	GG	CC	GG	GG	NN	GG	CC	CC	GG	NN	GC	GG	CC	GC
chr1_1087360	T/A	1	1087360	TT	TT	TT	TT	TT	TT	AA	TT	NN	TT	TT	TT	AA	TT	TT	TA	TT	TT	TT	TT	TT	TA	TA	TT	AA	TT	TT	TA	TT	TA	AA	TT	TT	NN	TT	TT	TA	TT	NN	NN	TT	NN	TA	TT	AA	TA
chr1_1087441	G/A	1	1087441	GG	GA	GG	GG	GG	GG	GG	GG	GA	GG	GA	GG	GG	GA	GG	GG	GG	GG	GG	GA	GG	GG	GG	GG	AA	GG	GA	GA	GA	GG	GA	GG	GG	AA	GG	GG	GA	GG	AA	AA	GG	GA	GA	GG	GG	GG
chr1_1087479	A/T	1	1087479	AA	AT	AA	AA	AA	AA	AA	AA	AA	AA	AA	AA	AA	AT	AA	AA	AA	AA	AA	AT	AA	AA	AA	AA	TT	NN	NN	AA	AT	AT	TT	AA	AA	TT	AA	AA	AT	AA	TT	TT	AA	AA	TT	AA	AA	AT
chr1_1088504	C/A	1	1088504	CC	CC	CC	CC	CC	CC	NN	CC	NN	CC	CC	CC	NN	NN	CC	CC	CC	CC	CC	CC	CC	CC	CC	CC	NN	CC	CC	CC	CC	CC	AA	CC	CC	CA	CC	CC	CC	CC	NN	NN	CC	CC	CC	CC	CC	CA
chr1_1088633	G/C	1	1088633	GG	GC	GG	GG	GG	GG	GC	GG	GG	NN	GG	GG	GG	GG	GG	GG	GG	GG	GG	GG	GG	GG	GG	GG	GC	GC	CC	GG	GG	GG	NN	GG	GG	NN	GG	GG	GC	GG	NN	CC	GG	GG	GG	GG	GG	GC
chr1_1088859	G/A	1	1088859	GG	GA	GG	GG	GG	GG	GA	GG	NN	GA	GG	GA	GG	GG	GG	GA	GG	GG	GG	GA	GG	GG	GG	GA	GA	GA	GG	GG	GA	GG	NN	GG	GG	NN	GG	GA	GA	GG	AA	AA	GG	GG	GG	GG	GA	GA
chr1_1088907	A/G	1	1088907	AA	AG	AA	AA	AA	AG	GG	AA	NN	AG	AG	AG	AG	AA	AA	AG	AA	AA	AA	AG	AA	AG	AA	AA	GG	AG	AA	AA	AA	AG	NN	AA	AA	NN	AG	AG	AG	AG	GG	NN	AA	GG	AA	AA	GG	AG
chr1_1089194	T/G	1	1089194	TT	TT	TT	TT	TT	TT	TT	TT	TT	TT	TT	TT	TT	TT	TT	TT	TT	TT	NN	TT	TT	NN	TT	TG	TG	TT	TG	TT	TT	TT	GG	TT	TT	NN	TG	TT	TT	TT	NN	NN	TT	TT	TT	TG	TT	TG
chr1_1089295	G/A	1	1089295	GG	GG	GG	GG	GG	GA	NN	GG	AA	GG	GG	GG	NN	GA	GG	GG	GG	GG	GG	GG	GG	GG	GG	GG	AA	GG	AA	GG	GG	GG	AA	GG	GG	NN	GG	GG	GG	GG	AA	NN	GG	AA	GG	GG	AA	GG
chr1_1090172	T/C	1	1090172	TT	NN	TT	TT	TT	TT	CC	TT	NN	TT	TT	TT	NN	TT	TT	TT	TT	TT	TT	NN	TT	CC	TT	TT	CC	TT	TC	TC	CC	TC	NN	TT	TT	NN	TC	TT	NN	TT	CC	CC	TT	NN	TT	TT	TC	TT
chr1_1090746	T/C	1	1090746	TT	NN	TT	TT	TT	TT	TT	TT	NN	TT	TT	TT	CC	TT	TT	NN	TT	TT	TT	TC	TT	TT	TT	TC	TC	NN	TC	TT	CC	TC	TC	TT	TT	NN	TC	TC	CC	TT	TC	NN	TT	TT	TC	TC	TC	TC
chr1_1092087	T/C	1	1092087	TT	TT	TT	TT	TT	TT	NN	TT	CC	TT	TT	TT	NN	TT	TT	TT	TT	TT	TT	TT	TT	NN	TT	TT	NN	TT	TT	TT	TT	TT	CC	TT	TT	CC	TC	TT	TT	TC	CC	NN	TT	CC	TT	TC	CC	TT
chr1_1092150	G/A	1	1092150	GG	GG	GG	GG	GG	GG	GA	GG	GG	GA	GG	GG	GA	GA	GG	GG	GG	GG	GG	GA	GG	GG	GG	GG	AA	GG	GA	GG	GA	GA	AA	GG	GG	NN	GA	GA	GA	GG	AA	AA	GG	GG	GG	GA	GA	GA
chr1_1092348	G/A	1	1092348	GG	GA	GG	GA	GG	GG	GA	GG	GA	GA	GA	GA	GA	GG	GG	GG	GG	GG	GG	GA	GG	GG	GG	GG	AA	GG	GA	GA	GA	GG	AA	GG	GG	AA	GA	GG	AA	GA	AA	AA	GG	GG	GA	GG	GA	GA
chr1_1092401	T/A	1	1092401	TT	TT	TT	TT	TT	TT	TA	TT	TA	TT	TA	TA	TT	TT	TT	TT	TT	TT	TT	TA	TT	TT	TT	TT	AA	TT	TT	TA	TA	TT	AA	TT	TT	NN	TA	TA	TT	TT	AA	AA	TT	TT	TA	TA	TA	TA
chr1_1092417	A/T	1	1092417	AA	AA	AA	AA	AA	AA	AT	AA	TT	AA	AA	AA	NN	AA	AA	AT	AA	AA	AA	AA	AA	TT	AA	AA	TT	AA	AA	AT	AT	AA	TT	AA	AA	NN	AT	AT	AA	AT	TT	NN	AA	NN	AT	AT	TT	AA
chr1_1093908	C/T	1	1093908	CC	TT	CC	CC	CC	CT	TT	CC	TT	CT	CT	CC	NN	CC	CC	CC	CC	CC	CC	CT	CC	CT	CC	CC	NN	CC	TT	CC	CT	CC	TT	CC	CC	NN	CT	CC	CT	CT	NN	TT	CC	TT	CC	CC	NN	CT
chr1_1094094	T/A	1	1094094	TT	AA	TT	TT	TT	TA	TA	TT	TA	TA	TA	TT	NN	TT	TT	TT	TT	TT	NN	TT	TT	TT	TT	TT	TT	TT	AA	TA	TT	TT	AA	TT	TT	NN	TA	TA	TA	NN	AA	AA	TT	NN	TA	TT	AA	NN
chr1_1094298	G/T	1	1094298	GG	GT	GG	GG	GG	NN	GG	GG	GG	GT	GT	GG	GT	GT	GG	GG	GG	GG	NN	GT	GG	GG	GG	GG	GT	GG	GT	GT	GT	GG	TT	GG	GG	TT	GT	GT	GG	GG	TT	TT	GG	GT	GG	GT	GG	GT
chr1_1094489	G/T	1	1094489	GG	GT	GG	GG	GG	GG	GG	GG	GG	GT	GT	GT	GT	GT	GG	GG	GG	GG	GT	GT	GG	GG	GG	GG	GG	GG	GT	GG	TT	GG	TT	GG	GG	TT	NN	GT	GT	GG	TT	TT	GG	GG	GG	GT	GG	GT
chr1_1094511	C/T	1	1094511	CC	CT	CC	CC	CC	CC	CC	CC	CC	CT	CT	CT	CT	CT	CC	CC	CC	CC	CC	CT	CC	CC	CC	CC	CC	CC	CT	CC	TT	CC	TT	CC	CC	TT	NN	CT	CT	CC	NN	TT	CC	CC	NN	CT	CC	CT
chr1_1094605	G/A	1	1094605	GG	GA	GG	GG	GG	GA	GG	GG	GG	GA	GA	GG	GA	GA	GG	GG	GG	GG	GG	GA	GG	GG	GG	GG	NN	GG	AA	GG	GA	GA	AA	GG	GG	AA	GA	GA	GA	GG	AA	AA	GG	GA	GG	GA	GG	GA
chr1_1094694	C/T	1	1094694	CC	CT	CC	CC	CC	CC	CC	CC	CC	CC	CC	CC	CC	CT	CC	CC	CC	CC	CC	CC	CC	CC	CC	CC	NN	CC	TT	CC	NN	CC	TT	CC	CC	NN	CT	CT	CT	CC	NN	NN	CC	CC	CC	CC	CC	CC
chr1_1094918	G/C	1	1094918	GG	GG	GG	GG	GG	GG	GG	GG	NN	GG	GG	GG	NN	GG	GG	GG	GG	GG	GC	GG	GG	GG	GG	GG	NN	GG	GG	GG	GG	GC	CC	GG	GG	NN	GC	GG	GG	GG	CC	NN	GG	NN	GC	GG	GC	GG
chr1_1094967	C/T	1	1094967	CC	CC	CC	CC	CC	CC	CT	CC	NN	CC	CC	CC	NN	CC	CC	CC	CC	CC	CT	CC	CC	CC	CC	CC	NN	CC	CC	CC	CC	CT	TT	CC	CC	NN	CC	CT	CC	CC	NN	NN	CC	CC	CT	CC	TT	CC
chr1_1095944	C/T	1	1095944	CC	CC	CC	CT	CC	NN	CC	CC	NN	CT	CT	NN	CC	CC	CC	CC	NN	CC	CT	CC	CC	CC	CC	CC	NN	NN	TT	CT	CT	CC	CT	CC	CC	NN	CT	CC	CT	CC	TT	CT	CC	CC	CT	CC	CT	CC
chr1_1098666	A/T	1	1098666	AA	AT	AT	AA	AA	AA	AA	AA	TT	AT	AT	AT	NN	AT	AA	AT	AA	AA	AA	AT	AA	AA	AA	AT	AT	AT	AT	AT	TT	AT	TT	AA	AA	AT	NN	AT	AT	AA	TT	NN	AA	NN	AA	AT	AT	AA
chr1_1099003	G/A	1	1099003	GG	GA	GG	GG	GG	GG	GA	GG	GG	GA	GG	GG	GA	GG	GG	GG	GG	GG	GG	GA	GG	GG	GG	GA	GA	GG	AA	GA	GG	GA	AA	GG	GG	GG	NN	GG	GA	GG	AA	NN	GG	GG	GA	GG	GA	GA
chr1_1099029	T/C	1	1099029	TT	TT	TT	TT	TT	TT	CC	TT	CC	TC	TT	TT	TC	TT	TT	TC	TT	TT	TT	TC	TT	TC	TT	TT	CC	TT	TC	TT	TT	CC	CC	TT	TT	NN	TT	TT	TC	TT	CC	CC	TT	NN	TC	TT	CC	TC
chr1_1099046	G/A	1	1099046	GG	GG	GG	GG	GG	GG	GA	GG	AA	GA	GG	GG	GA	GG	GG	GA	GG	GG	GG	GA	GG	GA	GG	GG	AA	GG	GA	GG	GG	GA	AA	GG	GG	NN	GG	GG	GA	GG	AA	AA	GG	NN	GA	GG	AA	GG
chr1_1099287	A/T	1	1099287	AA	AT	AA	AA	AA	AT	AT	AA	TT	AA	AT	AT	AT	AT	AA	AT	AA	AA	AA	AT	AA	NN	AA	AA	NN	AT	AT	AT	NN	AA	TT	AA	AA	TT	AT	AA	AA	AA	NN	NN	AA	AT	AA	AA	NN	AT
chr1_1099319	T/C	1	1099319	TT	TC	TT	TT	TT	TT	TC	TT	CC	TC	TC	TT	TC	TC	TT	TC	TT	TT	TT	TC	TT	CC	TT	TT	TC	TC	TC	TC	TT	TC	NN	TT	TT	CC	TC	TT	NN	TT	CC	NN	TT	TC	TT	TT	NN	TC
chr1_1100845	G/T	1	1100845	GG	GT	GG	GG	GG	GG	GG	GG	GT	GT	GT	GG	GG	GT	GG	GT	GG	GG	GG	GT	GT	GG	GG	GG	TT	GG	TT	GT	NN	GG	TT	GG	GG	GT	GT	GT	TT	GG	TT	TT	GG	GG	GT	TT	GT	GT
chr1_1101044	T/C	1	1101044	TT	TT	TC	TT	TT	TC	CC	TT	NN	TT	TT	TT	NN	TT	TT	TT	TT	TT	TC	TT	TT	NN	TT	TT	NN	TT	CC	TT	TT	TT	NN	TT	TT	NN	NN	TT	TC	TT	NN	CC	TT	CC	TC	TT	NN	TT
chr1_1115421	A/T	1	1115421	NN	AA	AT	TT	NN	AA	AA	NN	NN	AA	AA	NN	NN	TT	AT	AA	TT	NN	AT	AA	NN	AA	AA	AA	NN	NN	NN	AT	AT	AA	AA	AT	TT	AA	AA	NN	AA	AA	NN	AA	AT	AA	AA	TT	AA	AA
chr1_1116457	A/C	1	1116457	AA	NN	AA	AA	AA	AC	NN	AA	NN	AA	AA	AA	AC	AA	AA	AA	AA	AA	AA	AA	AA	NN	AA	AA	NN	AA	AA	AA	AA	AA	NN	AA	AA	NN	AC	AA	NN	AA	CC	CC	AA	CC	AA	AA	NN	AC
chr1_1119084	T/C	1	1119084	TT	TT	TC	TT	TT	TC	TC	TT	CC	TT	TC	TC	CC	TT	TT	TT	TT	TT	TT	TC	TT	CC	TT	TT	CC	TC	CC	CC	TT	TC	CC	TT	TT	NN	TT	TC	TC	TC	NN	NN	TT	CC	TT	TT	CC	TT
chr1_1119945	G/T	1	1119945	GG	GG	GT	GG	GG	GG	GG	GG	GG	GG	GT	GG	NN	GG	GG	GG	GG	GG	GG	GG	GG	GG	GG	GG	NN	GG	GT	GT	GT	GT	NN	GG	GG	GG	GT	GG	NN	GG	TT	NN	GT	GG	NN	GG	NN	GT
chr1_1120212	C/T	1	1120212	CC	CT	CC	CC	CC	CC	TT	CC	CT	CT	CT	CT	TT	CC	CC	CT	CC	CC	CC	CC	CC	CC	CC	CT	TT	CC	CT	CC	CC	CC	TT	CT	CC	NN	CT	CT	CC	CC	TT	TT	CC	NN	NN	CT	NN	CT
chr1_1120708	G/C	1	1120708	GG	GG	GG	GG	GG	GG	GG	GG	GG	GG	GG	GG	GG	GG	GG	GG	GG	GG	GC	GG	GG	GG	GG	GG	CC	GG	GG	GG	GC	GC	GC	GG	GG	CC	GC	GG	GG	GG	CC	CC	GG	GC	GC	GC	GC	GG
chr1_1123375	G/C	1	1123375	GG	GC	GG	GG	GG	GG	CC	GG	NN	GC	GC	GC	NN	GG	GG	GG	GG	GG	GG	GC	GG	GG	GG	GG	CC	GG	GG	GC	GC	GC	CC	GG	GG	CC	GC	GC	GC	GG	CC	CC	GG	CC	GG	GC	CC	GG
chr1_1123380	G/C	1	1123380	GG	GC	GG	GG	GG	GG	GG	GG	NN	GC	GC	GC	NN	GG	GG	GG	GG	GG	GG	GC	GG	GG	GG	GG	CC	GG	GG	GC	GC	GC	CC	GG	GG	GC	GC	GC	GC	GG	CC	CC	GG	GG	GG	GC	GG	GG
chr1_1123381	G/T	1	1123381	GG	GT	GG	GG	GG	GG	TT	GG	NN	GT	GT	GT	NN	GG	GG	GG	GG	GG	GG	GT	GG	GG	GG	GG	TT	GG	GG	GT	GT	GT	TT	GG	GG	TT	GT	GT	GT	GG	TT	TT	GG	TT	GG	GT	TT	GG
chr1_1130342	A/G	1	1130342	NN	AG	AG	AA	AG	GG	GG	AA	GG	AA	AA	NN	AG	AA	AA	AA	AA	AA	AG	AA	AA	GG	AA	AA	GG	AG	AG	AG	AG	AG	NN	AA	AA	GG	AG	NN	AG	AG	NN	AG	AG	GG	AG	AG	GG	GG
chr1_1135370	T/C	1	1135370	TT	TT	TT	TT	TT	TT	TT	TT	TC	TT	TC	TT	TC	TT	TT	TT	TT	TT	TT	TC	TT	TT	TT	TT	TC	TT	TC	TT	TC	TC	CC	TT	TT	TT	TC	TC	TT	TT	TT	TC	TT	TT	TC	TC	TT	TT
chr1_1140131	C/T	1	1140131	CC	CC	CC	CC	CC	CC	NN	CC	NN	CC	CC	NN	CC	CC	CC	CC	CC	CC	CC	CT	CC	NN	CC	CC	NN	CC	TT	CC	NN	CC	TT	CC	CC	NN	CC	CC	CC	CC	TT	TT	CC	NN	CC	CT	TT	CC
chr1_1140321	A/G	1	1140321	AA	AA	AA	AA	AA	AG	AG	AA	GG	AA	AA	AA	AG	AA	AA	AA	AA	AA	AA	AG	AA	AG	AA	AA	NN	AA	GG	AA	AA	AA	GG	AA	AA	NN	AG	AG	AG	AA	GG	GG	AA	GG	AA	AA	GG	AG
chr1_1140689	C/T	1	1140689	CC	CC	CT	CC	CC	CC	CC	CC	CT	CC	CT	CC	CC	CC	CC	CC	CC	CC	CC	CT	CC	CC	CC	CC	CT	CC	CC	CC	CT	CT	CT	CC	CC	CC	CC	CC	CC	CC	CC	CT	CC	CC	CC	CT	CC	CC
chr1_1153811	C/A	1	1153811	CC	CC	CC	CC	CC	CA	AA	CC	AA	CC	CC	CA	NN	CA	CC	CC	CC	CC	CA	CC	CC	AA	CC	CA	CA	CA	CC	CA	AA	CA	AA	CC	CC	AA	CA	CA	AA	CA	AA	NN	CC	AA	AA	AA	AA	NN
chr1_1161039	T/C	1	1161039	TC	TT	TC	TC	TC	NN	TC	TT	NN	TT	TT	CC	TC	TT	TT	TC	TT	TT	TT	TT	TT	NN	TT	TT	CC	TT	NN	TC	TT	TC	NN	TT	TT	CC	TT	TT	NN	TT	NN	NN	TC	CC	NN	TC	CC	CC
chr1_1161623	A/G	1	1161623	AA	AA	AA	AA	AA	AG	AG	AA	GG	AA	AA	AA	GG	AG	AA	AG	AA	AA	AA	AG	AA	AG	AG	AA	GG	AG	GG	AA	AA	AA	GG	AA	AA	NN	AG	AG	AG	AG	NN	NN	AA	GG	AA	AA	GG	AA
chr1_1164917	A/C	1	1164917	AA	AA	AA	AA	AA	NN	NN	AA	AC	AA	AC	CC	CC	AA	AA	AA	AA	AA	AA	AA	AA	CC	AA	AA	NN	AA	CC	AA	AC	AC	CC	AA	AC	CC	AC	AC	AC	AC	CC	NN	AA	CC	CC	AC	CC	CC
chr1_1165391	A/T	1	1165391	AA	AA	AA	AA	AA	NN	NN	AA	AT	AA	AA	AA	TT	AA	AA	AA	AA	AA	AA	AA	AA	NN	AA	AA	NN	AA	AT	AA	AA	AA	NN	AA	AT	NN	AA	AA	AT	AA	TT	TT	AA	AT	NN	AA	TT	AT
chr1_1165776	A/G	1	1165776	GG	AA	AG	AG	AA	GG	NN	AA	GG	AA	AG	GG	GG	AA	AA	AA	AA	AA	AA	AA	AA	NN	AA	AA	GG	AA	AG	AG	AG	AG	GG	AA	AA	GG	AG	AA	AG	AA	NN	NN	AA	GG	NN	AG	GG	GG
chr1_1166179	T/A	1	1166179	TT	TT	TT	TT	TT	TT	AA	TT	NN	TT	TA	AA	NN	TT	TT	TT	TT	TT	TT	TT	TT	NN	TT	TT	NN	TA	TT	TT	TA	TT	AA	TT	TT	NN	TA	TT	TT	TT	NN	AA	TT	AA	TT	TT	AA	TA
chr1_1166191	T/C	1	1166191	TC	TT	TC	TC	TC	NN	NN	TT	NN	TT	TT	CC	NN	TT	TT	TT	TT	TT	TT	TT	TT	TC	TT	TT	NN	TC	TT	TT	TC	TT	CC	TT	TT	NN	TT	TT	TT	TT	NN	CC	TC	CC	CC	TC	CC	CC
chr1_1168327	T/C	1	1168327	TT	TT	TT	TT	TT	TT	NN	TT	NN	TT	TT	TT	NN	TC	TT	TT	TT	TT	TC	TC	TC	NN	TT	TT	NN	TT	TT	TT	TT	TT	NN	TT	TT	NN	TT	TT	TT	TT	CC	CC	TT	NN	TT	TT	NN	TT
chr1_1170961	A/G	1	1170961	AA	AA	AA	AA	AA	AA	AA	AA	AA	AA	AA	AA	AG	AA	AA	AA	AA	AA	AA	AA	AA	AA	AA	AG	NN	AA	NN	AA	AG	AG	GG	AA	AA	AA	AA	AA	AA	AA	GG	GG	AA	AG	AA	AG	AA	AA
chr1_1171308	T/C	1	1171308	CC	TT	TT	TT	TC	CC	NN	TT	NN	TT	TT	TC	TT	TT	TT	TT	TT	TT	TT	TT	TT	TT	TT	TT	TT	TT	TT	TT	TT	TC	NN	TT	TC	TT	TT	TT	TT	TT	TT	TT	TT	NN	CC	TT	NN	NN
chr1_1171656	T/G	1	1171656	TG	TT	TG	TT	TT	TT	TT	TT	TG	TT	TT	TG	GG	TT	TT	TT	TT	TT	TT	TT	TT	TG	TT	TT	TT	TG	TT	TG	TG	TG	TG	TT	TT	GG	TT	TG	TT	TT	NN	GG	TT	TG	GG	TG	TG	TG
chr1_1176353	G/A	1	1176353	GG	GG	GG	GG	GG	GG	GG	GG	GG	GG	GA	GG	GG	GA	GG	GG	GG	GG	GA	GA	GG	GG	GG	GG	GA	GG	GA	GG	GG	GA	AA	GG	GG	GA	GG	GA	GA	GG	AA	AA	GG	GA	GG	GA	GA	GG
chr1_1176444	T/G	1	1176444	TG	TG	TT	TG	TT	GG	GG	TT	GG	TT	TT	GG	NN	TT	TT	TG	TT	TT	TT	TT	TT	TG	TT	TT	GG	TT	NN	TT	TT	TG	NN	TT	TT	GG	NN	TG	TG	TT	GG	GG	TG	GG	TG	TG	GG	GG
chr1_1176448	C/A	1	1176448	CA	CA	CA	CC	AA	CC	CC	AA	CC	AA	AA	CC	CC	AA	AA	CA	AA	AA	CA	AA	AA	CA	AA	AA	CC	AA	CC	AA	AA	CA	CC	CA	AA	CC	CC	CA	CA	AA	CC	CC	CA	CC	CA	CA	CC	CC
chr1_1176525	C/T	1	1176525	CC	CT	CC	CC	CC	CC	CT	CC	CC	CC	CC	CT	CC	CC	CC	CC	CC	CC	CT	CC	CC	CC	CC	CC	TT	NN	NN	CC	CT	CC	CT	CC	CC	CT	CC	CC	CC	CC	CT	TT	CC	CC	CC	CC	CC	CC
chr1_1203959	G/T	1	1203959	GG	GT	GG	NN	GG	GG	TT	GG	TT	GG	NN	TT	NN	GG	GG	GG	GG	GG	GT	GG	GG	NN	GT	GG	TT	GT	GG	GT	GT	GT	TT	GG	GT	TT	GT	GT	NN	GG	TT	TT	GG	TT	NN	GT	TT	GG
chr1_1227957	G/T	1	1227957	GG	TT	GG	NN	GT	GG	GT	GG	GT	GT	GT	GT	GT	GG	GG	GT	GG	GG	GG	TT	TT	GG	GG	GT	TT	GG	TT	TT	NN	TT	TT	GG	GG	GG	TT	GT	TT	GG	TT	TT	GT	GT	TT	GG	GT	TT
chr1_1231698	G/T	1	1231698	GG	GG	GG	GG	GG	GG	GG	GG	GT	GG	GT	GG	GT	GG	GG	GG	GG	GG	GG	GT	GG	GG	GG	GG	GT	GG	GT	GG	GT	GT	GT	GG	GG	GG	GG	GG	GG	GG	GG	GG	GG	GG	GG	GT	GG	GG
chr1_1236852	G/C	1	1236852	GG	NN	GG	GG	GG	GG	GG	GG	NN	GG	GG	GC	GC	GG	GG	GG	GG	GG	GG	GG	GC	GG	GG	GG	NN	GG	GC	GG	NN	GG	CC	GC	GC	GC	GG	GC	NN	GG	CC	CC	GG	GC	GC	GC	CC	GG
chr1_1243174	A/G	1	1243174	AA	GG	AA	AA	AA	AA	NN	AA	GG	AA	AG	AA	GG	AA	AA	AG	AA	AA	AG	AG	AA	GG	AA	AA	NN	AA	NN	AG	AG	AG	GG	AA	AG	GG	AG	AG	AG	NN	NN	GG	AA	NN	AG	AG	GG	AA
chr1_1243540	C/A	1	1243540	CC	CA	CA	CC	CC	CC	NN	CC	CC	CC	CA	CC	CC	CC	CC	CA	CC	CC	CC	CC	CC	CC	CC	CC	NN	CA	NN	CA	CC	CC	AA	CC	CC	CC	CA	CA	CA	CC	AA	AA	CC	CC	CA	CC	CC	CA
chr1_1243577	C/G	1	1243577	CC	NN	CC	CC	CC	CC	NN	CC	CC	CC	CC	CC	CG	CC	CC	CG	CC	CC	CC	CC	CC	CC	CC	CC	NN	CC	NN	CG	CC	CC	GG	CC	CG	GG	CG	CG	CG	CC	GG	GG	CC	CC	CG	CC	CC	CC
chr1_1243650	T/A	1	1243650	TT	TA	TT	TT	TT	TT	NN	TT	TT	TT	TA	TT	TA	TT	TT	TT	TT	TT	TT	TT	TT	TT	TT	TT	AA	TA	NN	TA	TT	TT	AA	TA	TT	TT	TA	TT	TA	TT	NN	AA	TT	TT	TA	TT	TA	TT
chr1_1243671	T/C	1	1243671	TT	TC	TT	TT	TT	TT	NN	TT	TT	TT	TC	TT	TC	TT	TT	TT	TT	TT	TC	TT	TT	TT	TT	TT	CC	TC	NN	TC	TC	TT	CC	TC	TT	NN	TC	TT	TC	TT	NN	CC	TT	TT	TC	TT	TC	TC
chr1_1244932	C/A	1	1244932	CC	CC	CC	CC	CC	CC	AA	CC	NN	CC	CA	CC	NN	CA	CC	CA	CC	CC	CC	CC	CC	AA	CC	CC	NN	CA	CA	CC	CC	CC	AA	CC	CC	AA	CC	CC	CA	CA	NN	AA	CC	AA	CA	CC	AA	CC
chr1_1250228	G/C	1	1250228	GG	GG	GG	GG	GG	GG	NN	GG	CC	GG	GG	GG	NN	GG	GG	GG	GG	GG	GG	GG	GG	CC	GG	GG	CC	GG	GG	GG	GG	GG	CC	GG	GG	CC	GC	GC	GC	GG	NN	GC	GG	CC	GC	GG	CC	GC
chr1_1250530	G/C	1	1250530	GG	GG	GG	GG	NN	NN	GG	GC	GG	CC	CC	GG	GG	GG	CC	GG	GC	CC	GG	NN	GG	GG	GC	GC	GG	GC	GC	GC	NN	GC	GG	CC	GC	NN	GG	NN	NN	NN	GG	GG	GC	GG	GG	GG	NN	GG
chr1_1251951	A/G	1	1251951	AA	AA	AA	NN	NN	NN	AA	AA	AA	NN	AA	AA	AA	AA	AA	AA	AA	AA	AA	NN	AA	AA	AA	AA	GG	AA	AA	NN	NN	NN	AG	AA	AA	AA	AG	AA	AA	AA	AA	AA	AA	AA	AA	AA	AA	AA
chr1_1252074	T/G	1	1252074	TT	GG	TT	TT	TT	TT	TT	TT	TG	NN	NN	TG	NN	NN	TT	TT	TT	TT	TG	NN	TT	TT	NN	TT	NN	NN	TG	TG	TG	TG	GG	TT	TT	TT	TG	TT	TG	TT	GG	GG	TT	TT	TG	TT	TG	TT
chr1_1252108	T/G	1	1252108	TT	TG	TT	TT	TT	TG	GG	TT	GG	TT	TT	TG	TT	TT	TT	TT	TT	TT	TT	TT	TT	GG	TT	TT	GG	TT	TG	TT	TG	TG	GG	TT	TT	GG	NN	TG	NN	TT	GG	GG	TT	GG	NN	TT	GG	TG
chr1_1253252	A/G	1	1253252	AA	AA	AA	AA	AA	AA	AA	AA	NN	AG	AA	AG	AA	AA	AA	AA	AA	AA	AG	AA	AA	GG	AA	AA	NN	AA	GG	AA	AA	AG	NN	AA	AA	NN	AA	AA	AG	AA	GG	GG	AA	GG	AA	AG	NN	AA
chr1_1253257	G/A	1	1253257	GG	GG	GG	GG	GG	GG	NN	GG	GG	GA	GG	GA	GG	GG	GG	GG	GG	GG	GA	GG	GG	GG	GG	GG	NN	GG	AA	GG	GG	GA	NN	GG	GG	NN	GG	GA	GA	GG	AA	AA	GG	GG	GG	GA	GG	GG
chr1_1253662	T/A	1	1253662	TT	TT	TT	TT	TT	TT	TA	TT	TT	TA	TA	TA	TT	TA	TT	TA	TT	TT	TA	TA	TT	TT	TT	TT	AA	TT	TT	TT	TA	TT	AA	TT	TA	AA	TA	TA	TA	TT	NN	AA	TT	TA	TA	TT	TT	TA
chr1_1254560	G/A	1	1254560	GG	GG	GG	GG	GG	GA	GG	GG	GG	GA	GA	GG	GG	GG	GG	GG	GG	GG	GA	GG	GA	GG	GG	GG	GG	GG	GA	GG	AA	GA	NN	GG	GG	NN	NN	GG	GG	GG	AA	GG	GG	GG	NN	GG	GG	GG
chr1_1256172	T/C	1	1256172	TT	TC	TT	TT	TT	TT	TT	TT	NN	TC	TT	NN	TT	NN	TT	TT	TT	TT	TC	TT	TC	TT	TT	TT	TT	NN	CC	TC	NN	TC	CC	TT	TT	NN	TC	TT	CC	TT	TC	NN	TT	TT	TC	TC	TC	TT
chr1_1256779	A/C	1	1256779	AA	AA	NN	AA	AA	AA	AA	AA	CC	AA	NN	AC	AA	AC	AA	AA	AA	AA	AA	AA	NN	AA	AA	AA	CC	NN	AC	AC	NN	NN	CC	AA	AA	AA	AC	CC	AC	AA	CC	CC	AA	AA	AC	AA	AC	AA
chr1_1257482	C/T	1	1257482	CC	CT	CC	CC	CC	CT	TT	CC	TT	CT	CC	CT	TT	CC	CC	CC	CC	CC	CT	CC	CC	TT	CC	CC	TT	CC	CT	CC	CC	CC	NN	CC	CT	TT	CT	CC	TT	CC	NN	NN	CC	TT	CT	CC	TT	CC
chr1_1257561	T/A	1	1257561	TT	TT	TT	TT	TT	TT	AA	TT	AA	TT	TT	TT	AA	TT	TT	TT	TT	TT	TT	TT	TT	TA	TT	TT	AA	TT	TT	TT	TT	TT	NN	TT	TT	NN	TT	TT	TT	TA	NN	NN	TT	AA	TA	TT	AA	TT
chr1_1257776	A/T	1	1257776	AA	AA	AA	AA	AA	AA	AA	AA	AT	AA	AT	NN	AT	AA	AA	AA	AA	AA	AA	AA	AA	AA	AA	AA	NN	AA	AA	AA	AT	AT	NN	AA	AA	NN	AT	AA	AA	AA	TT	TT	AA	AA	AA	AA	AA	AA
chr1_1273583	C/T	1	1273583	CC	CT	TT	CT	CT	CC	CC	TT	CC	CC	NN	TT	CC	CC	CT	CC	CT	TT	CC	CC	TT	TT	CT	CC	CC	CT	CT	CC	NN	CT	CT	CT	CC	NN	CT	CT	CC	NN	CC	CC	CC	NN	CC	CT	CC	CC
chr1_1273590	T/C	1	1273590	TT	TC	CC	TC	TC	NN	TT	CC	TT	TT	NN	CC	TT	CC	TC	TT	TC	CC	TT	NN	CC	CC	TC	NN	CC	CC	TC	TC	NN	TC	TC	CC	CC	NN	TC	TC	TT	NN	TT	CC	TT	NN	TT	CC	TT	TT
chr1_1277712	C/T	1	1277712	CC	CT	CC	CT	CC	CT	CT	TT	CC	CT	TT	CT	NN	CC	CT	CT	CC	CT	CC	NN	CC	CC	CC	NN	CT	CC	CC	CC	CT	CT	CT	CC	NN	NN	CC	CC	CT	CT	CT	NN	CC	TT	CC	CT	NN	CC
chr1_1278751	C/T	1	1278751	CC	CC	CC	CT	CC	CC	NN	NN	NN	NN	NN	CT	NN	TT	NN	NN	NN	CC	CC	CT	CC	NN	CC	CT	NN	CC	NN	CC	NN	NN	CC	CC	CT	CT	CC	CT	CC	CC	NN	CC	CC	TT	CC	CT	CC	CT
chr1_1293042	A/C	1	1293042	AC	AA	AC	AC	AA	AC	AA	AC	AC	AA	CC	AC	AC	AC	AC	AC	AA	AC	AA	AA	AA	AA	AA	CC	AA	AA	AA	AC	AC	AC	AC	AA	AA	CC	AC	AC	AC	AA	AC	AA	AA	CC	AC	AA	AA	AA
chr1_1293516	A/T	1	1293516	AA	AA	NN	AA	NN	AT	AA	TT	AA	AA	TT	NN	NN	TT	TT	AT	AT	AT	AA	AA	AT	TT	AT	TT	TT	TT	AA	AT	AT	AT	TT	TT	AT	AT	AT	AA	AT	TT	TT	TT	AA	TT	AA	TT	AA	AT
chr1_1382066	A/T	1	1382066	AA	AA	AA	AA	AA	AA	AA	AA	AA	AA	NN	AA	AA	TT	TT	AA	TT	TT	AT	NN	NN	AA	TT	NN	NN	AA	AA	TT	AA	AT	AA	TT	AT	AA	AA	NN	AA	AA	AA	AA	TT	AA	AA	AA	AA	AA
chr1_1382112	C/T	1	1382112	CC	TT	CC	CC	CC	NN	NN	NN	CC	TT	NN	NN	NN	CC	NN	CC	NN	NN	CT	NN	CC	NN	CC	NN	NN	NN	CT	CT	TT	TT	TT	CC	CC	CC	NN	NN	TT	CC	TT	TT	CC	CT	CT	CC	CC	CC
chr1_1387460	C/T	1	1387460	CC	CC	CC	CC	CC	CC	CC	CC	CC	CC	CC	CC	CC	CC	CC	CC	CC	CC	CC	CT	CC	CC	CC	CC	TT	CC	CT	CC	CC	CT	CT	CC	CC	CC	CC	CT	CC	CC	CC	CC	CC	CC	CT	CT	CC	CC
chr1_1388241	C/G	1	1388241	CC	CG	CC	CC	CC	CC	GG	CC	CG	CG	CG	CC	GG	CC	CC	CC	CC	CC	CC	CC	CC	CG	CC	CC	NN	CG	CG	CG	CC	CG	GG	CC	CC	GG	CC	CC	CG	CC	GG	GG	CC	GG	CG	CC	GG	CC
chr1_1388288	T/C	1	1388288	TT	TC	TT	TT	TT	TT	TT	TT	TC	TC	TC	TC	TC	TC	TT	TC	TT	TT	TC	TT	TT	TT	TT	TT	CC	TC	TC	TC	TT	TC	CC	TT	TT	CC	TC	TT	TC	TT	CC	CC	TT	TC	TC	TC	TT	TC
chr1_1388295	T/G	1	1388295	TT	TG	TT	TT	TT	TT	TT	TT	TG	TG	TG	TT	TG	TG	TT	TG	TT	TT	TG	TT	TT	TT	TT	TT	GG	TG	TG	TG	TG	TG	GG	TT	TT	TG	TG	TT	TG	TT	GG	GG	TT	TG	TG	TG	TT	TG
chr1_1390903	T/C	1	1390903	TC	TT	TC	TC	TC	NN	CC	TT	CC	TT	TT	CC	NN	TT	TT	TT	TT	TT	TT	TT	TT	TC	TT	TT	NN	TT	TT	TT	TT	TT	NN	TT	TC	NN	TC	TT	TT	TT	CC	CC	TC	NN	CC	TC	CC	CC
chr1_1390925	A/G	1	1390925	AA	AA	AA	AA	AA	AA	GG	AA	GG	AG	AA	AA	NN	AA	AA	AA	AA	AA	AG	AA	AA	AA	AA	AA	NN	AA	AA	AA	AA	AA	NN	AA	AG	NN	AA	AA	AA	AA	GG	NN	AA	NN	AA	AA	GG	AA
chr1_1390994	A/G	1	1390994	AA	AA	AA	AA	AA	AA	AA	AA	AG	AG	AG	AA	AG	AG	AA	AG	AA	AA	AA	AA	AA	AA	AA	AA	AG	AA	AG	AG	AG	AG	GG	AG	AG	GG	AG	AG	NN	AA	GG	AG	AA	AG	AG	AA	AG	AA
chr1_1393700	A/G	1	1393700	AA	AA	AA	AA	AA	AA	AA	AA	AG	AG	AA	AA	AA	AA	AA	AA	AA	AA	AA	AA	AA	AA	AA	AA	AG	AA	AG	AA	AA	AG	AG	AA	AA	AA	AG	AA	AA	AA	AA	AG	AA	AA	AA	AG	AA	AA
chr1_1395637	C/T	1	1395637	CC	CC	CC	CC	CC	CC	CC	CC	CT	CT	CC	CT	TT	CT	CC	CC	CC	CC	CC	CT	CC	CC	CC	CT	CT	CT	TT	CC	CC	CC	CT	CT	CC	CT	CC	CT	CT	CC	TT	TT	CC	CC	CC	CT	CC	CC
chr1_1395890	T/G	1	1395890	TT	TT	TT	TT	TT	TG	TT	TT	TG	TT	TT	TT	NN	TT	TT	TT	TT	TT	TT	TT	TT	NN	TT	TT	NN	TT	NN	TG	TT	TG	NN	TG	TT	GG	TT	TG	TT	TT	TG	NN	TT	GG	TT	TT	GG	TT
chr1_1397775	G/T	1	1397775	GG	GG	GG	GT	GG	NN	GG	GG	NN	GT	GT	GT	GT	GG	GG	GG	GG	GG	GT	GG	GG	GG	GG	GG	GT	GG	NN	NN	GT	GT	NN	GG	GG	NN	TT	GT	GT	GG	TT	GT	GG	NN	GG	GT	GG	GT
chr1_1397780	G/C	1	1397780	GG	GG	GG	GG	GG	GG	GG	GG	NN	GC	GC	GC	GC	GG	GG	GG	GG	GG	GC	GG	GG	GG	GG	GG	GC	GG	NN	GG	GC	GC	NN	GG	GG	GG	CC	GC	GC	GG	CC	GC	GG	NN	GG	GC	GG	GG
chr1_1398124	C/T	1	1398124	CC	CT	CC	CC	CC	CC	CC	CC	NN	CT	CC	CC	NN	CC	CC	CC	CC	CC	CC	CC	CC	CC	CC	CC	TT	CC	NN	CC	CC	CT	TT	CC	CT	CC	CT	NN	CC	CC	NN	TT	CC	CT	CC	CC	CT	CC
chr1_1398279	T/G	1	1398279	TT	TT	TT	TT	TT	TT	NN	TT	NN	TT	TT	TT	TT	TT	TT	TT	TT	TT	TT	TT	TT	TT	TT	TT	NN	TT	TT	TT	TG	TG	GG	TT	TT	NN	TT	TG	TT	TT	GG	GG	TT	GG	TT	TT	GG	TG
chr1_1398285	A/T	1	1398285	AA	AA	AA	AA	AA	AA	NN	AA	NN	AA	AA	AA	AA	AA	AA	AA	AA	AA	AA	AA	AA	AA	AA	AA	AA	AA	AA	AA	AT	AT	TT	AA	AA	AA	AA	AT	AA	AA	TT	TT	AA	AA	AA	AA	NN	AA
chr1_1398299	C/T	1	1398299	CC	CC	CC	CC	CC	CC	NN	CC	NN	CC	CC	CC	NN	CC	CC	CC	CC	CC	CC	CC	CC	CC	CC	CC	CC	CC	CC	CC	CC	CT	TT	CC	CC	NN	CC	CC	CC	CC	TT	TT	CC	TT	CC	CC	NN	CT
chr1_1402405	A/T	1	1402405	AA	AA	AA	AA	AA	AA	NN	AA	AA	AA	AT	AT	AT	AT	AA	AA	AA	AA	AT	AT	AA	NN	AA	AA	NN	NN	NN	AA	AT	AA	TT	AA	AT	AT	AT	AA	NN	NN	TT	NN	AA	TT	AT	AT	NN	AA
chr1_1402802	T/C	1	1402802	TT	NN	TT	TT	TT	NN	TT	TT	NN	TT	TT	CC	NN	NN	TT	CC	TT	TT	TT	TT	NN	NN	TT	TT	NN	TT	TT	NN	TC	TT	TT	TT	TC	TC	TC	NN	TT	TT	TC	CC	TT	TT	TT	TT	CC	TT
chr1_1403556	A/G	1	1403556	AA	AA	AA	AA	AA	AG	AA	AA	NN	AA	AA	AA	AG	AA	AA	AG	AA	AA	AA	AA	AA	GG	AA	AA	GG	AA	AA	AA	AA	AA	NN	AA	AA	GG	AA	AA	NN	AA	NN	NN	AA	NN	AA	AA	GG	AA
chr1_1410646	G/A	1	1410646	GG	GG	GG	GG	GG	GG	NN	GG	GG	GG	GG	GG	GA	GG	GG	NN	GG	GG	GG	GG	GG	GG	GG	GG	NN	GG	GG	GG	GA	GG	AA	GG	GG	NN	NN	GG	GA	GG	AA	AA	GG	AA	GG	GG	GA	GG
chr1_1410654	A/C	1	1410654	AA	AA	AA	AA	AA	AA	NN	AA	NN	AA	AA	AA	AC	AA	AA	AA	AA	AA	AA	AA	AA	AA	AA	AA	NN	AA	AA	AA	AC	AA	CC	AA	AA	CC	AA	AA	AC	AA	CC	CC	AA	CC	AA	AA	CC	NN
chr1_1416213	C/A	1	1416213	CC	CC	CC	CC	CC	CC	CC	CC	AA	CA	CA	CC	CC	CC	CC	CC	CC	CC	CC	CA	CA	CC	CC	CC	CC	CC	CC	CC	CC	CA	CA	CC	CC	CC	CC	CC	CC	CC	CC	CC	CC	CA	CC	CA	CC	CC
chr1_1418194	T/G	1	1418194	TT	TT	TT	TT	TT	TT	TT	TT	TT	TT	TT	NN	TT	TG	TT	TT	TT	TT	TT	TT	TT	TT	TT	TT	TT	TT	TT	TT	TT	TG	NN	TG	TT	TG	TG	TG	TG	TT	GG	GG	TT	TT	TT	TT	TT	TT
chr1_1422059	A/G	1	1422059	AA	AG	AA	AA	AA	AA	AG	AA	NN	AA	AA	NN	AA	AA	AA	AA	AA	AA	AA	AG	AG	NN	AA	AA	NN	AG	GG	AG	AA	AG	NN	AA	AA	GG	NN	AG	AG	AA	GG	GG	AA	NN	NN	AG	GG	AG
chr1_1439752	A/G	1	1439752	AA	AA	AA	AA	AG	AA	AA	AA	AA	AA	AG	AA	AA	AA	AA	AA	AA	AA	AG	AA	AA	AG	AA	AA	AA	AA	AA	AA	AG	AA	AA	AA	AG	AA	AG	AG	AA	AG	AA	AA	AA	AA	AG	AA	AA	AA
chr1_1462983	G/A	1	1462983	GG	GA	GG	GG	GG	GA	AA	GG	AA	GA	GG	GG	GA	GA	GG	GA	GG	GG	GA	GA	GG	GA	GG	GG	NN	GA	GA	GG	GA	GG	AA	GG	GG	AA	GG	GG	GG	GA	NN	NN	GG	AA	GG	GG	AA	GA
chr1_1463013	G/A	1	1463013	GG	GA	GG	GG	GG	GA	GG	GG	GG	GA	GG	GA	GG	GG	GG	GA	GG	GG	GG	GG	GG	GG	GG	GA	GA	GG	GA	GG	GA	GA	AA	GG	GG	GG	GG	GA	GA	GG	NN	NN	GG	GG	GG	GA	GG	GA
chr1_1463019	G/C	1	1463019	GG	GC	GG	GG	GG	GC	GG	GG	GG	GC	GG	GC	GG	GG	GG	GC	GG	GG	GG	GG	GG	GG	GG	GC	GC	GG	GC	GG	GC	GC	CC	GG	GG	GG	GG	GC	GC	GG	NN	NN	GG	GG	GG	GC	GC	GC
chr1_1466327	T/C	1	1466327	TC	TC	TT	TC	TC	CC	CC	TT	CC	TC	TC	CC	TT	TT	TT	TT	TT	TT	TT	TT	TT	NN	TT	TT	NN	TT	NN	TT	TC	NN	CC	TT	TC	NN	TC	TT	TC	TC	NN	CC	TC	CC	CC	TC	NN	CC
chr1_1466504	T/G	1	1466504	TT	TG	TT	TT	TT	TT	TT	TT	TG	TT	TT	TG	TT	TG	TT	TT	TT	TT	TG	NN	TT	TT	TT	TT	TG	TT	GG	TT	TT	TG	GG	TT	TT	TG	TG	TT	TT	TG	GG	GG	TT	TT	TG	TT	TG	TT
chr1_1467824	G/T	1	1467824	GG	GG	GG	GG	GG	GT	GG	GG	GG	GT	GT	GG	GT	GG	GG	GG	GG	GG	GG	GG	GG	GG	GG	GG	GT	GG	GG	GT	GT	GT	NN	GG	GG	TT	GT	GT	GT	GG	TT	TT	GG	NN	GG	GG	TT	GT
chr1_1467839	T/G	1	1467839	TT	TT	TT	TT	TT	TG	NN	TT	NN	TG	TG	TT	TG	TT	TT	TT	TT	TT	TT	TT	TT	TT	TT	TT	TG	TT	TT	TG	TG	TG	NN	TT	TT	GG	TG	TT	TG	TT	GG	GG	TT	GG	TT	TG	GG	TG
chr1_1467914	A/G	1	1467914	AA	AG	AA	AA	AA	AG	NN	AA	GG	AG	AG	AG	GG	AA	AA	AA	AA	AA	AG	AA	AA	AG	AA	AG	GG	AG	AG	AA	AG	AG	GG	AA	AA	GG	AG	AA	GG	AA	GG	GG	AA	GG	AA	AG	GG	AG
chr1_1475170	C/T	1	1475170	CC	NN	CC	CC	CC	CC	CC	CC	CC	CC	CC	CT	CT	CC	CC	CC	CC	CC	CT	TT	CC	CC	CC	CC	CT	CT	CC	CC	TT	CT	CT	CC	CC	TT	TT	CT	CT	CT	TT	CT	CC	CT	CT	CT	CT	CC
chr1_1475526	A/G	1	1475526	AA	AA	AA	AA	AA	AA	GG	AA	GG	AA	AA	AA	AA	AA	AA	AA	AA	AA	AA	AA	AA	AA	AA	AA	GG	AG	NN	AA	AA	AA	NN	AA	AA	NN	AA	AA	AG	AA	GG	GG	AA	AA	AG	AA	NN	AG
chr1_1483817	T/G	1	1483817	TT	TT	TT	TT	TT	TT	TG	TT	NN	TT	TT	TG	NN	TT	TT	TT	TT	TT	TG	TT	TT	TG	TT	TT	NN	TT	TT	TT	TG	TT	GG	TT	TT	NN	TT	TG	TT	TT	GG	NN	TT	GG	TT	TT	GG	TT
chr1_1483901	T/G	1	1483901	TT	TG	TT	TT	TT	TG	TG	TT	NN	TT	TG	TG	TT	TG	TT	TT	TT	TT	TG	TT	TT	TT	TT	TT	NN	TG	GG	TG	TT	TT	GG	TT	TT	NN	TG	TT	TG	TT	GG	GG	TT	TT	TG	TG	TG	TG
chr1_1485115	T/C	1	1485115	TT	TT	TT	TT	TT	TT	TC	TT	NN	TC	TC	TC	TT	TT	TT	TT	TT	TT	TC	TC	TT	NN	TT	TC	CC	TC	NN	TC	NN	TC	CC	TT	TC	NN	TC	NN	TC	TT	NN	CC	TT	NN	TC	TT	CC	TT
chr1_1486809	A/G	1	1486809	GG	AA	AA	AG	AG	GG	AG	AA	NN	AA	AA	GG	AA	AA	AA	AA	AA	AA	AA	AA	AA	AA	AA	AA	NN	AG	AG	AA	AG	AA	GG	AA	AA	NN	AA	AA	AA	AA	NN	NN	AG	AA	GG	AG	NN	GG
chr1_1487027	C/T	1	1487027	CC	CC	CC	CC	CC	NN	CC	CC	TT	CC	CC	CC	NN	CC	CC	CC	CC	CC	CC	CC	CC	CC	CC	CC	NN	CT	CT	CT	CT	CC	NN	CC	CC	NN	CC	CT	CC	CC	TT	CC	CC	CT	CT	CT	NN	CC
chr1_1487054	T/A	1	1487054	AA	TT	TA	TA	TT	NN	TT	TT	AA	TT	TT	NN	NN	TT	TT	TT	TT	TT	TT	TT	TT	TT	TT	TT	NN	TT	TA	TT	TT	TT	NN	TT	TA	NN	TT	TA	TT	TT	NN	AA	TA	TT	TT	TA	NN	NN
chr1_1487732	C/T	1	1487732	CC	CC	CC	CC	CC	NN	CC	CC	CC	CC	NN	CT	CC	NN	CC	CC	CC	CC	CT	CC	CC	CC	CC	CC	CT	NN	CC	CC	CT	CC	CT	CT	CC	TT	CT	CC	NN	CC	NN	CC	CC	CC	CC	CT	CC	CT
chr1_1488839	C/T	1	1488839	CC	CC	CC	CC	CC	CT	TT	CC	TT	CC	CC	CC	NN	CC	CC	CT	CC	CC	CC	CC	CC	TT	CT	CC	NN	CC	CT	CC	CC	CT	TT	CC	CC	CT	CT	CT	CT	CT	NN	NN	CC	TT	CT	CC	TT	CT
chr1_1491160	C/A	1	1491160	CC	CC	CC	CC	CC	CC	NN	CC	CC	CA	CC	CA	NN	CC	CC	CC	CC	CC	CA	CC	CC	CC	CC	CC	NN	CC	CC	CC	CA	CA	CA	CA	CC	CC	CA	CA	CA	CA	AA	AA	CC	CA	CC	CA	NN	CC
chr1_1495869	G/A	1	1495869	GG	GA	GG	GG	GG	GG	GG	GG	GG	GG	GA	GA	GG	GG	GG	GA	GG	GG	NN	GG	GG	GG	GG	GG	GA	GA	AA	GG	GA	GA	NN	GG	GG	AA	GG	GA	AA	GA	AA	AA	GG	GA	GA	GA	AA	GA
chr1_1503728	C/T	1	1503728	CC	CC	CC	CC	CC	CC	CC	CC	CT	CC	CC	CT	CC	CT	CC	CT	CC	CC	CT	CC	CC	CC	CC	CC	CT	CC	CT	CT	CT	CC	TT	CT	CC	CT	CT	CT	CT	CC	TT	TT	CC	CT	CC	CC	CC	CT
chr1_1503781	G/A	1	1503781	GG	GG	GG	GG	GG	GA	NN	GG	GA	GG	GA	GA	GA	GA	GG	GG	GG	GG	GA	GG	GG	AA	GG	GA	AA	GG	GA	GA	GG	GG	NN	GG	GG	AA	GG	GG	GA	GG	AA	AA	GG	AA	GG	GG	AA	GG
chr1_1503883	A/C	1	1503883	AA	AA	AA	AA	AA	AA	CC	AA	NN	AA	AA	AA	AA	AA	AA	AA	AA	AA	AC	AA	AA	NN	AA	AA	CC	AA	AC	AA	AA	AA	CC	AA	AA	AC	AA	AA	AC	AA	CC	NN	AA	NN	AA	AA	CC	AA
chr1_1504899	A/G	1	1504899	AA	AA	AA	AA	AA	AA	NN	AA	AA	AA	AA	AA	NN	AG	AA	AA	AA	AA	AA	AA	AG	NN	AA	AA	NN	AA	AG	AA	NN	AA	NN	AA	AA	GG	AA	AA	AG	AA	GG	NN	AA	NN	AG	AA	GG	AA
chr1_1505042	A/G	1	1505042	AA	AA	AA	AA	AA	AG	AG	AA	AA	AA	AA	AG	GG	AG	AA	AA	AA	AA	AA	AA	AA	AG	AA	AA	NN	AG	AG	AA	AG	AG	GG	AA	AA	GG	AA	AA	AA	AA	NN	NN	AA	NN	NN	AA	GG	AG
chr1_1505188	A/T	1	1505188	AA	AT	AA	AA	AA	AT	AT	AA	NN	AA	AA	AA	AA	AA	AA	AA	AA	AA	AT	AT	AA	NN	AA	AA	TT	AA	AT	AA	AA	AT	NN	AA	AA	NN	AA	AA	AA	AA	NN	TT	AA	NN	NN	AA	NN	AT
chr1_1505321	A/T	1	1505321	AA	AA	AA	AA	AA	AT	AT	AA	AT	AT	AT	AT	NN	AA	AA	AT	AA	AA	AA	AT	AA	TT	AA	AA	TT	AT	AA	AT	AT	AA	NN	AA	AA	TT	AT	AT	AT	AA	NN	TT	AA	AT	AA	AT	NN	AT
chr1_1505588	T/C	1	1505588	TT	TT	TC	TT	TT	TT	TT	TT	NN	TT	TC	TC	TT	TT	TT	TT	TT	TT	TT	TT	TT	NN	TT	TT	TC	TC	TT	TC	TT	TT	CC	TT	TT	CC	TT	TT	TT	TT	NN	NN	TT	NN	TT	TT	NN	TT
chr1_1507919	A/T	1	1507919	AA	AA	AA	AA	AA	AA	AA	AA	AT	AA	AT	AA	AA	AA	AA	AA	AA	AA	AA	AT	AT	AA	AA	AA	AT	AA	AA	AA	AT	AT	AA	AA	AA	AA	AT	AT	AA	AA	AA	AA	AA	AA	AA	AA	AA	AA
chr1_1513243	C/G	1	1513243	CC	CG	CC	CC	CC	CC	NN	CC	NN	CC	CC	CC	CC	CC	CC	CC	CC	CC	CC	CC	CC	NN	CC	CC	NN	CG	CC	CC	CC	CC	NN	CC	CC	NN	CG	CC	CG	CC	NN	NN	CC	NN	NN	CC	NN	CC
chr1_1514190	T/C	1	1514190	TT	TC	TT	TT	TT	TT	TT	TT	NN	TT	TC	TC	NN	TC	TT	NN	TT	TT	TT	TT	TT	TT	TT	TT	TC	TC	TC	TT	TC	TC	CC	TT	TT	CC	TT	TT	CC	TT	TC	CC	TT	NN	TT	TT	NN	TT
chr1_1514322	A/G	1	1514322	AA	AA	AA	AA	AA	AA	NN	AA	NN	AG	AA	AG	NN	AA	AA	NN	AA	AA	AA	AA	AA	AA	AA	AA	NN	AG	AG	AG	AA	AA	NN	AA	AA	GG	AG	AG	AG	AA	GG	GG	AA	NN	AA	AA	GG	AA
chr1_1514506	C/T	1	1514506	CC	CC	CC	CC	CC	NN	CC	CC	NN	CC	CC	CT	CC	CT	CC	CC	CC	CC	CC	CC	CC	NN	CC	CC	NN	CT	NN	CC	CT	CT	TT	CC	CC	TT	CT	CC	TT	CC	TT	TT	CC	NN	NN	CC	TT	CC
chr1_1514679	G/A	1	1514679	GG	GG	GG	GG	GG	GG	GG	GG	GG	GA	GG	GG	NN	GG	GG	GG	GG	GG	GA	GG	GG	NN	GG	GG	NN	GG	NN	GA	GG	NN	NN	GG	GG	NN	GA	GG	GA	GG	AA	AA	GG	GG	GG	GA	GG	GA
chr1_1514702	A/C	1	1514702	AA	AA	AA	AA	AA	NN	NN	AA	CC	AA	AA	AA	NN	AA	AA	AA	AA	AA	AC	AA	AA	NN	AA	AA	NN	AA	NN	AC	AA	NN	NN	AA	AA	NN	AC	AA	AC	AA	CC	CC	AA	NN	NN	AC	CC	AC
chr1_1515353	G/A	1	1515353	GG	GG	GG	GG	GG	GG	NN	GG	NN	GG	GG	GA	GG	GG	GG	GG	GG	GG	GG	GG	GG	GG	GG	GG	AA	GA	GA	GG	GG	GG	NN	GG	GG	AA	GA	GG	GG	GG	AA	NN	GG	NN	GA	GG	NN	GG
chr1_1520048	C/T	1	1520048	CC	CT	CC	CC	CC	CC	NN	CC	NN	CC	CT	CT	CC	CT	CC	CT	CC	CC	CC	CT	CC	CC	CC	CC	TT	CC	CC	CT	CC	CC	NN	CC	CC	TT	CT	CC	NN	CC	NN	TT	CC	NN	CC	CT	TT	CC
chr1_1521339	T/C	1	1521339	TT	TT	TT	TT	TT	TT	TT	TT	NN	TT	TC	TT	NN	TT	TT	TC	TT	TT	TC	TC	TT	NN	TT	TT	CC	TT	NN	TC	TT	TT	NN	TT	TT	CC	TT	TC	TC	TT	CC	NN	TT	NN	TT	TT	NN	TT
chr1_1521362	C/T	1	1521362	CC	CC	CC	CC	CC	CC	CC	CC	NN	CC	CT	CC	NN	CC	CC	CC	CC	CC	CT	CT	CC	NN	CC	CC	TT	CC	CC	CC	CT	CC	TT	CC	CC	NN	CC	CC	CT	CC	NN	TT	CC	NN	CC	CC	NN	CT
chr1_1521379	A/C	1	1521379	AA	AC	AA	AA	AA	AA	NN	AA	NN	AA	AC	AA	NN	AA	AA	AA	AA	AA	AC	AC	AA	NN	AA	AA	CC	AA	AA	AA	AC	AC	CC	AA	AA	NN	AC	AA	AC	AA	NN	CC	AA	NN	AA	AA	NN	AC
chr1_1522428	G/A	1	1522428	GG	GG	GG	GG	GG	GG	NN	GG	NN	GG	GA	GG	NN	GG	GG	NN	GG	GG	GG	GG	GG	GG	GG	GG	NN	GA	GG	GG	GG	GG	AA	GG	GG	AA	GG	GG	GG	GG	AA	NN	GG	NN	GG	GG	NN	GG
chr1_1522529	T/C	1	1522529	TT	TT	TT	TT	TT	TC	NN	TT	CC	TT	TT	TT	TC	TT	TT	NN	TT	TT	TT	TT	TT	TT	TT	TT	NN	TT	TC	TT	TC	TC	NN	TT	TT	NN	TT	TT	TT	TT	CC	NN	TT	NN	TT	TT	CC	TT
chr1_1522589	G/A	1	1522589	GG	GA	GG	GG	GG	GG	NN	GG	GG	GA	GG	GG	NN	GG	GG	GG	GG	GG	GG	GG	GG	GG	GG	GG	AA	GG	GG	GA	GG	GG	AA	GG	GG	NN	GG	GG	GA	GG	NN	NN	GG	NN	GG	GG	GG	GG
chr1_1525272	G/A	1	1525272	GG	GA	GG	GG	GG	GA	GG	GG	NN	GG	GA	NN	NN	GA	GG	GG	GG	GG	GG	GG	GG	GG	GG	GA	AA	GA	GG	GG	NN	GG	NN	GG	GG	AA	GA	GA	GA	GG	AA	AA	GG	GA	GA	GA	GG	GA
chr1_1525563	A/G	1	1525563	AA	AG	AA	AA	AA	AA	AA	AA	AA	AG	AG	AG	GG	AG	AA	AA	AA	AA	AG	AA	AA	AA	AA	AA	NN	AA	GG	AG	AG	AA	GG	AA	AA	AG	AG	AG	AG	AA	GG	GG	AA	GG	AA	AG	AA	AA
chr1_1525579	C/A	1	1525579	CC	CA	CC	CC	CC	NN	CA	CC	NN	CA	CA	CA	AA	CA	CC	CC	CC	CC	CA	CC	CC	CA	CC	CC	AA	CC	CA	CA	CA	CC	AA	CC	CC	AA	CA	CA	CA	CC	NN	AA	CC	AA	CC	CA	NN	CC
chr1_1528487	C/T	1	1528487	CC	CT	CC	CC	CC	CC	CC	NN	NN	CC	NN	CC	CT	CC	CC	CT	CC	CC	TT	CC	CC	CC	CC	CC	NN	CC	CT	CT	CT	CT	TT	CC	CC	CT	CT	CT	CT	CC	NN	NN	CC	CC	CT	CT	CC	CC
chr1_1528508	C/T	1	1528508	CC	CT	CC	CC	CC	CC	CC	CC	NN	CC	NN	CC	CT	CC	NN	NN	CC	CC	TT	CC	CC	CC	CC	CC	NN	NN	CT	CT	CT	CT	TT	CC	CC	CT	CT	CT	CT	CC	NN	CC	CC	CC	CT	CT	CC	CC
chr1_1528520	T/C	1	1528520	TT	TC	TT	TT	TT	TT	NN	TT	NN	TT	NN	TT	TC	TT	TT	TT	TT	TT	TC	TT	TT	TT	TT	TT	NN	NN	TC	TC	TC	TC	CC	TT	TT	TC	TC	TC	TC	TT	NN	NN	TT	TT	TC	TC	TT	TT
chr1_1528718	C/T	1	1528718	CC	TT	CC	CC	CC	NN	CC	CC	NN	CC	NN	NN	NN	CC	NN	CC	NN	CC	CT	CC	CC	CC	CC	CC	NN	CC	TT	CT	CC	NN	TT	CC	CC	CT	NN	CT	CT	CC	TT	CC	CC	NN	CT	CC	CC	NN
chr1_1528828	C/A	1	1528828	CC	CC	CC	CC	CC	CC	CC	CC	NN	CC	CC	AA	NN	CC	CC	CC	NN	CC	CA	NN	CC	CC	CC	CC	NN	CC	NN	CC	AA	CA	AA	CC	CC	AA	AA	CA	NN	CA	AA	AA	CC	NN	CA	CC	CC	CC
chr1_1528926	T/G	1	1528926	TT	TG	TT	TT	TT	NN	TT	TT	NN	TT	TT	TG	NN	TT	TT	TT	TT	TT	TT	TT	TT	NN	TT	TT	NN	TT	TT	TG	TT	TG	GG	TT	TT	NN	NN	TT	TT	TT	GG	GG	TT	NN	TT	TT	TT	TT
chr1_1538547	G/A	1	1538547	GG	GG	GG	GG	GG	GG	GG	GG	GA	GG	GA	GG	GG	GG	GG	GG	GG	GG	GG	GG	GG	GG	GG	GG	GG	GG	GG	GG	GA	GA	GG	GG	GG	GG	GG	GA	GG	GG	GG	GG	GG	GG	GG	GG	GG	GG
chr1_1539667	A/C	1	1539667	AA	AA	AA	AC	AA	AA	NN	AA	AA	AC	AC	AC	CC	AA	AA	AA	AA	AA	AA	AC	AA	AC	AA	AC	CC	AA	AA	AA	AA	AA	NN	AA	AA	CC	AA	AC	AA	AA	CC	NN	AA	NN	AC	AC	CC	AA
chr1_1539717	C/A	1	1539717	CC	CA	CC	CC	CC	CC	CC	CC	CA	CA	CC	CA	CA	CC	CC	CC	CC	CC	CC	CA	CC	CC	CC	CC	AA	CC	CC	CA	CA	CA	AA	CC	CC	CA	CA	CA	CA	CC	NN	AA	CC	CA	CA	CA	CC	CC
chr1_1540136	C/A	1	1540136	CC	CA	CC	CC	CC	CC	CC	CC	NN	CC	CA	CA	CA	CC	CC	CC	CC	CC	CA	CA	CC	CC	CC	CC	AA	CC	CC	CC	CA	CA	AA	CC	CC	AA	CA	CA	AA	CC	AA	AA	CC	CC	CA	CA	CA	CC
chr1_1540167	A/T	1	1540167	AA	AA	AA	AA	AA	AA	AA	AA	NN	AA	AT	AT	AA	AA	AA	AA	AA	AA	AT	AA	AA	AA	AA	AA	TT	AA	AA	AA	AA	AT	TT	AA	AA	TT	AT	AT	TT	AA	NN	NN	AA	NN	AA	AA	TT	AA
chr1_1540198	G/A	1	1540198	GG	GG	GG	GG	GG	GG	GG	GG	NN	GG	GA	GG	GA	GG	GG	GA	GG	GG	GG	GA	GG	GG	GG	GG	NN	GG	GG	GG	GG	GA	AA	GG	GG	NN	GA	GG	GG	GG	AA	AA	GG	NN	GG	GG	NN	GA
chr1_1540467	G/T	1	1540467	GG	GT	GG	GG	GG	GG	GT	GG	NN	GG	GG	TT	GT	GG	GG	GT	GG	GG	GG	GG	GG	GG	GG	GT	GT	TT	NN	GT	NN	GT	TT	GG	GG	NN	TT	GG	TT	GG	NN	TT	GG	NN	GG	GG	GT	TT
chr1_1540608	A/G	1	1540608	AA	AG	AA	AA	AA	AA	GG	AA	AA	AA	AG	AG	AG	AG	AA	AA	AA	AA	AA	AG	AA	NN	AA	AG	GG	AA	AG	AG	AA	AA	GG	AA	AA	GG	AG	AG	AG	AA	GG	GG	AA	NN	AG	AA	GG	AG
chr1_1540968	A/G	1	1540968	AA	AA	AA	AA	AA	AA	AA	AA	AG	AG	AG	AG	AG	AA	AA	AA	AA	AA	AG	AA	AA	AA	AA	AA	GG	AA	AG	AG	AA	AG	AG	AG	AA	AG	AA	AA	AA	AA	GG	AG	AA	AA	AG	AA	AA	AG
chr1_1541209	G/C	1	1541209	GG	NN	GG	GG	GG	GG	NN	GG	GG	GG	GG	GG	CC	GG	GG	GG	NN	GG	GG	GG	GG	GG	GG	GC	GG	GG	GG	GG	GG	GC	GC	GG	GG	NN	NN	GG	GG	GG	GC	GG	GG	GG	GG	GG	NN	GG
chr1_1544595	A/T	1	1544595	AA	AA	AA	AA	AA	AT	AA	AA	AA	AA	AA	AT	AT	AA	AA	AA	AA	AA	AA	AT	AA	AA	AA	AA	AA	AA	AA	AT	AT	AT	AT	AA	AA	TT	AT	AT	AA	AA	AA	AA	AA	AA	AA	AA	AA	AT
chr1_1546280	T/C	1	1546280	TT	TC	TT	TT	TT	TT	TC	TT	TC	TT	TT	TT	NN	TT	TT	TT	TT	TT	TT	TT	TT	NN	TT	TT	CC	NN	TT	TT	TC	TC	CC	TC	TC	CC	TT	TT	TT	TC	CC	CC	TT	NN	TC	TT	CC	TC
chr1_1546582	T/C	1	1546582	TT	TC	TT	TT	TT	TT	TC	TT	CC	TT	TT	TT	TT	TT	TT	TT	TT	TT	TT	TT	TT	CC	TT	TT	TC	TC	TT	TC	TT	TT	CC	TT	TC	TT	TC	TC	TC	TT	TT	TC	TT	NN	TT	TT	TT	TT
chr1_1547828	T/C	1	1547828	TT	CC	TT	TT	TT	TT	NN	TT	TT	TT	TT	TC	TC	TT	TT	TT	TT	TT	TT	TT	TT	NN	TT	TT	CC	TC	TC	TC	TC	TT	CC	TT	TT	CC	TC	TT	TC	TT	CC	CC	TT	NN	TC	TT	CC	TC
chr1_1548731	C/T	1	1548731	CC	CC	CC	CT	CC	CC	CC	CT	CC	CC	CT	CC	CC	CT	TT	CT	TT	TT	CC	NN	TT	CC	TT	CT	CC	CC	CC	CT	CC	CC	CC	TT	CT	CC	CT	CT	CT	CT	CC	CC	CC	CC	CC	CC	CC	CC
chr1_1549484	A/G	1	1549484	AA	AG	AA	AA	AA	AG	AG	AG	NN	AG	AG	AA	GG	AG	AG	AG	AA	AA	NN	AG	AA	NN	AA	AG	GG	AA	AG	AG	AG	AG	GG	AA	AA	GG	NN	AA	AA	AG	NN	GG	AA	GG	NN	AA	GG	AG
chr1_1550110	A/G	1	1550110	AA	AG	AA	AA	AA	AA	GG	AA	NN	AG	AA	AG	NN	AA	AA	AA	AA	AA	AG	AA	AA	AA	AA	AA	AA	AA	AA	AG	AA	AA	GG	AA	AA	GG	AG	AA	AG	AG	GG	GG	AA	NN	NN	AA	GG	AA
chr1_1551062	A/C	1	1551062	AA	AA	AA	AA	AA	AC	CC	AA	NN	AC	AC	AC	NN	AC	AA	AC	AA	AA	AC	AA	AA	AA	AA	AA	NN	AA	AC	AC	AA	AC	CC	AC	AC	CC	AC	AA	AC	AA	NN	CC	AA	CC	AA	AA	CC	CC
chr1_1551621	A/G	1	1551621	AG	AG	AA	AA	AA	AG	GG	AA	GG	AA	AA	NN	GG	AG	AA	AA	AA	AA	AG	AA	AA	AG	AA	AA	NN	AA	AG	NN	NN	AG	GG	AA	AG	NN	NN	AA	AG	AA	NN	GG	AA	GG	AG	AG	NN	AG
chr1_1553221	G/C	1	1553221	GG	GC	GG	GG	GG	GG	CC	GG	CC	GC	GG	GC	GG	GC	GG	GG	GG	GG	GG	GG	GG	GG	GG	GG	NN	GG	GG	GC	GC	GG	NN	GG	GG	CC	GC	GG	GC	GG	NN	NN	GG	CC	GC	GG	CC	GG
chr1_1553260	T/C	1	1553260	TT	TC	TT	TT	TT	TT	TC	TT	NN	TT	TT	TC	TC	TC	TT	TT	TT	TT	TT	TC	TT	TT	TT	TT	NN	TT	TT	TT	TC	TT	TT	TT	TT	TC	TT	TT	TC	TT	NN	TC	TT	TC	TC	TT	TC	TT
chr1_1553283	G/A	1	1553283	GG	GA	GG	GG	GG	GG	GG	GG	GA	GG	GG	GA	GA	GA	GG	GG	GG	GG	GG	GA	GG	GG	GG	GG	NN	GA	GG	GA	GA	GA	GA	GG	GG	GA	GA	GG	GA	GG	GA	GA	GG	GG	GA	GG	GG	GG
chr1_1553646	A/C	1	1553646	AA	AA	AA	AA	AA	AA	CC	AA	NN	AA	AA	NN	NN	AA	AA	AA	AA	AA	AA	AA	AA	AA	AA	AA	NN	AA	NN	AC	NN	AA	NN	AA	AA	NN	AA	AA	AA	AA	CC	AC	AA	CC	AA	AA	CC	AA
chr1_1554617	C/A	1	1554617	CC	CC	CC	CC	CC	CC	NN	CC	NN	CC	CC	CC	CC	CC	CC	CA	CC	CC	CC	NN	CC	NN	CC	CA	AA	CA	CC	CC	CA	CC	AA	CC	CC	NN	CA	CC	CA	CC	NN	AA	CC	AA	CC	CC	NN	CC
chr1_1554658	T/G	1	1554658	TG	TT	TT	TT	TG	GG	TT	TT	NN	TT	TT	GG	NN	TT	TT	TT	TT	TT	TT	TT	TT	NN	TT	TT	NN	TT	TT	TT	TT	TT	NN	TT	TG	NN	TT	TT	TT	TT	NN	TT	TG	TT	GG	TG	NN	GG
chr1_1555206	G/C	1	1555206	GG	GG	GG	GG	GG	GG	GG	GG	NN	GC	GC	GC	NN	GG	GG	GC	GG	GG	GG	GG	GG	GG	GG	GG	GC	GC	GG	GC	NN	GC	CC	GC	GG	CC	GC	GC	GG	GG	CC	GC	GC	NN	CC	NN	GC	GC
chr1_1559106	A/T	1	1559106	AA	AA	AA	AA	AA	AA	AT	AA	NN	AA	AT	AT	NN	AA	AA	AT	AA	AA	AT	AA	AA	NN	AA	AA	TT	AA	AT	AT	NN	AA	TT	AA	AT	TT	AT	AA	AT	AA	AT	NN	AT	AT	AT	AT	TT	AT
chr1_1559110	A/C	1	1559110	AA	AA	AA	AA	AA	AA	AA	AA	NN	AA	AC	AC	NN	AA	AA	AC	AA	AA	AC	AA	AA	NN	AA	AA	AC	AA	AC	AC	NN	AA	CC	AA	AA	AA	AC	AA	AC	AA	AC	AA	AA	AC	AC	AC	AA	AA
chr1_1559125	G/A	1	1559125	GG	NN	GG	GG	GG	GG	GG	GG	NN	GG	GA	GA	NN	GG	GG	GA	GG	GG	GA	GG	GG	NN	GG	GG	GA	GA	GA	GA	NN	GG	AA	GG	GG	GG	GA	GG	GA	GG	GA	NN	GA	GA	GA	GA	GG	GA
chr1_1559360	T/G	1	1559360	TT	TT	TT	TT	TT	TT	NN	TT	NN	TT	TT	TT	GG	TT	TT	TT	TT	TT	TG	TG	TT	TT	TT	TT	NN	TT	TT	TT	NN	NN	GG	TT	TT	GG	TT	TT	TG	TT	NN	GG	TG	NN	TT	TT	GG	TT
chr1_1561148	C/T	1	1561148	CC	CC	CC	CC	CC	CT	NN	CC	NN	CT	CT	CT	NN	CC	CC	CC	CC	CC	CC	CT	CC	NN	CC	CC	NN	CC	CC	CC	CT	CC	TT	CC	CC	CT	CC	CT	CT	CC	TT	NN	CC	TT	CC	CC	NN	CC
chr1_1593795	G/T	1	1593795	GG	NN	NN	NN	GG	GG	NN	NN	GG	GG	GG	GT	GG	NN	NN	GT	GG	GG	GG	NN	GG	GG	GG	GG	TT	GG	GT	GT	NN	GT	TT	GG	GG	TT	GT	GG	GT	GG	NN	TT	GG	GT	GG	GG	GT	NN
chr1_1612600	C/T	1	1612600	CC	CC	CC	CC	CC	CC	CC	CC	CT	CT	CC	CC	CT	CC	CC	CC	CC	CC	CC	CT	CC	CC	CC	CC	CT	CC	CT	CC	CT	CT	CT	CC	CC	CC	CC	CT	CC	CC	CC	CT	CC	CT	CT	CT	CC	CC
chr1_1612984	A/T	1	1612984	AA	AT	AA	AA	AA	AA	NN	AA	NN	AT	AA	AA	NN	AA	AA	AA	AA	AA	AA	AA	AA	NN	AA	AA	NN	AA	AA	AA	AT	AA	NN	AA	AA	AT	AA	AT	AT	AA	NN	AA	AA	NN	AA	AA	TT	AT
chr1_1625208	T/C	1	1625208	TT	TT	TT	TT	TT	TT	TT	TT	CC	TT	TT	TT	NN	TT	TT	TT	TT	TT	NN	TT	TT	NN	TC	TC	CC	NN	TC	TT	TC	TT	CC	TT	TC	TC	NN	TC	TT	TC	TT	NN	TT	CC	TT	TT	TT	TT
chr1_1625408	T/C	1	1625408	TT	TC	TT	TT	TT	TC	TT	TT	CC	TT	TC	TC	CC	TT	TT	TC	TT	TT	TC	TC	TT	TT	TT	TT	TC	TC	TC	TC	TT	TT	CC	TT	TT	CC	NN	TC	TC	TT	CC	CC	TT	CC	TC	TT	TT	TC
chr1_1625457	G/T	1	1625457	GG	GT	GG	GG	GG	GG	NN	GG	NN	GG	GT	GT	NN	GG	GG	GT	GG	GG	GT	GT	GG	GG	GG	GG	TT	GT	GT	GT	GG	GG	TT	GG	GG	TT	GG	GT	GG	GG	TT	TT	GG	TT	GG	GG	NN	GT
chr1_1625624	A/C	1	1625624	AA	AC	AA	AA	AA	NN	AA	AA	NN	AA	AA	AA	CC	AC	AA	AC	AA	AA	AC	AA	AA	AC	AA	AC	CC	AA	AC	AA	CC	AA	NN	AA	AA	NN	AA	NN	AC	AC	NN	CC	AA	NN	AC	AA	CC	AC
chr1_1625711	C/A	1	1625711	CC	CA	CC	CC	CC	NN	AA	CC	NN	CC	CA	CA	AA	CA	CC	CA	CC	CC	CC	CC	CC	NN	CC	CC	NN	CC	CC	CA	CA	CC	NN	CC	CA	AA	CC	CC	CA	CA	NN	AA	CC	NN	NN	CC	NN	CC
chr1_1626321	T/C	1	1626321	TT	TT	TT	TT	TT	TT	NN	TT	CC	TC	TT	TT	TT	TT	TT	TT	TT	TT	TT	TT	TT	NN	TT	TT	CC	TT	TC	TT	TC	TC	CC	TT	TT	NN	TC	TC	TT	TT	NN	CC	TT	NN	NN	TC	TC	TT
chr1_1626509	A/G	1	1626509	AG	AG	AG	NN	AG	GG	GG	AA	NN	AG	AG	GG	AG	AA	AA	AA	AA	AA	AA	AA	AA	GG	AA	AA	GG	AG	NN	AG	AG	AA	GG	AA	AA	GG	AG	AA	AG	AA	GG	GG	AG	GG	NN	AA	GG	GG
chr1_1628981	G/A	1	1628981	GG	GA	GG	GG	GG	GA	GA	GG	NN	GA	GA	GA	NN	GA	GG	GA	GG	GG	GA	GG	GG	NN	GG	GG	AA	GA	GG	GA	NN	GG	AA	GG	GG	AA	GG	GA	GA	GG	AA	AA	GG	NN	GG	GA	AA	GA
chr1_1630244	C/T	1	1630244	CC	TT	CC	CC	CC	CT	NN	CC	CC	NN	CC	CC	CC	NN	CC	CC	NN	CC	CC	CT	CC	CC	CC	CC	NN	CC	NN	CT	CT	CC	TT	CC	CC	TT	CT	NN	NN	CC	TT	TT	CC	CT	CC	NN	TT	CT
chr1_1630745	T/C	1	1630745	TT	TT	TT	TT	TT	NN	NN	TT	NN	TT	TT	TC	TT	TT	TT	TT	TT	TT	TT	TT	TT	NN	TT	TT	CC	TT	TT	TC	TT	TT	CC	TT	TT	NN	TC	TT	TT	TT	NN	CC	TT	NN	TT	TC	NN	TT
chr1_1653458	G/A	1	1653458	NN	GG	GA	GG	GG	NN	GG	GG	NN	GG	GG	GA	NN	GG	GG	GG	GG	GG	GG	GA	GG	GG	GG	GG	NN	GG	GG	GG	GG	GG	AA	GG	GG	AA	GA	GG	GA	GG	AA	AA	GG	AA	GA	GG	GG	GG
chr1_1654293	A/G	1	1654293	AA	AG	AA	AA	AA	AA	AA	AA	AG	AA	AG	AG	AA	AG	AA	NN	AA	AA	AA	AG	AA	AA	AA	AA	AG	AG	AG	AG	AG	AG	GG	AG	AA	GG	AG	AG	AG	AA	GG	AG	AA	AG	AG	AA	AG	AA
chr1_1654986	C/T	1	1654986	CC	CC	CC	CC	CC	CT	TT	CC	CC	CC	CC	CT	CC	CC	CC	CC	CC	CC	CC	CC	CC	CC	CC	CC	CT	CC	NN	CT	TT	CT	NN	CC	CC	TT	CT	CT	CT	CC	NN	TT	CC	CT	CT	CC	NN	NN
chr1_1655522	T/C	1	1655522	TC	TC	TC	TT	TC	TT	TT	CC	TT	TT	TC	TT	TT	TC	CC	TC	CC	CC	NN	TC	TT	TT	TC	TC	TT	TC	TT	TT	TT	TC	TT	CC	NN	TT	TT	TC	TT	TC	TT	TT	NN	TT	TT	TT	TT	TT
chr1_1655835	G/A	1	1655835	GG	GG	GG	GG	GG	GG	GG	GG	NN	GA	GG	GA	GA	GG	GG	GG	GG	GG	GG	GG	GA	GG	GG	GG	GA	GA	GA	GA	GA	GA	AA	GA	GG	GA	GA	GG	AA	GG	AA	AA	GG	GA	GA	GG	NN	GA
chr1_1655868	T/G	1	1655868	TT	TT	TT	TT	TT	TT	NN	TT	NN	TG	TT	NN	TG	TT	TT	TG	TT	TT	TT	NN	TT	TT	TT	TT	TT	TG	NN	TG	TG	TT	GG	TT	TT	TG	TG	TT	TG	TT	GG	GG	TT	TT	TG	TT	NN	TG
chr1_1655869	G/A	1	1655869	GG	GG	GG	GG	GG	GG	NN	GG	NN	GA	GG	NN	GA	GG	GG	GA	GG	GG	GG	GG	GG	GG	GG	GG	GG	GA	NN	GA	GA	GG	AA	GG	GG	GA	GA	GG	GA	GG	AA	AA	GG	GG	GA	GG	NN	GA
chr1_1657396	A/G	1	1657396	AA	AG	AA	AA	AG	AG	GG	AA	AA	AG	AG	AG	GG	AA	AA	AG	AA	AA	AA	AA	AA	AA	AA	AA	AA	AA	AG	AA	AG	AA	NN	AA	AA	AG	AG	AA	AG	AA	GG	NN	AA	AA	AA	AG	GG	AA
chr1_1658344	T/C	1	1658344	TT	TC	TT	TT	TT	TT	CC	TT	TC	TC	TC	TC	TC	TT	TT	TC	TT	TT	TT	TT	TT	TT	TT	TT	TC	TC	TC	TT	TC	TT	CC	TC	TC	TC	TC	TT	TC	TT	CC	CC	TT	TC	TC	TC	NN	TC
chr1_1660006	G/A	1	1660006	GG	GA	GG	GA	GG	GA	GA	GG	AA	GA	GA	GA	GA	GA	GG	GG	GG	GG	GG	GA	GG	GG	GG	GG	AA	GA	GG	GA	GA	GA	AA	GG	GG	AA	AA	GG	GA	GG	AA	AA	GG	GA	GG	GA	GG	GA
chr1_1660586	A/T	1	1660586	AA	AT	AA	AT	AA	AA	AA	AA	AA	AA	AT	AT	AT	AT	AA	AT	AA	AA	AT	AT	AA	AA	AA	AT	AT	AT	AT	AT	AT	NN	TT	AA	AA	TT	AT	AA	AT	AA	TT	TT	AA	AT	AT	AA	TT	AA
chr1_1660587	A/T	1	1660587	AA	AT	AA	AT	AA	AA	AA	AA	AA	AA	AT	AT	AT	AT	AA	AT	AA	AA	AT	AT	AA	AA	AA	AT	AT	AT	AT	AT	AT	NN	TT	AA	AA	TT	AT	AA	AT	AA	TT	TT	AA	AT	AT	AA	TT	AA
chr1_1664437	T/A	1	1664437	TT	TT	TT	TT	TT	TT	AA	TT	TT	TA	TT	TT	TT	TT	TT	TT	TT	TT	TT	TT	TT	TT	TT	TT	TA	TT	TT	TT	TT	TT	AA	TT	TA	TA	TT	TT	TA	TT	AA	NN	TT	TT	TT	TT	NN	TT
chr1_1665009	G/A	1	1665009	GG	GG	GA	NN	GG	GG	NN	AA	GG	GA	GA	GG	GG	AA	AA	AA	AA	AA	AA	NN	AA	GG	GA	AA	GG	NN	GG	GA	GG	GG	GG	AA	GG	NN	GA	GG	GA	NN	GG	GG	GA	GG	GG	GG	NN	GG
chr1_1665031	A/G	1	1665031	AA	NN	AA	AA	AA	AA	NN	AA	AA	AA	AA	AA	AA	AA	NN	NN	AA	AA	AA	AA	AA	AA	AA	AA	GG	AA	AA	AA	GG	GG	GG	NN	AA	NN	AG	AG	AG	AA	GG	GG	AA	AG	AA	AG	NN	AA
chr1_1673886	C/T	1	1673886	CC	CT	CC	CC	CC	CC	NN	CC	CC	TT	CC	CT	CC	CC	CC	CC	CC	CC	NN	CT	CC	CC	CC	CC	CT	CC	TT	CT	CT	CT	TT	NN	CC	CC	NN	CT	CT	CC	CT	NN	CC	CT	CT	CC	TT	CC
chr1_1676658	G/A	1	1676658	GG	GA	GA	GG	GG	GG	GG	GG	GA	GA	GA	GA	GG	GG	GG	GA	GG	GG	GA	GG	GG	GG	GG	GA	AA	GG	GA	GA	GA	NN	GA	GA	GG	GG	GA	GA	AA	GG	GA	GA	GG	GA	GA	GG	GA	GG
chr1_1676854	C/A	1	1676854	CC	CA	CC	CC	CC	CA	CC	CC	CC	CC	CC	CA	CC	CA	CC	CA	CC	CC	CC	CC	CC	CC	CC	CC	CA	CA	CA	CC	CA	NN	AA	CC	CC	CA	AA	CC	AA	CC	AA	AA	CC	CA	CA	CC	AA	NN
chr1_1680226	T/C	1	1680226	TT	TC	TT	TT	TT	TT	TT	TT	TT	TC	TT	TC	TC	TT	TT	TT	TT	TT	TT	TT	TT	TT	TT	TT	TC	TC	TT	TC	TT	TT	CC	TT	TT	CC	TT	TT	CC	TT	NN	NN	TT	TT	TC	TT	CC	TT
chr1_1697626	A/T	1	1697626	AA	AT	AA	AA	AA	AA	TT	AA	AT	AA	AA	AA	AA	AA	AA	AA	AA	AA	AA	AA	AA	AA	AA	AA	AT	AT	AA	AA	AA	AA	NN	AA	AA	AT	AT	AA	AA	AA	TT	TT	AA	AT	AA	AA	TT	AA
chr1_1697847	C/T	1	1697847	CC	NN	CC	CC	CC	CT	TT	CC	CC	CT	CC	CC	CC	CC	CC	NN	CC	CC	CT	CT	CC	CC	CC	CC	CT	TT	CC	CC	CT	NN	NN	CC	CC	TT	TT	CT	CT	CC	NN	TT	CC	CC	NN	CT	TT	CC
chr1_1702856	G/A	1	1702856	GG	GA	GG	GG	GG	GG	GA	GG	GA	GG	NN	GA	GA	GG	GG	GG	NN	GG	GG	GA	GG	GG	GG	GG	GA	GA	AA	GA	AA	GG	AA	GA	GG	NN	GA	GG	GG	GG	AA	NN	GG	GG	GG	GG	GA	AA
chr1_1705213	A/G	1	1705213	AA	AG	AG	AA	AA	AG	NN	AA	AG	AG	AG	AG	AG	AG	AA	AA	AA	AA	AA	AG	AA	AA	AA	AA	AA	AG	AG	AA	AG	AA	GG	AA	AA	GG	AA	AA	AG	AA	GG	GG	AA	AA	AA	AG	GG	AG
chr1_1705443	A/G	1	1705443	AA	AG	AA	AA	AA	AA	AA	AA	AA	AG	AA	AG	AG	AG	AA	AA	AA	AA	AG	AG	AA	AA	AA	AA	AG	AG	AG	AG	AG	AG	GG	AA	AA	GG	AG	AA	AG	AA	GG	GG	AA	AA	AG	AG	GG	AA
chr1_1705576	C/T	1	1705576	CT	CT	CT	CC	CC	CC	CC	TT	CC	TT	CC	CC	CC	CT	TT	CC	TT	TT	CT	CC	CC	CC	NN	CC	CC	CT	CC	CT	CC	CC	CC	TT	CT	CC	CC	CT	CC	CC	CC	CC	NN	CC	CT	CC	CC	CC
chr1_1705949	A/C	1	1705949	AA	AA	AA	AA	AA	AA	AC	AA	AC	AC	AA	AC	AA	AA	AA	AA	AA	AA	AC	AA	AA	AA	AA	AA	AC	AC	AA	AA	AC	AA	CC	AA	AA	NN	NN	AA	AA	AA	NN	CC	AA	AA	AC	AA	CC	AC
chr1_1706945	C/T	1	1706945	CC	CC	CC	CC	CC	CC	TT	CC	CC	CC	CC	CT	CC	CC	CC	CC	CC	CC	CT	CC	CC	CC	CC	CC	CC	CC	CT	CC	CT	CT	NN	CC	CC	TT	CC	CT	CT	CC	TT	TT	CC	CT	CT	CC	TT	CC
chr1_1708965	G/T	1	1708965	GG	GT	GG	GG	GG	GG	NN	GG	GG	GG	GG	GT	GT	GG	GG	GT	GG	GG	GG	GT	GG	GG	GG	NN	TT	NN	GT	GG	GT	GG	TT	GG	GG	GT	GG	GT	TT	GG	NN	NN	GG	GG	GT	GG	NN	GG
chr1_1709363	G/C	1	1709363	GG	GC	GG	GG	GG	GG	CC	GG	NN	GC	CC	GC	GC	GC	GG	GG	GG	GG	GG	GG	GG	GG	GG	GC	NN	GC	GG	GG	GC	GC	CC	GC	GG	GC	GC	GC	GC	GG	CC	CC	GG	GG	NN	GC	CC	GG
chr1_1889748	G/T	1	1889748	GG	GG	GG	GG	GG	GG	GG	GG	GT	GT	GT	GT	GG	GG	GG	GT	GG	GG	GG	GG	GG	GG	GG	GG	TT	GT	GG	GG	GG	GG	NN	GG	GG	GT	GT	GG	GT	GG	TT	GT	GG	GT	GT	GG	TT	GG
chr1_1903900	C/G	1	1903900	CC	NN	CC	CC	CC	CC	NN	NN	CC	CG	CC	CG	CG	CC	CC	CC	CC	CC	NN	CC	CC	CC	CC	CC	CC	NN	NN	CG	CC	CG	GG	CC	CC	CG	CG	CG	GG	CC	GG	CG	NN	CG	CG	CG	GG	CC
chr1_1937531	A/C	1	1937531	NN	AA	AA	AA	AA	NN	AA	AA	NN	AA	AA	CC	NN	AA	AA	AA	AA	AA	AC	AA	AA	NN	AA	AA	CC	AA	NN	AA	AC	AC	CC	AA	AC	CC	AA	AC	AC	AC	CC	CC	AC	CC	CC	AC	CC	CC
chr1_1937546	G/A	1	1937546	NN	GG	NN	GG	GG	NN	GG	GG	NN	GG	GG	AA	NN	GG	GG	GG	GG	GG	GA	GG	GG	NN	GG	GG	AA	GG	NN	GG	GA	GA	AA	GG	GA	AA	GG	GG	GA	GA	AA	AA	GA	AA	AA	GG	AA	AA
chr1_1937863	T/C	1	1937863	TC	TC	TC	TC	TC	CC	CC	TT	CC	TC	TC	CC	TC	TC	TT	TT	TT	TT	NN	TC	TT	TC	TT	TT	CC	TT	TC	TC	TC	TC	CC	TC	TT	CC	TT	TT	TC	TT	CC	NN	TT	CC	CC	TC	CC	CC
chr1_1950231	T/A	1	1950231	TT	TA	TT	TA	AA	TT	TA	AA	TT	NN	TA	NN	TT	TA	AA	TA	AA	AA	TT	AA	AA	TT	TA	AA	TT	TA	TT	TA	TT	TA	TT	NN	TA	TT	NN	AA	NN	TA	TT	TT	TA	TT	TT	TA	TT	TT
chr1_1950328	G/T	1	1950328	GG	GG	GG	GG	GG	GG	GG	GG	GG	GG	GT	NN	GG	GG	GG	GG	GG	GG	GG	GG	GG	GG	GG	GG	TT	GG	NN	GT	GG	GT	TT	GG	GG	NN	GT	GT	TT	GG	TT	NN	GG	GG	GT	GG	NN	GG
chr1_1952072	G/C	1	1952072	GG	GG	GG	GG	GG	GG	GG	GG	NN	GG	GC	GC	GC	GG	GG	GG	GG	GG	GG	NN	GC	GG	GG	GG	GC	GG	NN	GG	GG	GC	CC	GG	GG	NN	NN	GC	GC	GG	CC	GC	GG	GG	GG	GG	GC	GG
chr1_1961122	C/T	1	1961122	CC	CC	CC	CC	CC	CC	NN	CC	CC	CC	CT	CT	CC	NN	CC	CC	CC	NN	CT	CC	CC	CC	NN	CC	CC	CC	CC	CT	NN	TT	TT	CC	CC	CT	CC	CT	TT	CT	NN	CT	CC	CT	CT	CC	CC	CC
chr1_1982930	G/A	1	1982930	GG	AA	GG	GG	GG	GG	GG	GG	GA	GA	AA	GA	GG	GG	GG	GG	GG	GG	GG	GG	GG	GG	GG	GG	GA	GG	GG	NN	NN	GG	AA	GG	GG	GA	AA	GA	GA	GG	AA	NN	GG	GG	GA	GA	NN	NN
chr1_1992395	G/T	1	1992395	GG	GG	GG	GG	GT	GG	GG	GG	GT	GG	GT	GG	GG	GG	GG	GT	GG	GG	GG	GG	GT	TT	GG	GG	GT	GG	GT	GG	GG	GG	GG	GG	GG	GT	GT	GG	GG	GT	GG	GG	GG	GT	GT	GG	GG	GG
chr1_2034655	G/T	1	2034655	GG	GT	GG	GG	GG	GG	GG	GG	GT	GT	GT	GT	NN	GG	GG	GT	GG	GG	GT	GG	GG	GG	GG	GG	GT	GT	GT	GT	TT	GG	TT	GT	GG	GG	TT	TT	GT	GG	NN	TT	GG	GG	GG	GT	NN	GG
chr1_2038594	G/A	1	2038594	GG	AA	GG	GG	GG	NN	GG	GG	GA	GA	NN	GA	GG	GA	GG	GG	GG	GG	GA	GG	GG	GG	GG	GG	AA	GG	GA	GG	GG	GA	AA	GG	GG	GA	GA	AA	GA	GG	AA	AA	GG	GG	GA	GA	AA	GG
chr1_2041416	A/G	1	2041416	NN	AG	AA	AA	AA	NN	GG	AA	GG	AA	AA	GG	AA	AA	AA	AA	AA	AA	AA	AA	AA	NN	AA	AA	GG	AA	NN	AA	AA	AA	GG	AA	AA	NN	AA	AA	AG	AG	GG	NN	AG	GG	GG	AG	NN	NN
chr1_2042292	G/A	1	2042292	GG	GG	GG	GA	GG	GG	GG	GG	GA	GG	GA	GG	GA	GG	GG	GA	GG	GG	GG	GA	GG	GG	GG	GG	GA	GG	GG	GG	GG	GA	GG	GG	GG	GG	GG	GA	GG	GG	GG	GG	GG	GG	GG	GG	GG	GG
chr1_2048927	G/A	1	2048927	GG	GG	GG	GG	GG	GG	GG	GG	GG	GG	GA	GG	GG	GG	GG	GA	GG	GG	GG	GG	GG	GG	GG	GG	GA	GG	GG	GG	GA	GG	GG	GG	GG	GG	GA	GG	GG	GG	GG	GG	GG	GA	GA	GG	GG	GG
chr1_2049672	T/G	1	2049672	TT	TG	TT	TT	TT	TT	TT	TT	GG	TG	TT	TG	TG	TG	TT	TG	TT	TT	NN	NN	TT	TT	TT	TT	TG	TT	TG	TT	TT	TT	GG	TT	TT	TG	GG	TG	TG	TT	GG	TG	TT	TT	NN	TT	TG	TT
chr1_2086065	A/C	1	2086065	AC	AC	AA	AA	AA	CC	CC	AA	CC	AC	AA	CC	AC	AA	AA	AC	AA	AA	AA	AA	AA	AC	AA	AC	CC	AC	AC	AA	AC	AC	AC	AC	AA	NN	AC	AC	AA	AA	NN	CC	AA	CC	AC	AC	CC	CC
chr1_2126727	G/A	1	2126727	GA	GA	GA	GG	GA	GG	GG	GA	GG	GG	GG	GG	GG	GA	GG	GG	GA	GG	GA	GG	GA	GG	GG	GA	GG	GA	GG	GG	GG	GG	NN	GG	GG	GG	GG	GG	GG	GA	NN	GG	GG	GG	GG	GG	GG	GG
chr1_2127520	C/A	1	2127520	CA	CC	CC	CA	CA	AA	AA	CC	AA	CC	CC	AA	AA	CA	CC	CA	CC	CC	CC	CC	CC	AA	CA	CC	AA	CA	CC	CC	CA	CC	NN	CC	CA	AA	CC	CC	CC	CA	NN	AA	CA	AA	CA	CA	AA	AA
chr1_2128440	A/G	1	2128440	AG	AA	AA	AG	AG	GG	GG	AA	AG	AA	AA	AG	AG	AA	AA	AG	AA	AA	AG	AA	AA	AG	AA	AA	GG	AG	AA	AA	AG	AA	NN	AA	AG	GG	NN	AA	AA	AA	NN	GG	AG	GG	AG	AG	GG	GG
chr1_2129474	T/C	1	2129474	CC	TT	TT	TC	NN	TC	TC	TT	CC	TT	TT	CC	CC	TT	TT	TC	TT	TT	TC	TT	TT	TC	TC	TT	NN	TC	TC	TT	TC	TC	NN	TT	TC	CC	TT	TT	TT	TC	NN	NN	TC	CC	CC	TC	CC	CC
chr1_2129666	T/A	1	2129666	TA	TT	TT	TT	TA	TA	AA	TT	TA	TT	TT	AA	AA	TA	TA	TA	TT	TT	TA	TT	TT	TA	TT	TT	AA	TA	NN	TT	TA	TA	NN	TT	TA	AA	TT	TT	TT	TA	NN	AA	TA	AA	TA	TA	AA	AA
chr1_2130653	A/C	1	2130653	CC	AA	AC	AC	AC	CC	CC	AA	AC	AA	AA	CC	AA	AA	AA	AC	AA	AA	AA	AA	AA	AA	AA	AA	NN	AA	AC	AA	AC	AC	NN	AA	AC	AA	AA	AA	AA	AA	NN	CC	AC	AA	AC	AC	CC	CC
chr1_2130841	T/G	1	2130841	GG	TT	TT	TG	TG	GG	GG	TT	GG	TT	TT	GG	GG	TT	TT	TG	TT	TT	TG	TT	TT	TG	TT	TT	GG	TG	TG	TT	TT	TG	NN	TT	TG	GG	TT	TT	TT	TG	NN	GG	TG	GG	TG	TG	GG	GG
chr1_2133683	G/A	1	2133683	GG	GG	GG	GG	GA	GG	GG	GA	GG	GG	GG	GG	GG	GA	GG	GG	GG	GG	GG	GA	GG	GG	GG	GG	NN	GG	GG	GG	GG	GG	GG	GG	GG	GG	GG	GG	GG	GG	NN	GG	GG	GG	GG	GG	GG	GG
chr1_2134697	A/G	1	2134697	AG	AA	AA	AG	AG	AG	AG	AA	GG	AA	AA	GG	GG	AA	AA	AG	AA	AA	AA	AA	AA	GG	AG	AA	NN	AA	AG	AA	AG	AA	NN	AA	AG	GG	AA	AA	AA	AG	NN	GG	AA	GG	GG	AG	NN	GG
chr1_2137483	G/A	1	2137483	GA	GG	GG	GG	GA	AA	AA	GG	AA	GG	GG	AA	NN	GG	GG	GG	GG	GG	GG	GG	GG	AA	GG	GG	NN	GA	NN	GG	GA	GG	NN	GG	GG	AA	GG	GG	GG	GA	NN	AA	GA	AA	AA	GG	GA	AA
chr1_2141694	A/G	1	2141694	AG	AA	AA	AG	AG	GG	GG	AA	GG	AA	AA	GG	NN	AA	AA	AG	AA	AA	AA	AA	AA	GG	AA	AA	GG	AG	AG	AA	AG	AA	NN	AA	AG	AG	AA	AA	AA	AG	NN	GG	AA	GG	GG	AG	GG	GG
chr1_2141714	C/G	1	2141714	GG	CC	CC	CG	CG	GG	GG	CC	GG	CC	CC	GG	NN	CC	CC	CG	CC	CC	CC	CC	CC	GG	CC	CC	GG	CG	CG	CC	CG	CC	NN	CC	CG	CG	CC	CC	CC	CG	NN	GG	CC	GG	GG	CG	GG	GG
chr1_2142319	A/G	1	2142319	AG	AA	AG	AG	AG	GG	GG	AA	NN	AA	AA	NN	GG	AA	AA	AG	AA	AA	AG	AA	AA	GG	AA	AA	NN	AG	NN	AA	AA	AG	NN	AA	AA	GG	AA	AA	NN	AA	NN	NN	AG	GG	GG	AG	NN	GG
chr1_2168729	A/G	1	2168729	GG	AA	AA	AG	AG	GG	AG	AA	GG	AA	AA	GG	AA	AA	AA	AA	AA	AA	AG	AA	AA	AG	AA	AA	GG	AG	AA	AA	AG	AG	NN	AA	AG	GG	AA	AA	AA	AG	NN	NN	AG	GG	GG	AG	GG	GG
chr1_2168912	T/A	1	2168912	TA	TT	TA	TA	TA	AA	TA	TT	AA	TT	TT	AA	TA	TT	TT	TA	TT	TT	TA	TT	TT	AA	TT	TT	NN	TA	TT	TT	TA	TT	NN	TT	TT	AA	TT	TT	TT	TA	NN	NN	TA	AA	TA	TA	AA	AA
chr1_2172147	T/C	1	2172147	TT	CC	TC	TC	TC	TT	TT	CC	TT	CC	CC	TT	TT	CC	CC	TC	CC	CC	CC	CC	CC	TT	TC	CC	TT	TC	TC	CC	TC	TC	NN	CC	TC	TT	CC	CC	NN	TC	NN	TT	TC	TT	TT	TC	TT	TT
chr1_2173100	A/C	1	2173100	AA	CC	AC	AC	AC	AA	AA	CC	AA	CC	CC	AA	AA	CC	CC	AC	CC	CC	AC	CC	CC	AA	AC	CC	AA	AC	AC	CC	AC	AC	NN	CC	AC	AA	CC	CC	NN	AC	NN	AA	AC	AA	AC	AA	AA	AA
chr1_2188702	T/C	1	2188702	TC	TC	TT	TT	TC	TT	TT	TC	TT	TT	TT	TT	TT	TC	TT	TT	TT	TT	TC	TT	TC	TT	TT	TC	TT	TC	TT	TT	TT	TT	NN	TT	TT	TT	TT	TT	TT	TT	NN	NN	TT	TT	TC	TT	TT	TT
chr1_2193436	C/T	1	2193436	CC	CT	CC	CC	CT	CC	CC	CT	CC	CC	CC	CC	CC	CT	CC	CC	CT	CC	CC	CC	CT	CC	CC	CT	CC	CC	CC	CC	CC	CC	NN	CC	CC	CC	CC	CC	CC	CT	NN	CC	CC	CC	CT	CC	CC	CC
chr1_2203329	A/C	1	2203329	AC	AA	AA	AC	AC	CC	AC	AA	CC	AA	AA	CC	CC	AC	AA	AC	AA	AA	AC	AA	AA	CC	AA	AA	CC	AC	AC	AA	AA	AC	NN	AA	AC	CC	AA	AA	AA	AC	NN	NN	AC	CC	AC	AC	CC	CC
chr1_2203345	C/A	1	2203345	CA	AA	CA	CA	CA	CC	CA	AA	CC	AA	AA	CC	CC	CA	AA	CA	AA	AA	CA	AA	AA	CC	AA	AA	CC	CA	CC	AA	AA	CA	NN	AA	CA	CC	AA	AA	NN	CA	NN	CC	CA	CC	CC	CA	CC	CC
chr1_2203606	A/T	1	2203606	AA	TT	AT	AA	AT	AA	AA	TT	AA	TT	TT	AA	AA	TT	TT	AT	TT	TT	AT	TT	TT	AA	AT	TT	AA	AT	AA	TT	NN	AT	NN	TT	TT	AA	TT	TT	NN	AT	NN	AA	AT	AA	AA	AT	AA	AA
chr1_2204520	A/C	1	2204520	CC	AA	AA	AC	AC	AC	AC	AA	AA	AC	AA	CC	AA	AA	AA	AC	AA	AA	AC	AA	AA	AA	AA	AA	AA	AC	AA	AA	AC	AC	NN	AA	AC	AA	AA	AA	AA	AA	NN	NN	AC	AC	AC	AC	CC	AC
chr1_2206530	T/G	1	2206530	GG	TT	TT	TG	TG	TG	TG	TT	GG	TT	TT	GG	GG	TT	TT	TG	TT	TT	TT	TT	TT	GG	TT	TT	GG	TG	TT	TT	TG	TG	NN	TT	TG	GG	TT	TT	TT	TT	NN	NN	TG	GG	TG	TG	GG	GG
chr1_2210833	T/C	1	2210833	TT	TT	TC	TT	TC	TT	TT	TC	TT	TT	TT	TT	TT	TC	TT	TT	TT	TT	TC	TT	TC	TT	TT	TC	TT	TT	TT	TT	TT	TT	NN	TT	TT	TT	TT	TT	TT	TC	NN	TT	TT	TT	TC	TT	TT	TT
chr1_2212326	G/A	1	2212326	GA	AA	GA	GA	GA	GG	GG	AA	GG	AA	AA	GG	GG	GA	AA	GA	AA	AA	GA	AA	AA	GA	GA	AA	GG	GA	GA	AA	GA	GA	NN	AA	GA	GG	AA	NN	AA	GA	NN	NN	GA	GG	GA	GG	GG	GG
chr1_2214945	A/T	1	2214945	TT	AA	AT	AT	AT	TT	AT	AA	TT	AA	AA	TT	AT	AA	AA	AT	AA	AA	AT	AA	AA	TT	AT	AA	NN	AA	AT	AA	AA	AA	NN	AA	AT	TT	AT	AA	AA	AT	NN	NN	AT	TT	TT	AT	TT	TT
chr1_2215361	C/T	1	2215361	CC	CT	CT	CC	CT	CC	CC	CT	CC	CC	CC	CC	CC	CC	CC	CC	CC	CC	CT	CC	CT	CC	CC	CT	CC	CT	CC	CC	CC	CC	NN	CC	CC	CC	CC	CC	CC	CT	NN	NN	CC	CC	CC	CC	CC	CC
chr1_2215631	T/G	1	2215631	GG	TT	TT	TG	TG	GG	GG	TT	GG	TT	TT	GG	GG	TT	TT	TG	TT	TT	TG	TT	TT	TG	TG	TT	GG	TG	TG	TT	TG	TT	NN	TT	TG	TG	TT	TT	TT	TG	NN	GG	TG	GG	GG	GG	GG	TG
chr1_2218221	T/A	1	2218221	TT	AA	TA	TA	TA	TT	TT	AA	TT	AA	AA	TT	TT	AA	AA	TA	AA	AA	TA	AA	AA	TA	TA	AA	TT	TT	TA	AA	TA	NN	NN	AA	TA	TT	AA	AA	AA	TA	NN	TT	TA	TT	TA	TT	TT	TT
chr1_2218418	G/T	1	2218418	GG	TT	GT	GT	GT	GG	GG	TT	GG	TT	TT	GG	GG	TT	TT	GT	TT	TT	GT	TT	TT	GG	GT	TT	GG	GT	GG	GT	GT	NN	NN	TT	GT	GG	TT	TT	NN	GT	NN	GG	GT	GG	GG	GG	GG	GG
chr1_2223945	T/C	1	2223945	CC	TT	TT	TT	TC	TC	TC	TT	NN	TT	TT	CC	TT	TT	TT	TT	TT	TT	TT	TT	TT	CC	TT	TT	NN	TT	TC	TT	CC	TT	NN	TT	TC	TC	TT	TT	TT	TT	NN	NN	TC	TT	NN	TT	CC	CC
chr1_2224688	A/G	1	2224688	AG	AA	AA	AG	AG	GG	GG	AA	GG	AA	AA	GG	GG	AG	AA	AG	AA	AA	AG	AA	AA	GG	AG	AA	GG	AG	AA	AA	AG	AG	NN	AA	AG	GG	AA	AA	AA	AG	NN	GG	AG	GG	AG	AG	GG	GG
chr1_2226962	A/G	1	2226962	GG	AA	AG	AG	AG	GG	AG	AA	AG	AA	AA	GG	GG	AA	AA	AG	AA	AA	AG	AA	AA	GG	AA	AA	GG	AG	GG	AA	AG	AA	NN	AA	AG	GG	AA	AA	AA	AG	NN	GG	AG	GG	AA	AG	GG	GG
chr1_2227538	A/T	1	2227538	AT	AA	AA	AT	AT	TT	TT	AA	TT	AT	AA	TT	AT	AA	AA	AT	AA	AA	AA	AA	AT	AT	AA	AA	TT	AA	AT	AA	AT	AT	NN	AA	AT	TT	NN	AA	AA	AA	NN	TT	AA	TT	AT	TT	TT	TT
chr1_2236052	C/A	1	2236052	CC	CC	CC	CC	CC	CC	CC	CC	CA	CC	CA	CC	CA	CC	CC	CC	CC	CC	CC	CA	CA	CC	CC	CC	CA	CC	CA	CC	CA	CA	CA	CC	CC	CC	CA	CC	CC	CC	CC	CC	CC	CC	CC	CC	CC	CC
chr1_2237371	G/C	1	2237371	GG	GC	GC	GG	GG	GG	GG	GG	GG	NN	NN	GC	GG	GG	GG	GG	GG	GG	GC	GC	GG	GG	GG	GG	CC	GG	GC	GC	GG	GC	CC	GG	GG	GC	GC	GC	GC	GG	CC	GC	GG	GC	GC	GC	GC	GG
chr1_2269322	G/T	1	2269322	GG	GG	GG	GG	GG	GG	GG	GG	GG	GT	GG	GG	GG	GG	GG	GG	GG	GG	GG	GT	GG	GG	GG	GG	GT	GG	GG	GG	TT	GT	GG	GG	GG	GG	GG	NN	GG	GG	GG	GG	NN	GG	GG	NN	GG	GG
chr1_2273499	C/T	1	2273499	CC	CT	CC	CC	CC	CC	CC	CC	CC	CC	TT	CT	CT	NN	CC	CC	CC	CC	NN	CT	CC	CC	CC	CC	CT	CC	CT	CT	CT	CC	NN	CC	CC	CC	CT	CC	NN	CC	TT	TT	CC	CC	CT	CC	CC	CC
chr1_2310153	C/T	1	2310153	NN	CC	CC	CC	CC	CC	CC	CC	CC	CC	CC	CC	CC	CT	CC	CC	CC	CC	CT	CC	CT	CC	CC	CT	CC	CC	CC	CC	CC	CC	CC	CC	CC	NN	CC	CC	CC	NN	CC	CC	CC	CC	CC	CC	CC	CC
chr1_2311910	A/T	1	2311910	AA	AT	AA	AT	AA	TT	TT	AA	NN	AA	AT	TT	TT	AT	AA	AT	AA	AA	AA	AA	AA	AT	AA	AA	NN	AA	AA	AA	AA	AT	TT	AA	AA	TT	AT	AA	AA	AT	TT	TT	AA	NN	AA	AT	NN	TT
chr1_2319760	C/A	1	2319760	CC	CC	CC	CC	CC	CC	CC	CC	CA	CC	CA	CC	CC	CC	CC	CA	CC	CC	CC	CC	CC	CC	CC	CC	CA	CC	NN	CC	CC	CA	CA	CC	CC	CC	CC	CC	CC	CC	CC	CA	CC	CC	CC	CA	CC	CC
chr1_2330467	T/A	1	2330467	TT	TT	TT	TT	TT	TT	TT	TT	TA	TT	TA	TT	TA	TT	TT	TT	TT	TT	TT	AA	TT	TT	TT	TT	TA	TT	TT	TT	TT	TA	TA	TT	TT	TT	TT	TT	TT	TT	NN	TT	TT	TT	TA	TA	TT	TT
chr1_2333063	G/T	1	2333063	TT	GT	GT	GG	GG	GG	TT	GG	NN	GG	GG	TT	GT	GG	GG	GT	GG	GG	GG	GG	GG	TT	GG	GG	NN	GG	GG	GG	GG	NN	NN	GG	GG	NN	GG	GG	GT	GG	NN	NN	GG	TT	GT	TT	TT	TT
chr1_2333102	A/G	1	2333102	AA	AA	AA	AA	AA	AA	AA	AA	AA	AG	AA	AA	AG	AA	AA	AG	AA	AA	AA	AG	AA	AA	AA	AA	NN	AA	AG	AG	AA	AG	GG	AA	AA	AA	AA	AG	AG	AA	GG	AG	AA	AA	AG	AA	AG	AA
chr1_2346658	G/C	1	2346658	GG	GG	GG	GG	GG	GG	GG	GG	GG	GG	CC	GG	GG	GG	GG	GG	GG	GG	GG	GC	GG	GG	GG	GG	GC	GG	GG	GG	GC	GG	GC	GG	GG	GG	GC	GG	GG	GG	GG	GG	GG	GG	GG	GC	GG	GG
chr1_2349474	G/A	1	2349474	GG	GA	GG	GG	GG	GG	GG	GG	GA	GG	GA	GA	GG	GG	GG	NN	GG	GG	GA	GG	GA	GG	GG	GG	GG	NN	GG	GA	GG	GA	AA	GG	GG	GA	AA	GA	AA	GA	NN	GA	GG	GG	GA	NN	GA	GG
chr1_2402521	A/C	1	2402521	CC	AA	AC	AA	AA	CC	CC	AA	NN	AA	AA	CC	NN	AC	AA	NN	AA	AA	AA	AC	AA	AC	AA	AA	NN	AA	NN	AA	AC	AA	NN	AA	AC	CC	AC	AC	AA	AA	NN	CC	AA	CC	CC	AC	NN	NN
chr1_2427400	G/T	1	2427400	GG	GT	GG	GG	GG	GG	GG	GG	GT	GG	NN	GT	TT	GT	GG	GG	GG	GG	GT	GT	GG	GG	GG	GG	GT	GG	GT	TT	GT	GT	GT	TT	GG	GG	TT	TT	GT	GG	TT	TT	GG	GG	GT	GT	GG	GG
chr1_2432622	C/T	1	2432622	CC	CT	CC	CC	CC	CC	CC	CC	CC	CT	TT	TT	CT	CT	CC	CT	CC	CC	TT	CT	CC	CC	CC	CC	TT	NN	TT	CC	CT	CC	TT	CT	CC	TT	TT	CT	TT	NN	TT	TT	CC	CC	TT	CT	CT	CC
chr1_2439678	A/T	1	2439678	AA	TT	AA	AA	AA	AA	AA	AA	AA	AA	AT	AA	NN	AA	AA	AT	AA	AA	AA	AA	AA	NN	AA	AA	AT	AA	AT	AT	AA	AA	TT	AA	AA	NN	AT	AT	AT	AA	NN	TT	AA	AT	AA	AA	AA	AA
chr1_2449890	T/C	1	2449890	NN	TC	TT	TT	TC	NN	TC	TT	CC	TC	TC	CC	TC	TT	TT	TC	TT	TT	TT	TT	TC	NN	TC	TT	TC	TT	NN	TT	TC	TT	CC	TT	TT	CC	TC	TC	TT	TC	CC	CC	TT	NN	CC	TC	CC	CC
chr1_2450852	C/G	1	2450852	CC	GG	CC	CC	CC	CC	CC	CC	NN	CC	CG	CG	CG	CC	CC	CG	CC	CC	NN	CG	CC	CC	CC	CG	CG	CC	CG	CG	CG	CG	GG	CC	CC	CC	CG	GG	CG	CC	GG	GG	CC	CC	CG	CC	CG	CC
chr1_2451544	T/G	1	2451544	TG	TG	TT	TG	TG	GG	TG	TT	GG	TT	TT	GG	TG	TT	TT	TT	TT	TT	TG	TT	TT	TG	TT	TT	GG	TT	TG	TT	TG	TG	GG	TT	TG	NN	TT	TT	TG	TG	GG	NN	TG	GG	TG	TT	GG	GG
chr1_2459074	G/A	1	2459074	GG	GG	GG	GG	GG	GG	GG	GG	GA	GA	GA	GG	GG	GA	GG	GG	GG	GG	GG	GA	GG	GG	GG	GG	GA	GG	GG	GG	GA	GA	GA	GG	GG	GG	GG	GG	GG	GG	GG	GA	GG	GG	GG	GA	GG	GG
chr1_2465654	C/A	1	2465654	CC	CC	CC	NN	CC	CC	CC	CC	CA	CC	CC	CC	CC	CC	CC	NN	CC	CC	NN	CC	CC	CC	CC	CC	CA	CC	NN	CC	CA	CA	CA	CC	CC	CC	CA	CC	CC	CC	CC	CC	CC	CC	CC	CA	CC	CC
chr1_2472103	G/A	1	2472103	GG	GG	GG	GG	GG	GG	GG	GG	GA	GG	GA	GG	NN	GG	GG	GA	GG	GG	GG	GA	GG	GG	GG	GG	GA	GG	GA	GG	GG	GA	GA	GG	GG	GG	GA	GG	GG	GG	GG	GG	GG	GG	GA	GA	GG	GG
chr1_2472904	T/A	1	2472904	TT	TA	TT	TT	TT	TA	AA	TT	AA	TA	TT	NN	AA	TT	TT	TA	TT	TT	TT	TA	TT	AA	TT	TT	NN	TT	TA	TT	TT	TT	NN	TT	TT	AA	TA	TA	TT	TT	AA	AA	TT	AA	NN	TA	AA	AA
chr1_2475189	A/G	1	2475189	NN	AA	AA	AA	AA	NN	GG	AA	AG	AA	AA	GG	NN	AA	AA	AA	AA	AA	AA	AG	AA	NN	AA	AA	AG	AA	AA	AA	AA	AA	GG	AG	AA	GG	AA	AA	AA	AA	GG	NN	AG	NN	NN	AA	GG	GG
chr1_2484670	A/G	1	2484670	AG	AA	AA	AA	AG	GG	GG	AA	AG	AA	AA	AG	AG	AA	AA	AG	AA	AA	AG	AA	AA	AG	AG	AA	AA	AA	AG	AA	AG	AG	AA	AA	AG	AA	AA	AA	AA	AA	AA	AA	AG	AG	AG	AG	AG	GG
chr1_2485607	T/C	1	2485607	TC	TC	TT	TC	TC	NN	CC	TT	CC	TT	TC	CC	TC	TT	TT	TT	TT	TT	TC	TT	TT	CC	TT	TT	CC	TC	TT	TT	TT	TC	NN	TT	TC	CC	NN	TC	TC	TC	NN	CC	TT	CC	NN	NN	CC	TC
chr1_2500676	A/G	1	2500676	AA	GG	AA	AA	AA	AA	AA	AA	AG	GG	AG	AG	AA	NN	AA	AG	AA	AA	AA	AA	NN	AA	AA	AA	GG	AA	GG	AG	AA	AG	GG	AA	AA	AG	GG	AG	AG	AA	NN	GG	AA	AA	AG	AA	AG	AA
chr1_2504099	A/G	1	2504099	AA	AG	AG	AA	AG	NN	GG	AA	NN	AA	AA	NN	NN	AA	AA	AA	AA	AA	AA	AA	AA	GG	AA	AA	AA	AA	AA	AA	AA	AA	AA	AA	AG	NN	AG	AA	AA	AA	NN	AA	AA	NN	AG	AA	GG	GG
chr1_2505838	A/C	1	2505838	AA	AC	AA	AA	AA	AA	AA	AA	CC	AC	AC	AA	AC	NN	AA	AA	AA	AA	AA	AA	AA	AA	AA	AA	AC	AC	AC	AC	AA	NN	CC	AA	AA	AC	CC	AC	CC	AA	AC	CC	AA	AA	AC	AA	AC	AA
chr1_2509658	A/G	1	2509658	AA	AG	AA	AA	AA	AA	AA	AA	AA	AG	AG	AG	AG	AG	AA	AG	AA	AA	AA	AG	AA	AA	AA	AA	GG	AG	AG	NN	AA	AA	GG	AA	AA	AG	AG	AG	NN	NN	NN	NN	AA	AA	AG	AA	NN	AA
chr1_2522193	G/A	1	2522193	GG	GG	GG	GG	GG	GG	GG	GG	GA	GG	GA	GG	GG	GG	GG	GG	GG	GG	GG	GG	GG	GG	GG	GG	GG	GG	GG	GG	GA	GA	GG	GG	GG	GG	GA	GG	GG	GG	GG	GG	GG	GG	GG	GG	GG	GG
chr1_2525950	G/A	1	2525950	GG	GA	GG	GG	GG	GG	NN	NN	GA	GA	GA	GA	AA	GA	GG	GA	GG	GG	GA	GA	GG	GG	GG	GG	GA	GA	GA	GG	GA	GA	AA	GA	GG	GA	NN	GG	AA	GG	AA	AA	GG	GG	GA	GA	GG	GG
chr1_2534209	G/A	1	2534209	GG	GG	GG	GG	GG	GG	GG	GG	GG	GG	GA	AA	AA	GG	GG	GA	GG	GG	GG	GA	GA	GG	GG	GG	AA	GG	AA	GG	GG	GG	NN	GG	GG	GA	GA	GA	AA	GG	AA	GA	GG	GG	GA	GA	GA	GG
chr1_2539481	T/G	1	2539481	TG	TG	TT	NN	TT	GG	GG	TT	TG	TG	TT	GG	NN	TT	TT	TT	TT	TT	TT	TG	TT	TG	TT	TT	NN	TG	TG	TG	TT	TG	GG	TT	TT	NN	TT	TG	GG	TT	GG	GG	TT	NN	TG	TG	GG	GG
chr1_2547718	T/C	1	2547718	CC	TC	TT	TT	TT	NN	NN	TT	CC	TT	NN	TC	TT	NN	TT	TC	TT	TT	TT	TT	TT	NN	TT	TT	NN	TT	TT	TC	TT	TT	NN	TT	TC	CC	TT	TT	NN	TT	NN	CC	TC	TC	CC	TC	CC	CC
chr1_2586654	T/G	1	2586654	NN	NN	TT	TT	NN	NN	GG	TT	GG	TT	NN	GG	NN	NN	TT	TG	TT	TT	TG	TT	TT	NN	TT	TT	GG	NN	GG	TT	NN	TT	GG	TT	TG	TG	TT	TT	TG	TT	GG	GG	TT	GG	TT	NN	NN	GG
chr1_2600603	A/G	1	2600603	AG	AA	AA	AA	AA	NN	NN	AA	GG	AA	AG	NN	GG	AA	AA	AG	AA	AA	AG	AA	AA	AG	AA	AG	AG	AA	AG	AG	AG	AG	GG	AA	AA	NN	AG	AA	AG	AA	NN	GG	AG	GG	AG	AG	GG	GG
chr1_2610802	G/C	1	2610802	GG	GC	CC	GC	NN	GG	GG	CC	GG	GC	GC	GG	GG	GC	GC	GC	GG	CC	GG	GC	CC	GG	GC	GC	GG	GG	GG	GC	GG	GG	GG	CC	GC	GG	GC	NN	GG	GC	GG	GG	NN	GG	GG	GG	GG	NN
chr1_2629549	A/G	1	2629549	NN	AG	AA	AA	AA	GG	NN	AA	GG	AG	AG	GG	GG	AG	AA	AG	AA	AA	AA	AG	AA	GG	AA	AA	GG	NN	NN	AG	AA	AG	GG	AA	AA	GG	GG	AG	AG	NN	NN	GG	AA	GG	GG	AG	GG	GG
chr1_2629742	G/A	1	2629742	NN	GG	GG	GG	NN	NN	NN	GG	NN	GG	GG	NN	GG	GG	GG	GG	GG	GG	GG	GG	GG	GG	GG	GG	NN	GG	GG	GG	GG	GG	GG	GG	GG	GG	GG	GG	GG	GG	GG	GG	GG	GG	GA	GA	GG	GG
chr1_2638761	T/A	1	2638761	TT	TT	TT	TT	TT	TT	TT	TT	TA	TA	TA	TT	TT	TT	TT	TA	TT	TT	TT	TA	TA	TT	TT	TT	TA	TT	TA	TT	TA	TT	TA	TT	TT	TT	TA	TA	TT	TT	TT	TT	TT	TT	TA	TA	TT	TT
chr1_2639992	C/A	1	2639992	CC	CC	CC	CC	CC	CC	CC	CC	CC	CC	CA	CC	CC	CC	CC	CC	CC	CC	CC	CC	CA	CC	CC	CC	CC	CC	CC	CC	CC	CC	CA	CC	CC	CC	CA	CA	CC	CC	CC	CC	CC	CC	CC	CC	CC	CC
chr1_2641166	C/T	1	2641166	CC	CC	CC	CC	CC	CC	CC	CC	CT	CC	CT	CC	CC	CC	CC	CC	CC	CC	CC	CC	CT	CC	CC	CC	CC	CC	CC	CC	CT	CT	CC	CC	CC	CC	CT	CC	CC	CC	CC	CC	CC	CC	CC	CC	CC	CC
chr1_2657417	G/A	1	2657417	AA	NN	GG	GA	GA	AA	AA	GG	NN	GG	GG	AA	NN	GG	GG	GG	GG	GG	GA	GG	GG	NN	GG	GG	AA	GG	NN	GG	GA	GG	NN	GG	GA	NN	GG	GG	GG	GG	NN	NN	GA	NN	AA	GA	AA	AA
chr1_2657420	A/G	1	2657420	GG	NN	AG	AG	AG	GG	GG	AA	NN	AA	AA	GG	NN	AA	AA	AA	AA	AA	AG	AA	AA	NN	AA	AA	GG	AA	NN	AA	AG	AA	NN	AA	AG	NN	AA	AA	AA	AA	NN	NN	AG	NN	GG	AG	GG	GG
chr1_2657467	A/C	1	2657467	CC	AA	AA	AC	AC	CC	CC	AA	NN	AA	AA	CC	NN	AA	AA	AA	AA	AA	AC	AA	AA	NN	AA	AA	NN	AC	NN	AA	AC	AA	NN	AA	AC	NN	AA	AA	AA	AA	NN	NN	AC	NN	NN	AC	CC	CC
chr1_2665075	T/C	1	2665075	TT	TC	TT	NN	NN	NN	CC	TT	NN	TT	TT	TT	NN	TT	TT	TT	TT	TT	TT	TT	TT	NN	TT	TT	CC	TC	NN	TT	TT	TT	CC	TT	TT	NN	TC	TT	TT	TT	CC	NN	TT	CC	TT	TC	NN	CC
chr1_2666895	T/C	1	2666895	TT	TC	TT	TC	TC	CC	CC	TT	CC	TT	TC	CC	TT	TC	TT	TC	TC	TT	TC	TC	TT	NN	TT	TC	CC	TC	TC	TT	TC	TC	CC	TT	TT	CC	TC	TT	CC	TT	CC	CC	TT	CC	NN	NN	CC	CC
chr1_2667736	G/A	1	2667736	NN	NN	GA	AA	AA	NN	NN	AA	GG	AA	AA	GG	GG	AA	AA	GG	AA	AA	AA	AA	AA	GG	GA	AA	NN	NN	GA	AA	GA	AA	NN	AA	AA	GG	GA	AA	AA	AA	GG	GG	AA	GG	GG	NN	NN	GG
chr1_2668012	A/C	1	2668012	AA	AA	AA	AA	AA	AA	AA	AA	NN	AA	AA	AA	AA	AA	AA	AA	AA	AA	AA	AC	AA	NN	AA	AA	AA	AA	AA	AA	AC	AC	AC	AA	AA	AA	AA	AA	AA	AA	AA	AA	AA	AA	AA	AC	AA	AA
chr1_2681992	C/T	1	2681992	CC	CT	CC	CC	CC	CC	CC	CC	NN	CT	CT	TT	CT	CC	CC	CC	CC	CC	CT	CC	CC	CC	CC	CC	CT	CC	CC	CT	CT	CC	TT	NN	CC	CT	CT	CT	CT	CC	TT	TT	CC	CC	CT	CT	CT	CC
chr1_2682157	G/A	1	2682157	GG	GA	GG	GG	GG	GG	GG	GG	AA	NN	GG	GG	NN	GG	GG	GG	GG	GG	GA	GG	GG	GG	GG	GG	GA	GA	GA	GG	GA	GG	AA	GG	GG	GG	GG	GA	NN	GA	NN	GA	GG	GA	GA	GG	GA	GG
chr1_2682310	T/C	1	2682310	TT	TT	TC	TT	TT	NN	CC	TC	CC	TT	TT	NN	NN	TT	TT	TT	TT	TT	TT	TT	TT	CC	TT	TT	NN	TC	CC	TT	TC	TC	NN	TT	TT	CC	TC	TC	TC	TT	CC	CC	TT	TT	TC	TC	CC	CC
chr1_2683458	A/T	1	2683458	AA	AA	AA	AA	AA	AT	NN	AA	TT	AT	AT	AT	TT	AA	AA	AA	AA	AA	AA	AT	AA	TT	AA	AA	TT	AA	TT	AT	AA	AA	TT	AA	AA	AT	AT	AA	AT	AA	TT	TT	AA	AA	AA	AA	AA	AA
chr1_2683513	T/G	1	2683513	TT	TG	TG	TT	TT	TT	TT	TT	TG	TG	TG	TG	TG	TG	TT	TT	TT	TT	TT	TG	TT	NN	TT	TT	GG	TT	TG	TG	TT	TG	GG	TT	TT	GG	TG	TG	TG	TG	GG	GG	TT	TT	TG	TG	TG	TG
chr1_2683737	A/T	1	2683737	TT	AA	AT	AT	AT	TT	TT	AA	AT	AA	AA	TT	NN	AA	AA	AT	AA	AA	AT	AA	AA	AA	AA	AA	TT	AT	AT	AA	AT	AT	NN	AA	AA	NN	AT	AT	AA	AT	NN	TT	AT	AA	AT	AT	TT	TT
chr1_2683895	C/T	1	2683895	CC	CC	CT	CC	CC	CC	CT	CT	CT	CC	CC	CC	TT	CC	CC	CC	CC	CC	CC	CC	CC	NN	CC	CT	CC	CC	TT	CT	CC	CT	TT	CC	CC	TT	CC	CT	CT	CT	TT	NN	CC	CT	CT	CC	CT	CC
chr1_2683915	T/G	1	2683915	TT	TT	TT	TT	TT	TT	TG	TT	NN	TT	TT	TT	GG	TT	TT	TT	TT	TT	TT	TT	TT	NN	TT	TT	NN	TT	NN	TT	TT	TG	NN	TT	TT	GG	TT	TG	TG	TT	GG	NN	TT	TG	TG	TT	TG	TT
chr1_2683979	A/G	1	2683979	AA	AG	AA	AA	AA	AA	AG	AA	AG	AA	AA	AA	NN	AG	AA	AA	AA	AA	AA	AG	AA	GG	AA	AA	GG	AA	GG	AA	AA	AA	GG	AG	AA	GG	AG	AA	AG	AG	NN	GG	AA	AG	AG	AA	AG	AA
chr1_2686058	T/C	1	2686058	TC	TT	TT	TC	TC	NN	CC	TT	CC	TT	TT	CC	NN	TT	TT	TC	TT	TT	TC	TT	TT	NN	TT	TT	NN	TC	TT	TC	TC	TC	CC	TT	TT	NN	TT	TT	TT	TT	CC	CC	TC	TT	NN	NN	CC	NN
chr1_2686100	G/T	1	2686100	GG	GT	GG	GG	GG	NN	GG	GG	TT	GG	GG	GT	TT	GG	GG	GT	GG	GG	GG	GG	GG	GT	GG	GG	TT	GG	GT	GG	GG	GT	TT	GG	GG	TT	GG	TT	GG	GG	NN	TT	GG	GG	GT	GG	GG	GG
chr1_2686173	T/G	1	2686173	NN	TG	TT	TG	TT	NN	NN	TG	GG	TT	TT	GG	NN	TT	TT	TG	TT	TT	TG	TT	TT	TG	TT	TT	GG	TT	NN	TT	TT	TT	GG	TT	TT	GG	TG	TT	TT	TT	NN	GG	TT	TT	NN	NN	GG	GG
chr1_2696199	T/C	1	2696199	CC	TC	TT	TC	TC	CC	TC	TC	CC	TC	TT	CC	CC	TC	TT	TC	TT	TT	TC	NN	TT	CC	TC	TT	CC	TT	CC	TT	CC	TC	CC	TT	TT	CC	CC	TT	TC	TT	CC	CC	TC	TC	NN	CC	CC	CC
chr1_2696225	A/G	1	2696225	GG	AG	AA	AG	AG	GG	AG	AG	GG	AG	AA	GG	NN	AG	AA	AG	AA	AA	NN	NN	AA	GG	AG	AA	NN	AA	GG	AA	GG	NN	GG	AA	NN	GG	NN	AA	AG	AA	GG	GG	AA	AG	GG	GG	GG	GG
chr1_2698817	C/A	1	2698817	CC	CC	CC	CC	CC	CC	CC	CC	NN	CC	CC	NN	AA	CC	CC	CA	CC	CC	CC	CA	CC	CC	CC	CC	CA	CC	CC	CA	CA	CC	AA	CC	CC	NN	CA	CC	CA	CC	AA	NN	CC	CA	CC	CC	CC	CC
chr1_2698941	G/A	1	2698941	GG	GG	GG	GG	GG	GG	GG	GA	AA	GA	GG	GG	GA	GA	GG	GA	GG	GG	GG	GG	GG	GA	GG	GA	AA	GG	GA	GA	GG	GA	AA	GG	GG	NN	GA	GA	GA	GG	AA	AA	GG	GG	GG	GA	GG	GG
chr1_2699505	T/C	1	2699505	TC	TC	TC	TC	TT	NN	NN	TT	CC	TT	TC	TC	CC	TC	TT	TT	TT	TT	TC	TC	TT	TC	TT	TT	CC	TC	NN	TC	TC	TC	CC	TT	TT	CC	TC	TC	TC	TC	NN	CC	TC	TT	TC	TT	CC	CC
chr1_2700024	T/C	1	2700024	CC	TC	TT	TC	TC	CC	TC	TT	NN	TC	TC	CC	TC	TT	TT	TT	TT	TT	TT	TT	TT	TT	TT	TT	CC	TC	TC	TT	TC	TT	CC	TT	TC	CC	TC	TT	TC	TC	NN	CC	TC	TT	TC	TC	CC	CC
chr1_2700267	A/C	1	2700267	AC	AC	AA	AA	AA	CC	NN	AA	NN	AA	AA	NN	NN	AA	AA	AA	AA	AA	AC	AA	AA	NN	AA	AA	CC	AA	NN	AA	AC	AA	CC	AA	AA	CC	AC	AA	CC	AA	CC	NN	AC	AA	CC	NN	NN	CC
chr1_2703964	C/A	1	2703964	AA	CC	CC	CC	CA	CC	AA	CC	AA	CC	CC	CA	NN	CC	CC	CC	CC	CC	CC	CC	CC	AA	CC	CA	AA	CA	CA	CC	CA	CC	AA	CC	CA	AA	CC	CA	CC	CC	AA	AA	CC	CC	CA	CA	AA	AA
chr1_2715377	G/T	1	2715377	GG	GG	GG	GG	GG	GG	GG	GG	NN	GG	GG	NN	GG	GG	GG	GG	GG	GG	GG	GG	GG	GG	GG	GG	TT	GG	NN	GG	GG	GT	TT	GG	GG	NN	GT	GT	GG	GG	NN	NN	GG	GG	GG	GG	NN	GG
chr1_2726849	A/G	1	2726849	AA	AG	AA	AA	AA	AG	AG	AA	GG	AA	AA	AG	GG	AA	AA	AA	AA	AA	AA	AG	AA	AG	AA	AA	AA	AA	AG	AA	AA	AA	NN	AA	AA	GG	AG	AA	AG	AA	NN	NN	AA	AA	AA	AA	AA	AG
chr1_2765292	T/A	1	2765292	TT	TT	TA	TT	TT	TT	TT	TT	TT	TA	TT	TA	TT	TT	AA	AA	TT	TA	TA	TT	TA	TT	TA	TT	TT	TA	TT	TT	TT	TT	TT	TA	TT	TA	TT	TA	TT	TT	TA	TT	TT	TT	NN	TT	TT	TT
chr1_2770511	C/T	1	2770511	CC	CC	CT	CC	CC	CC	CC	CT	CC	CT	CC	CT	TT	CT	TT	CT	CC	CT	CT	CC	CT	CT	CT	CT	CC	CT	CT	CT	CC	CC	CC	CC	CC	TT	CT	CC	CT	CC	CT	CC	CT	CC	CT	CT	CC	CC
chr1_2793576	C/A	1	2793576	CC	NN	NN	CC	CC	CC	NN	CC	CC	NN	CC	CC	AA	CC	CA	CC	CC	CC	CC	CC	CC	CC	CC	CC	CC	CC	CC	CC	CC	CC	CC	CC	CC	AA	CC	CA	CC	CA	AA	CC	CC	CC	CC	CC	CC	CC
chr1_2796796	C/G	1	2796796	CC	CC	NN	CC	CC	CC	CC	GG	CC	CC	CC	CG	GG	CC	GG	GG	NN	CC	CC	CC	NN	NN	CC	CC	CC	GG	CG	CC	CC	CC	CC	GG	CC	CC	CC	CG	CC	CC	CC	CC	CC	CG	CC	NN	CC	CC
chr1_2814743	T/G	1	2814743	GG	TT	TT	TG	TT	TT	TT	NN	TG	GG	TT	TT	TT	NN	TT	TT	TT	TT	NN	TT	TT	NN	TG	TT	TT	TT	TT	TG	TT	TT	TT	GG	TG	TT	TT	TT	GG	TT	GG	TG	GG	TG	GG	TT	TT	TT
chr1_2816053	A/G	1	2816053	AA	AA	AA	AA	AA	AA	AA	AG	AA	AG	AA	GG	AA	AA	GG	AA	AA	AA	AG	AA	AA	AA	AG	AG	AA	AA	AA	AA	AA	AA	AA	AA	AA	AA	AG	AA	AA	AA	AA	AA	AA	AA	AG	AA	AA	AA
chr1_2818751	T/G	1	2818751	TT	TT	TG	TG	TT	TT	TT	TG	NN	GG	TT	TG	TG	TT	GG	TT	TT	TG	TT	TT	TT	TG	TT	TT	TT	GG	NN	TT	TT	TT	TT	TG	TT	TG	TT	TG	TG	TT	NN	TT	TG	TT	TG	TG	TT	TT
chr1_2818869	C/T	1	2818869	CC	CT	CT	CC	CC	CC	CC	NN	NN	NN	CC	CC	CT	NN	NN	CT	NN	CT	CC	CC	CC	TT	CC	CC	NN	TT	CC	CC	CC	CC	NN	CC	CC	CT	CC	CT	CT	NN	NN	CC	CC	CC	NN	CC	NN	CC
chr1_2819683	G/C	1	2819683	GG	GC	GC	GG	GG	GG	GG	GC	GG	GC	GG	GC	GC	GC	GC	CC	GG	NN	NN	GG	GC	GC	GG	GG	GG	GC	GG	GC	GG	GG	GG	GC	GG	GC	GG	GC	GG	GC	CC	GG	GG	GG	GC	GG	GG	GG
chr1_2820018	T/G	1	2820018	NN	TT	TG	TT	TG	TT	TT	TT	NN	TT	TT	TT	TT	TT	NN	NN	TT	TT	TT	TT	TT	TG	TG	TT	NN	TT	TT	TT	TT	TT	TT	GG	TT	TT	TT	TT	GG	TT	NN	TT	NN	TG	TG	TT	TT	TT
chr1_2990575	C/A	1	2990575	CC	CC	CC	CC	CC	NN	AA	CC	NN	CC	NN	CC	CC	CC	NN	CC	CC	CC	CC	NN	CC	CC	NN	CC	CC	CC	CC	NN	CC	CC	CC	CC	CC	CC	CC	CC	CC	CC	CC	NN	CA	CC	CC	CC	NN	CA
chr1_3016320	A/G	1	3016320	GG	GG	GG	GG	GG	AG	AG	GG	GG	GG	GG	GG	GG	GG	GG	GG	GG	GG	GG	GG	GG	GG	AG	GG	GG	GG	GG	GG	GG	GG	GG	GG	AG	GG	GG	GG	GG	NN	GG	GG	AG	GG	GG	GG	GG	AG
chr1_3021087	T/A	1	3021087	TT	TA	TA	TT	TT	TT	TT	TT	TT	TA	TA	TT	TA	TA	TT	TT	TT	TT	TA	TA	TT	TT	TT	TA	TA	TT	TA	TA	TA	TA	AA	TA	TT	TA	TA	TA	AA	TT	TA	AA	TT	TA	TA	NN	AA	TT
chr1_3022749	T/C	1	3022749	CC	CC	CC	TC	CC	TC	TT	CC	CC	CC	CC	CC	NN	NN	CC	NN	CC	CC	CC	CC	CC	CC	CC	CC	CC	CC	CC	CC	CC	CC	CC	NN	TT	CC	CC	NN	CC	NN	NN	CC	TC	CC	CC	CC	CC	TC
chr1_3022934	G/A	1	3022934	AA	AA	AA	GA	AA	GA	GA	AA	AA	AA	AA	AA	NN	AA	AA	NN	AA	AA	AA	AA	AA	AA	AA	NN	AA	AA	AA	AA	AA	AA	AA	NN	GA	AA	AA	AA	AA	AA	AA	AA	GA	AA	AA	AA	AA	GA
chr1_3022940	G/A	1	3022940	AA	AA	AA	GA	AA	GA	GA	AA	AA	AA	AA	AA	NN	AA	AA	NN	AA	AA	AA	AA	AA	AA	AA	NN	AA	AA	AA	AA	AA	AA	AA	NN	GA	AA	AA	NN	AA	AA	AA	AA	GA	AA	AA	AA	AA	GA
chr1_3022980	G/A	1	3022980	AA	GA	GA	GA	GA	GG	GG	GG	AA	GA	GA	AA	AA	AA	GG	AA	NN	GG	GA	GA	AA	AA	GG	AA	AA	AA	GA	AA	AA	AA	AA	AA	GG	AA	GA	AA	AA	GG	AA	AA	GG	AA	AA	AA	GA	GG
chr1_3023032	G/A	1	3023032	NN	AA	AA	AA	AA	GA	GA	AA	AA	AA	AA	AA	AA	AA	AA	AA	AA	AA	AA	AA	AA	AA	AA	AA	AA	AA	AA	AA	AA	AA	AA	AA	GG	AA	AA	AA	AA	AA	AA	GA	GG	AA	AA	AA	AA	GA
chr1_3034939	A/G	1	3034939	GG	GG	GG	NN	NN	AA	AA	GG	GG	GG	GG	GG	GG	NN	GG	GG	GG	GG	GG	GG	GG	NN	GG	GG	GG	GG	GG	GG	GG	GG	GG	GG	AG	GG	GG	GG	GG	GG	GG	NN	NN	GG	GG	NN	GG	AG
chr1_3039522	C/A	1	3039522	CC	AA	AA	CA	CA	CA	CA	AA	AA	AA	AA	AA	AA	AA	AA	AA	AA	AA	AA	AA	AA	AA	AA	AA	AA	AA	AA	AA	AA	AA	AA	AA	CA	AA	AA	AA	AA	AA	AA	AA	CA	AA	CA	CA	AA	CC
chr1_3039962	G/A	1	3039962	GG	AA	AA	GA	GA	AA	AA	AA	GA	AA	AA	AA	AA	AA	AA	AA	AA	AA	AA	AA	AA	GG	AA	AA	GA	AA	GA	AA	AA	AA	AA	GA	GA	GA	AA	AA	AA	GA	AA	AA	GA	AA	GA	GA	AA	GA
chr1_3055404	A/T	1	3055404	AA	AT	AA	AA	AA	AA	AA	AA	TT	AA	NN	AA	AA	AA	AA	AA	AA	AA	AA	AA	AA	AA	AA	AA	AT	AA	TT	AA	AA	AT	TT	AA	AA	NN	AT	AT	TT	AA	AT	AT	AA	AA	AT	AA	TT	NN
chr1_3055428	C/G	1	3055428	CC	CC	CC	CC	CC	CC	NN	CC	GG	NN	CC	CC	CC	CC	CC	CC	CC	CC	CC	CC	CC	CC	CC	CC	NN	NN	GG	CC	CC	CG	GG	NN	CC	NN	CG	CC	GG	CC	CC	CG	CC	CC	CG	CC	GG	CC
chr1_3055446	C/T	1	3055446	CC	CT	TT	CC	CC	TT	NN	TT	TT	TT	NN	CT	CC	TT	TT	TT	TT	TT	TT	TT	TT	TT	TT	TT	NN	NN	TT	TT	TT	TT	TT	NN	TT	NN	CT	TT	TT	TT	TT	TT	CT	TT	CT	CC	TT	NN
chr1_3060894	T/A	1	3060894	TT	TA	TT	TT	TT	TT	NN	TT	AA	TT	TT	TT	TT	TT	TT	TT	TT	TT	TT	TT	TA	TT	TT	TT	NN	TT	NN	TA	TT	TA	AA	AA	TT	AA	TA	TT	AA	TT	TT	AA	TT	TA	TA	TA	TA	TA
chr1_3060896	T/C	1	3060896	TT	TC	TT	TT	TT	TT	NN	TT	CC	TT	TT	TT	TT	TT	TT	TT	TT	TT	TT	TT	TC	TT	TT	TT	NN	TT	NN	TC	TT	TC	CC	CC	TT	CC	TC	TT	CC	TT	TT	CC	TT	TC	TC	TC	TC	TC
chr1_3061563	G/A	1	3061563	GG	GG	GG	GA	GG	GG	GG	GA	GG	GG	AA	GG	NN	NN	AA	GA	AA	GA	GA	NN	GA	NN	AA	GA	GG	GG	GG	GA	GA	GA	GG	GG	GA	GG	GA	GG	GG	GA	GG	GG	GA	GA	GG	GG	GG	GG
chr1_3061703	T/C	1	3061703	TT	NN	TT	TT	TT	TT	TT	TT	NN	TT	TT	TC	TT	TT	TT	TT	TT	TT	TC	TT	TT	TT	TT	TT	CC	TT	CC	TC	TT	TC	CC	CC	TT	CC	CC	TT	NN	TT	NN	CC	TT	TC	CC	TT	TC	TT
chr1_3062273	C/A	1	3062273	CC	CA	CC	CC	CC	CC	CA	CC	AA	CA	CC	CA	NN	CA	CC	CC	CC	NN	CC	CA	NN	CC	CC	CC	CC	CA	CA	CA	CA	NN	AA	AA	CC	NN	CA	CC	CA	CC	AA	AA	CC	CC	CA	CC	CA	CC
chr1_3062989	G/A	1	3062989	GG	GG	GG	GG	GG	GA	NN	GG	NN	GG	GG	GG	GA	GG	GG	GA	GG	GG	GG	GA	GG	GG	GG	GG	NN	GG	GA	GA	GG	GG	AA	AA	GG	AA	GG	GG	AA	GG	NN	AA	GG	GG	AA	GG	GG	GA
chr1_3066410	A/C	1	3066410	AA	AA	AA	AA	AA	AA	AA	AA	AA	AC	NN	AA	NN	AA	AA	AA	AA	AA	AA	NN	AC	AA	AA	AA	AC	AA	AC	AC	AA	AC	NN	AA	AA	AC	CC	AC	CC	AA	NN	CC	AA	AA	AA	AA	AC	AA
chr1_3069553	G/T	1	3069553	GG	GG	GG	GG	GG	GG	GT	GG	NN	GT	GG	GG	NN	GT	GG	GT	GG	GG	GG	NN	GG	GG	GG	GG	TT	GG	TT	GG	GG	GT	TT	NN	GG	TT	GT	GT	GT	GG	GT	TT	GG	GG	GT	GG	GG	GG
chr1_3070218	G/A	1	3070218	GG	GA	NN	GG	GA	GG	GG	NN	GG	GA	GA	GG	GG	GG	AA	GA	GA	AA	GA	GA	GA	GG	GA	GA	GG	GA	GG	GA	NN	GG	GG	GG	GA	GG	GG	GG	GG	NN	GG	GG	GG	GG	GG	GG	GG	GG
chr1_3070440	G/T	1	3070440	GG	GT	GG	GG	GG	GG	GT	GG	GT	GG	GT	GT	GT	GG	GG	GG	GG	GG	GG	GT	GG	GG	GG	GG	GT	GG	GT	GT	GG	TT	TT	GG	GG	GT	TT	GG	TT	GG	NN	TT	NN	GG	GG	GG	GG	GT
chr1_3071810	C/T	1	3071810	CC	CT	CC	CT	CC	CC	CC	CC	CT	CT	CT	CT	TT	CC	CC	CT	CC	CC	CC	CT	CC	CT	CC	CC	TT	CT	CT	CC	CC	CT	TT	TT	CC	TT	CT	CT	TT	CT	CT	NN	CC	CC	TT	CC	CC	CT
chr1_3071832	A/C	1	3071832	AA	AC	AA	AA	AA	AA	AA	AA	AC	AA	AC	AA	NN	AA	AA	AC	AA	AA	AA	AA	AA	AC	AA	AA	CC	AA	AC	AA	AA	AA	CC	CC	AA	CC	AC	AC	CC	AA	NN	NN	AA	AA	NN	AA	AA	AA
chr1_3072300	G/A	1	3072300	GG	GG	GG	GG	GG	GG	GG	GG	AA	GA	GA	GA	GA	GA	GG	GA	GG	GG	GG	GG	GA	GA	GG	GG	AA	GG	GA	GG	GG	AA	NN	AA	GG	AA	GA	GG	AA	GG	GA	AA	GG	GG	GA	GG	GG	GG
chr1_3072744	T/G	1	3072744	TT	TG	TT	TT	TT	TT	TT	TT	GG	TT	TT	TT	NN	TT	TT	TT	TT	TT	TT	NN	TT	TT	TT	TT	TT	TT	GG	TT	TT	TT	GG	NN	TT	NN	NN	TT	GG	TT	TG	NN	TT	TT	TG	TT	TT	TT
chr1_3073138	C/A	1	3073138	CC	CA	CC	CC	CC	CC	CA	CC	CC	NN	CA	CC	CA	CA	CC	CC	CC	CC	CA	CC	CA	CC	CC	CC	CA	CA	NN	CA	AA	AA	CA	CC	CC	CA	CA	CA	AA	CC	CC	AA	CC	CC	CA	CA	CA	CA
chr1_3077051	G/A	1	3077051	GG	GA	GA	GG	GG	GG	GG	GG	NN	GG	GG	GA	GG	GA	GG	GA	GG	GG	GA	GA	GA	GG	GG	GG	GA	GG	GA	GG	GG	GA	AA	NN	GG	NN	GG	GG	AA	GG	NN	AA	GG	GG	GG	GA	GA	GG
chr1_3077224	A/G	1	3077224	AA	AA	AA	AA	AA	AA	AA	AA	NN	AA	AA	AG	AA	AA	AA	AA	AA	AA	AA	AG	AA	AA	AA	AA	NN	AA	AA	AA	AA	AA	NN	GG	AA	NN	AA	AA	GG	AA	NN	NN	AA	AA	NN	AA	AA	AA
chr1_3077621	C/T	1	3077621	CC	CT	CC	CC	CC	CC	CT	CC	NN	CC	CC	CC	CT	CC	CC	CC	CC	CC	CT	CC	CC	CC	CC	CC	CC	CC	CC	CT	CC	CT	TT	NN	CC	TT	CC	CC	TT	CC	CT	TT	CC	CC	CC	CC	CC	CC
chr1_3097978	T/G	1	3097978	TT	TT	TT	TT	TT	TT	TT	TT	TT	TG	TT	TT	TT	TT	TT	TG	TT	TT	TT	TG	TT	TT	TT	TT	TT	TG	TG	TT	TG	TG	TG	TT	TT	TT	TT	TT	TT	TT	TT	TG	TT	TT	TT	TG	TT	TT
chr1_3108160	G/C	1	3108160	GG	CC	GC	GG	GG	GG	GG	CC	GG	GC	GC	GC	GC	CC	CC	GC	CC	NN	GG	GC	GC	GG	CC	CC	GG	GC	GG	CC	GG	GG	GG	GG	GC	NN	GC	NN	NN	NN	NN	GC	NN	GC	GC	GG	GG	GG
chr1_3112558	C/T	1	3112558	CC	CC	CT	CC	CC	CT	CC	CC	CT	CC	CT	CC	CC	CC	CC	CC	CC	CC	CC	CC	CT	CC	CC	CC	CC	CC	CC	CC	CT	CT	CT	CC	CC	CC	CC	CC	CC	CC	CC	CC	CC	CC	CC	CC	CC	CC
chr1_3113429	C/T	1	3113429	CC	CC	CC	CC	CC	CC	CC	CC	NN	CC	CC	CC	CT	CC	CC	CC	CC	CC	CC	CT	NN	CC	CC	CC	CT	CT	NN	CC	CT	CT	NN	CC	CC	CC	CC	CC	CC	NN	CT	CC	CC	CC	CT	CT	CC	CC
chr1_3116753	A/G	1	3116753	AA	GG	NN	AG	AG	GG	GG	GG	GG	GG	GG	AG	NN	GG	GG	GG	GG	GG	GG	AG	GG	GG	GG	GG	NN	GG	AG	GG	GG	NN	GG	GG	AG	GG	GG	GG	GG	NN	GG	AG	GG	GG	GG	AG	GG	AA
chr1_3116969	T/G	1	3116969	TT	TT	TG	TT	TT	TT	TT	TT	TG	TT	TG	TT	TT	TT	TT	TT	TT	TT	TT	TG	TT	TT	TT	TT	TG	TG	TT	TT	TG	TT	TG	TT	TT	TT	TT	TT	TT	TT	TT	TT	TT	TT	TG	TT	TT	TT
chr1_3117711	G/C	1	3117711	GG	CC	CC	GG	GC	GG	GG	NN	GG	GC	GG	GC	GC	GC	CC	GC	GG	NN	GC	CC	CC	GC	GC	CC	NN	CC	NN	NN	GC	CC	CC	GC	GC	GC	CC	CC	GG	GC	CC	CC	GG	GC	GC	GC	NN	GG
chr1_3117985	G/A	1	3117985	GG	GG	GA	GA	GG	GG	NN	GG	GA	GG	GG	GG	GA	GG	GG	GG	GG	GG	GG	GG	GA	GG	GG	GG	AA	GG	GG	GG	GA	GA	AA	GG	GG	GG	GA	GG	GG	GG	GG	GG	GG	GG	GA	GA	GG	GG
chr1_3118900	A/G	1	3118900	AA	GG	AG	AA	AG	AG	AA	GG	AA	AG	AA	AG	AA	GG	GG	AG	GG	GG	AG	NN	GG	AG	AG	GG	AG	GG	GG	GG	GG	GG	GG	AG	AG	AG	GG	GG	GG	AG	GG	AG	AG	GG	AG	AA	GG	AA
chr1_3125968	A/G	1	3125968	AA	AA	AA	AA	AA	AA	AA	AA	AG	AG	AA	AA	AG	AA	AA	AA	AA	AA	AA	AG	AA	AA	AA	AA	AG	AA	AA	AA	AG	AG	AG	AA	AA	AA	AG	AG	AA	AA	AA	AA	AA	AG	AG	AG	AA	AA
chr1_3130647	C/T	1	3130647	CC	CC	CC	CC	CC	CC	CC	CC	CC	CC	CC	CC	CC	CC	CC	CC	CC	CC	TT	CC	CC	CC	TT	CC	CC	CC	NN	CC	CC	CC	CC	CC	CC	CC	CC	TT	TT	CC	CC	CC	NN	CC	CC	CC	CC	CC
chr1_3137357	A/C	1	3137357	AA	CC	CC	AC	AA	CC	AA	CC	AC	CC	AC	AC	AC	CC	AC	AC	CC	CC	CC	CC	CC	AA	CC	AC	CC	CC	AC	CC	CC	CC	CC	AA	AC	AC	CC	CC	CC	AC	CC	AA	AC	CC	AC	AC	CC	AA
chr1_3137844	A/G	1	3137844	AA	GG	AG	AG	AG	AA	AA	GG	AG	GG	AG	AG	AG	GG	GG	AG	GG	GG	GG	GG	GG	AG	AG	GG	AG	GG	GG	GG	GG	GG	GG	AA	AG	AG	GG	GG	GG	AG	GG	GG	AG	GG	AG	AG	GG	AA
chr1_3142252	T/C	1	3142252	TT	TC	TC	TC	TC	NN	TT	CC	TC	CC	CC	TC	TT	CC	CC	NN	TC	CC	CC	NN	CC	TC	TC	CC	TC	NN	TC	CC	CC	CC	CC	TT	TC	TC	CC	CC	CC	NN	CC	CC	TC	CC	TT	TT	NN	TT
chr1_3154542	T/C	1	3154542	TT	CC	CC	TT	TT	CC	TT	CC	TT	CC	TC	TT	NN	CC	NN	TC	NN	CC	NN	CC	CC	TT	NN	TT	NN	NN	CC	CC	CC	CC	CC	TT	TC	TC	NN	CC	CC	TC	CC	TC	TC	CC	TT	TC	CC	TT
chr1_3161886	A/G	1	3161886	AA	AA	AA	AG	AA	AA	AG	AA	AA	AA	AA	AG	NN	AA	AA	AG	AA	AA	AG	AG	AG	AA	AA	AA	AG	AA	AA	AA	AG	AA	AG	AA	AA	AA	AG	AA	AA	AA	AA	AA	AA	AA	AA	AG	AG	AA
chr1_3162056	T/A	1	3162056	TT	TT	TT	TT	TT	TA	TA	TT	TT	TT	TT	TT	TT	TT	TT	TA	TT	TT	TA	TT	TT	TT	TT	TT	TT	TT	TT	TT	TT	TA	TT	TT	TT	TT	TT	TT	TT	TT	TT	TT	TT	TT	TT	TT	TA	TT
chr1_3162085	G/A	1	3162085	GG	GA	GA	GG	GG	GG	GG	GG	GA	GA	GA	GG	GG	GA	GA	GA	AA	AA	GA	AA	AA	GG	GA	GG	GG	GA	GG	GA	GA	GG	GA	GG	GA	GG	GA	GA	GG	GG	GG	GG	GG	GG	GG	GA	GG	GG
chr1_3162140	C/T	1	3162140	CC	CC	CC	CC	CC	CC	CC	CC	CC	CC	CC	CC	CT	CC	CC	CC	CC	CC	CT	CT	CC	CC	CC	CC	CT	CC	CC	CC	CT	CC	CT	CC	CC	CC	CC	CC	CC	CC	CC	CT	CC	CT	CC	CC	CC	CC
chr1_3173209	A/G	1	3173209	AA	GG	NN	AG	AG	AG	AA	AG	AA	AG	GG	GG	AG	GG	NN	GG	GG	GG	GG	GG	GG	AG	GG	AG	AG	GG	AG	GG	GG	GG	GG	AA	AA	AA	GG	GG	NN	AG	GG	AG	AG	GG	AG	AA	NN	AA
chr1_3205357	A/G	1	3205357	GG	AG	AG	AG	AG	GG	AG	AG	AG	AG	AG	AG	AG	AG	AG	AG	AG	AG	AG	AG	AG	AG	AG	AG	AG	AG	GG	GG	GG	GG	AA	GG	AA	AA	AA	AA	GG	GG	GG	GG	GG	AA	AA	AG	GG	GG
chr1_3205361	C/G	1	3205361	GG	CG	CC	CG	CG	GG	CG	CC	CG	CG	CG	CG	CG	CG	CC	CG	CG	CG	CC	CG	CG	CG	CG	CG	CG	CG	GG	GG	GG	GG	CC	GG	CC	CC	CC	CC	GG	GG	GG	GG	GG	CC	CC	CG	GG	GG
chr1_3217123	T/C	1	3217123	CC	CC	NN	CC	CC	TC	TC	TT	CC	CC	NN	TC	NN	NN	TT	TC	TT	TT	CC	NN	CC	CC	NN	CC	TC	NN	TT	TC	CC	CC	TC	NN	CC	CC	TC	TC	CC	CC	TC	TC	CC	CC	CC	TC	TC	CC
chr1_3219272	G/A	1	3219272	GG	GG	GA	GG	GG	GG	GG	GG	NN	AA	GG	NN	AA	GG	GG	GG	GG	NN	GG	GG	GG	GG	GG	NN	GG	GG	GG	NN	GG	GG	GA	GA	GG	GG	GG	GG	NN	GG	GG	NN	GG	GG	GG	GG	NN	GG
chr1_3219300	T/C	1	3219300	CC	CC	CC	NN	CC	TC	TC	NN	NN	CC	NN	NN	CC	CC	TC	TC	TC	TC	CC	TC	CC	CC	TT	CC	TT	TT	TT	NN	CC	TT	TC	CC	CC	CC	TC	TC	CC	CC	NN	NN	CC	CC	TC	CC	NN	CC
chr1_3221071	C/T	1	3221071	NN	CC	CC	CC	CT	TT	TT	NN	NN	CC	CC	CC	CC	CC	CC	CC	NN	CC	CC	CC	CC	NN	CC	CC	CC	NN	NN	CC	CC	CC	CC	CC	CC	CC	CC	CC	CC	CC	NN	CC	CC	CC	CC	CT	NN	TT
chr1_3221131	T/C	1	3221131	NN	CC	CC	CC	CC	CC	NN	NN	NN	CC	CC	TT	TC	CC	TT	CC	NN	TC	CC	NN	CC	NN	TT	TT	NN	NN	NN	TC	CC	CC	CC	CC	CC	CC	TT	TC	NN	NN	NN	TC	CC	CC	TC	TC	NN	CC
chr1_3221917	C/T	1	3221917	CC	CT	CC	CT	NN	NN	CC	CT	CT	CC	CT	CC	CT	CT	CC	CC	NN	CC	CC	CC	CC	NN	CT	CC	CC	CC	CC	CC	CC	CT	CC	CC	CT	TT	CT	CT	CC	NN	CC	CC	CC	CT	CC	CC	CC	CC
chr1_3223249	G/A	1	3223249	GG	GA	GG	GG	GA	NN	GA	GA	GA	GA	GG	GG	GG	GG	GG	GG	NN	GG	GA	GG	AA	GA	GA	GA	GG	GG	GG	GG	GG	GG	GG	GG	NN	GA	GG	GG	GG	GG	GG	GG	GG	GA	GG	GG	GG	GG
chr1_3226159	G/A	1	3226159	GG	GA	GG	GA	GA	GG	GG	GG	GG	GA	GG	GG	GG	GG	GG	GG	GG	GG	GA	GG	GA	GA	GG	GG	GA	GG	GG	GG	GG	GA	GA	GG	GA	AA	GA	GG	GG	GG	GG	GG	GG	GA	GG	GG	GG	GG
chr1_3227697	G/T	1	3227697	GG	GG	GG	NN	GG	GG	GG	GG	GG	GT	GT	GG	GT	GG	GG	GG	NN	GG	GT	NN	NN	TT	GG	GG	GG	GG	NN	GG	GG	GG	GG	GG	GG	TT	NN	GG	GG	GG	GG	GG	GG	GT	GT	GG	GG	GG
chr1_3230011	G/A	1	3230011	AA	GA	GA	GA	AA	AA	AA	AA	AA	GA	GA	GA	GA	GA	AA	GA	GA	AA	GA	AA	NN	NN	GA	GG	AA	AA	AA	GA	AA	GA	GG	GG	AA	AA	AA	GG	GG	GA	AA	AA	GA	AA	AA	AA	GA	AA
chr1_3231199	C/T	1	3231199	CC	NN	CC	CC	CC	CT	CC	NN	CT	CC	CC	CC	CC	CC	NN	CC	NN	CC	CC	CC	CC	NN	CT	CT	CC	CC	CC	CC	CC	CC	CC	CC	CT	TT	CC	CC	CC	CC	CC	CC	CC	CT	CT	CC	CC	CC
chr1_3232877	A/G	1	3232877	AA	AG	AA	AA	AG	GG	AA	AG	AG	AG	AG	AA	AA	AA	AA	AA	AG	AA	AA	NN	GG	GG	AG	AA	NN	AA	AA	AA	AA	AA	AA	AA	GG	GG	AA	AA	AA	AA	AA	AA	AA	GG	AA	AA	AA	NN
chr1_3268764	G/A	1	3268764	GG	GA	GG	GG	GA	GG	GG	GG	GA	GA	GG	GG	GG	GA	GG	GA	GG	GG	GA	GG	GG	GA	GG	GA	GA	GG	GG	GG	GG	GG	GG	GG	GA	AA	GG	GG	GG	GG	GG	GG	GG	GA	GG	GG	GG	GG
chr1_3273948	C/T	1	3273948	CC	CT	CC	CC	CC	CC	CC	CC	CT	CT	NN	CC	NN	NN	CC	CC	CC	CC	CC	CC	TT	NN	CT	CT	CC	CC	CC	NN	CC	CC	CT	CC	CC	CT	CT	CC	CC	CC	CC	CC	NN	CT	CC	CC	CC	CC
chr1_3285943	C/T	1	3285943	CC	CC	NN	CC	CC	CC	CT	CT	CC	CC	CC	CC	NN	CC	TT	NN	CC	CT	CC	CC	CC	CC	CT	CC	CT	CT	CT	CC	CC	CC	NN	CC	CC	CC	TT	CC	CC	CC	NN	CC	NN	CC	CC	CC	CC	CC
chr1_3288091	G/A	1	3288091	GG	GA	GG	GG	GA	GA	GG	GG	GA	GA	AA	GG	GG	GA	GG	GG	GA	GG	GG	GG	GA	AA	GA	AA	GG	GG	GG	GG	GG	GA	GG	GG	GA	GA	GA	GG	GG	GG	GG	GG	GG	GA	GG	GG	GG	GG
chr1_3306190	C/T	1	3306190	CC	CT	CT	CC	CC	CC	CC	CC	CC	CT	TT	CT	CT	CT	CC	TT	CC	CC	CT	CC	CT	CC	CC	CT	CC	TT	CC	CT	CC	CT	CT	CC	CC	CC	CC	CT	TT	NN	CC	CC	CT	CC	CC	CC	CC	CC
chr1_3306667	C/T	1	3306667	NN	CC	CC	CC	NN	CC	NN	CC	TT	CT	CC	CC	NN	CC	NN	NN	NN	CC	CC	CC	CC	NN	CC	CC	CT	NN	NN	CC	CC	CT	CC	CC	CC	CT	CT	CC	CC	CC	CC	CC	CC	CT	CT	CC	CC	CC
chr1_3338591	T/C	1	3338591	TT	NN	TT	TT	TT	TT	TT	TT	CC	TT	TT	TT	NN	NN	TT	NN	TT	TT	TT	TC	NN	NN	NN	TT	TT	TT	NN	TC	TT	TT	TT	TC	TT	TC	TC	TC	TT	TC	TC	TC	TT	TC	TT	TT	TT	TT
chr1_3345179	C/T	1	3345179	CT	CT	CC	CC	CC	CC	CC	CT	TT	CC	CT	CC	TT	CT	CC	CT	CC	CC	CC	CC	CT	NN	CC	CC	CT	CC	CC	CC	CC	CC	CT	CC	CT	TT	CC	CC	CC	CC	CC	CC	CC	CC	CT	CC	CT	CC
chr1_3354366	T/C	1	3354366	TT	TT	TC	TT	TT	TT	TT	TT	TT	TC	CC	TC	TT	TC	TC	TT	TC	TT	NN	TT	TT	TT	TC	TC	TT	TT	TT	TC	TT	TC	TC	TT	TT	TT	TT	TC	TC	TT	TT	TT	TT	TT	TT	TT	TC	TT
chr1_3354431	G/A	1	3354431	GA	GA	GG	GG	GG	GG	GG	GG	NN	GG	GG	GG	GG	GG	GG	NN	GG	GG	NN	GG	NN	AA	GA	GG	GA	GG	GG	GG	GG	GG	GG	GG	GG	AA	GG	GG	GG	GG	GG	GG	GG	GA	GG	GG	GG	GG
chr1_3354530	T/G	1	3354530	TT	TT	TT	TG	TT	TT	TT	TG	TG	TT	TT	TT	GG	TT	TT	TT	TT	TT	TT	TT	TG	NN	TG	TT	TG	TT	TT	TT	TT	TT	TT	TT	TG	GG	TT	TT	TT	TG	TT	TT	TT	TG	TT	TT	TT	TG
chr1_3368303	G/A	1	3368303	GG	GA	GG	GG	GG	GG	GG	GG	GG	GG	GG	GG	GG	GA	GG	GA	GG	GA	GA	GA	GA	NN	GG	GG	GA	GA	GA	GA	GA	GA	GG	GA	GG	NN	GA	GG	GA	GA	GA	GA	GG	NN	GG	GA	GG	GG
chr1_3375176	C/T	1	3375176	NN	CT	CC	CT	CT	NN	CC	CT	CC	CC	CC	CC	CC	CC	CC	CC	CC	CC	CC	CC	CT	NN	CT	CC	CC	CC	CC	CC	CC	CC	CT	CC	CT	TT	CC	CC	CC	CT	CC	CC	CC	CT	CT	CC	CT	CC
chr1_3378866	C/T	1	3378866	CC	CC	CC	CC	CC	NN	NN	CC	CC	CC	CC	TT	CT	CC	NN	CC	CC	NN	CC	CC	CC	CC	CC	CC	CC	NN	CC	TT	NN	CT	CT	NN	CC	CC	CC	CC	TT	CC	TT	TT	CC	CC	CT	NN	CC	CC
chr1_3380322	C/T	1	3380322	CT	CC	CC	CT	CC	CC	CC	CC	CT	CT	CC	CC	CT	CC	CC	CT	CT	CC	CC	CC	CC	TT	CC	CC	CT	CC	CC	CC	CC	CC	CC	CC	CC	NN	CC	CC	CC	CC	CC	CC	CC	CT	CC	CC	CT	CC
chr1_3386267	A/G	1	3386267	GG	AG	AA	AA	AA	AA	AA	AG	GG	AA	AA	AA	AG	AA	AA	AA	AA	AA	AA	AA	GG	NN	GG	AA	AA	NN	NN	AA	AA	AG	AA	AA	AG	GG	AA	AA	AA	AG	AA	AA	AA	NN	AG	AA	AA	AA
chr1_3387723	A/T	1	3387723	NN	AA	AT	AT	AT	TT	TT	AT	AA	AA	AA	AT	AA	AA	AT	AT	AT	AT	AA	AA	AA	AA	AT	AA	AT	AT	AT	AT	AT	AA	AA	AA	AT	AA	AT	AA	AA	AT	AT	AT	AT	AA	AT	AA	AA	TT
chr1_3393808	C/A	1	3393808	CA	CC	CC	CC	CC	CC	CC	CC	CA	CC	CA	CC	CA	CC	CC	CC	CC	CC	CC	CC	CC	AA	CC	CA	CC	CC	CC	CC	NN	CC	CC	CC	CA	CA	CC	CC	CC	CC	CC	CC	CC	CC	CC	CC	CC	CC
chr1_3399317	G/A	1	3399317	GA	GA	GG	GG	GG	GA	GG	GA	GA	GG	GG	GG	GA	GG	GG	GA	GG	GG	GG	GG	AA	NN	GA	GG	GG	GG	GG	GG	GG	GG	GA	GG	GG	AA	GG	NN	GG	GG	GG	GG	GG	GG	GG	GG	GG	GG
chr1_3399328	C/A	1	3399328	CA	CA	CC	CA	CC	CA	CC	CA	AA	CC	CC	CC	AA	CC	CC	CA	NN	CC	CA	CC	CA	AA	CA	CC	CA	CC	CC	CC	CC	CA	CA	CC	CA	AA	CC	CC	CC	CA	CC	CC	CC	CC	CC	CC	CC	CC
chr1_3410402	G/T	1	3410402	NN	GG	GG	GG	GG	GG	GG	GG	TT	GG	GG	GG	GG	GG	GG	GG	GT	GG	GG	GG	NN	TT	GG	GG	GG	GG	GG	GG	GG	GG	GG	GG	GG	NN	GG	GG	GG	GG	GG	GG	GG	GT	GT	GG	GG	GG
chr1_3411577	T/C	1	3411577	NN	TT	TT	NN	NN	NN	TT	NN	CC	TT	TT	TT	CC	TT	TT	TC	NN	TT	TC	TT	TT	NN	TT	TC	TC	NN	TT	TT	TT	TT	TT	TT	TC	CC	TC	TT	TT	TT	TT	TT	TT	TC	TT	TT	TC	TT
chr1_3411603	A/T	1	3411603	NN	AA	AA	AA	AA	NN	AA	AA	AT	AA	AA	AA	AA	AA	AA	AA	NN	AA	AA	AA	AA	NN	AA	AA	AA	NN	AA	AA	AA	AA	AA	AA	AA	TT	AT	AA	AA	AA	AA	AA	AA	AT	AA	AA	AA	AA
chr1_3424081	T/G	1	3424081	TT	TT	TT	TT	GG	TG	GG	TG	TT	TT	TT	TG	TT	TT	GG	TT	NN	TG	TG	NN	TT	TT	NN	TT	TT	TG	TT	TT	TT	TG	TT	TT	TG	TT	TG	TG	TT	TT	TT	TT	TG	TT	TG	GG	TG	GG
chr1_3426969	G/T	1	3426969	NN	GG	GG	GG	NN	GG	NN	GG	GG	GG	NN	GG	GG	GG	GG	GG	GG	NN	NN	NN	NN	NN	GT	GG	GG	GG	GG	GG	GG	GG	GT	GG	GG	TT	GT	GG	GG	GG	NN	GG	GG	GT	GT	GG	GG	GG
chr1_3427050	C/T	1	3427050	CC	CC	CC	CC	CC	NN	NN	CT	CC	CC	CC	CT	CC	CC	TT	CT	CC	CT	CC	CC	NN	CC	CT	CC	CT	NN	CT	CC	CT	CC	CC	CC	CT	CC	CT	CC	CC	CC	CC	CC	CC	CC	CC	CT	CT	TT
chr1_3443154	C/A	1	3443154	AA	CA	CC	CC	CA	CC	CC	CC	NN	CA	AA	CC	NN	CC	CC	CC	CA	CC	CC	CC	CC	AA	AA	CC	NN	CC	CC	CC	CC	CC	CA	CC	CA	CA	NN	NN	CC	CC	CC	CC	CA	CA	CC	CC	NN	CC
chr1_3449447	C/T	1	3449447	CC	CC	CC	CC	CC	CC	CC	CC	TT	CC	TT	CC	NN	CC	CC	CC	CC	CC	CT	TT	CC	NN	CC	CT	CC	CC	CT	CC	CC	CC	CT	CC	CC	CT	CC	CC	CC	CC	CC	CC	CC	CC	CC	CC	CC	NN
chr1_3478290	C/T	1	3478290	CC	CC	CC	CC	CC	CC	CC	TT	CC	CC	CC	CC	CC	CC	TT	CC	TT	TT	CC	CT	NN	CC	CC	CC	CC	NN	CC	CC	CC	NN	CC	TT	CC	CT	CC	CC	CC	NN	NN	CC	CC	CC	CC	CT	CC	CC
chr1_3486537	T/G	1	3486537	GG	TG	TT	TG	TT	NN	TT	GG	GG	TG	NN	TG	GG	TG	GG	TG	GG	TG	GG	NN	NN	GG	TT	GG	TG	GG	GG	TG	GG	GG	TG	GG	GG	GG	TG	GG	TT	TG	TT	TT	GG	TG	GG	TG	TT	GG
chr1_3493603	A/G	1	3493603	GG	AG	AG	AA	AG	NN	AA	GG	GG	AG	GG	AG	GG	AG	GG	AG	NN	GG	GG	GG	NN	GG	GG	GG	AG	AG	GG	AG	GG	NN	AG	AG	GG	GG	AG	AG	AA	AA	AA	AA	NN	AA	GG	NN	AA	AG
chr1_3497081	C/T	1	3497081	CC	CT	CC	CC	CC	CC	CC	CC	TT	CT	CC	CC	CT	CT	CC	CC	CC	CC	CC	CT	CC	NN	CC	CT	CC	CC	CT	CT	CT	CT	CT	CC	CC	CC	CT	CC	CC	CC	CC	CC	CC	NN	CT	CT	CC	NN
chr1_3505659	C/G	1	3505659	CG	CG	CG	CG	CC	CG	CC	GG	GG	CG	GG	CC	GG	CG	GG	CG	GG	GG	NN	GG	GG	CC	GG	GG	CG	CG	CG	CG	GG	CG	CC	NN	GG	GG	CC	CG	CC	CG	CC	CC	GG	CC	CC	NN	CC	GG
chr1_3508780	A/G	1	3508780	AA	AG	AA	AG	AA	AA	AA	AA	AG	AA	AG	AA	AA	AA	AA	AA	AA	AA	AA	AG	AA	AA	AA	AG	AG	AA	AG	AA	AG	AG	AG	AA	AA	AG	AA	AA	AA	AA	AA	AA	AA	AA	AA	AA	AA	AG
chr1_3508828	C/T	1	3508828	CC	CT	CC	CC	CC	CC	CC	CC	CT	CC	CT	CC	CT	CC	CC	CC	CC	CC	CC	CT	CC	CC	CC	CT	CT	CC	CT	CT	CC	CT	CT	CC	CC	CT	CT	CC	CC	CC	CC	CC	CC	CT	CC	CT	CC	CT
chr1_3511862	C/T	1	3511862	CC	CC	TT	CC	CT	CC	CC	CT	CC	CC	NN	CC	CC	CT	TT	CC	CT	TT	CC	TT	TT	CT	CT	CT	CT	CT	CC	CC	CC	CC	CT	CC	CC	CC	CT	CC	CC	TT	CC	CC	CT	CC	CC	CT	CC	CC
chr1_3512603	A/C	1	3512603	CC	CC	CC	CC	AA	CC	CC	CC	CC	CC	CC	AC	NN	CC	CC	CC	CC	CC	CC	CC	CC	CC	CC	CC	CC	CC	CC	CC	CC	NN	CC	CC	AC	CC	CC	CC	CC	CC	CC	CC	NN	CC	CC	CC	NN	CC
chr1_3514803	C/T	1	3514803	CC	CC	CC	CC	CC	CC	CC	CT	CC	CC	CC	CC	CC	CC	CC	CC	NN	CC	CT	CC	CC	CC	NN	CC	CC	CC	CC	CC	NN	CC	CC	CC	CC	CC	CC	CC	CC	CC	NN	CT	CC	CC	NN	CT	CC	NN
chr1_3528444	G/T	1	3528444	TT	TT	TT	TT	GT	TT	NN	TT	TT	TT	TT	GT	TT	TT	TT	TT	TT	TT	TT	TT	TT	TT	TT	TT	TT	TT	NN	NN	TT	TT	GT	TT	GT	TT	TT	TT	NN	TT	TT	TT	NN	TT	TT	TT	GT	TT
chr1_3529565	A/G	1	3529565	AA	AA	AA	AA	AA	AA	AA	AG	AG	AA	NN	AA	AA	AA	AA	AA	AA	AA	AG	AA	AA	AA	AA	AA	AA	AA	AA	AA	AG	AG	AA	AA	AA	AA	AA	AA	AG	AA	AG	AG	AA	AA	AA	AA	AA	AA
chr1_3530875	G/A	1	3530875	GG	GG	GG	GG	GG	GG	GG	GA	GA	GG	GG	GG	GG	GG	GG	GG	GG	GG	GG	GG	GG	GG	GG	GG	GA	GG	GG	GG	GG	GG	GG	GG	GG	GG	GA	GG	GA	GG	GA	GA	GG	GG	GA	GG	GG	GG
chr1_3537500	C/T	1	3537500	CC	CC	CC	CC	CC	CC	CC	CT	CT	CC	CT	CC	CC	CC	CC	CC	CT	CC	CC	CC	CC	CC	CT	CC	CT	CC	CC	CC	CT	CT	CC	CC	CC	CC	CT	CC	CC	CC	CT	CT	CC	CC	CT	CT	CC	CC
chr1_3541791	C/T	1	3541791	CC	CC	CT	CC	CC	CC	CC	CT	CT	CC	CT	CC	CC	CC	CC	CC	CC	CC	CT	CC	CC	CC	CC	CC	CC	CC	CC	CC	CT	CT	CC	CC	CC	CC	CC	CC	CC	CC	CC	CT	CC	CC	CC	CT	CC	CC
chr1_3542466	C/T	1	3542466	CC	CC	CC	CC	CC	CC	CC	CT	CT	CC	CT	CC	CC	CC	CC	CC	CC	CC	CC	CC	CC	CC	CC	CC	CT	CC	CC	CC	CC	CC	CC	CC	CC	CC	CT	CC	CC	CC	CT	CT	CC	CC	CT	CT	CC	CC
chr1_3543023	G/A	1	3543023	GG	GG	GG	NN	GG	GG	GG	GG	GA	GG	GA	GG	GG	GG	GG	GG	GG	GG	GA	NN	GG	GG	GG	GG	GG	GG	GG	GG	GG	GA	GA	GG	GG	GG	GG	GG	GA	GG	AA	GA	GG	GG	GG	GA	GG	GG
chr1_3543673	G/A	1	3543673	GG	GG	GG	GG	GG	GG	GG	GA	GA	GG	GA	GG	GG	GG	GG	GG	GG	GG	GA	GG	GG	NN	GA	GG	GG	GG	GG	GG	GG	GA	GG	GG	GG	GG	GA	GG	GG	GG	GA	GA	GG	GG	GG	GA	GG	GG
chr1_3544239	G/A	1	3544239	GG	GG	GG	GG	GG	GG	GG	GA	GG	GG	GA	GG	GG	GG	GG	GG	GG	GG	GG	GG	GG	GG	GG	GG	AA	GG	GG	GG	GG	NN	GG	GG	GG	GG	GG	NN	GG	GG	GA	AA	GG	GG	GG	GG	NN	GG
chr1_3547804	A/T	1	3547804	NN	AA	NN	NN	AA	NN	NN	AA	AT	AA	AA	AT	AA	AA	AA	AA	AA	AA	AT	AA	AA	AA	AA	AA	NN	AA	AA	NN	AA	AT	AA	TT	NN	TT	AA	AA	AA	AT	AT	AT	AT	AA	AA	AA	AT	TT
chr1_3556125	G/T	1	3556125	GG	GG	GG	GG	GG	GG	GG	GT	GT	GG	GT	GG	GG	GG	GG	GT	GT	GG	GT	GG	GG	GG	GT	GG	GT	GG	GG	GG	GT	GT	GG	GG	GG	GG	GG	GT	GT	GG	GT	GT	GG	GG	GG	GT	GG	GG
chr1_3560234	G/T	1	3560234	GG	GG	GT	GG	GG	GG	GG	GT	GG	GT	GT	GG	GT	GT	GT	GT	GT	TT	GG	GT	GT	GT	GT	GT	GT	GT	GT	GG	GG	GG	GT	GG	GT	GG	GT	GG	GG	GG	GG	GG	GT	GT	GG	GG	GG	GG
chr1_3561999	C/A	1	3561999	CC	CC	CC	CC	CC	CC	CC	CA	CA	CC	CA	CC	CC	CC	CC	CC	CA	CC	CA	CC	CC	CC	CA	CC	CA	CC	CC	NN	CA	CC	CA	CC	CC	CC	CA	CC	CA	CC	NN	AA	CC	NN	CA	NN	CC	CC
chr1_3563735	C/T	1	3563735	CC	CC	CC	CC	CC	CC	CC	CT	CT	CC	CT	CC	CC	CC	CC	CC	CC	CC	CT	CC	CC	CC	CT	CC	CT	CC	CC	CC	CT	CT	CC	CC	CC	CC	CT	CC	CC	CC	CT	CT	CC	CC	CC	CT	CC	CC
chr1_3578056	A/T	1	3578056	AA	AT	AT	AA	AA	AT	AA	NN	AA	AT	AT	AA	NN	TT	TT	AT	TT	TT	TT	TT	AT	AA	AT	TT	AT	TT	AT	AA	AT	AA	AA	AA	AA	AA	AA	AA	TT	AA	AT	AA	NN	AA	AA	AT	AT	AA
chr1_3581926	G/A	1	3581926	GG	GG	GG	GG	GG	GG	GG	GA	AA	GG	GG	GG	GG	GG	GG	GG	GG	GG	GA	GG	GG	GG	GG	GG	GA	GG	GG	GG	GA	GA	GG	GG	GG	GG	GG	GG	GG	GG	AA	GA	GG	GG	GA	GA	GG	GG
chr1_3596953	A/T	1	3596953	AA	AA	AA	AA	AA	AA	AA	AT	AT	AA	AT	AA	AA	AA	AA	AA	AA	AA	AT	AA	AT	AA	AT	AA	AT	AA	AA	AA	AT	AT	AT	AA	AA	AA	AA	AT	AA	AA	AT	AT	AA	AA	AA	AT	AA	AA
chr1_3606321	A/G	1	3606321	AA	AA	AA	NN	AA	AA	AA	AG	AG	AA	AG	AA	AA	AA	AA	AA	AA	AA	NN	AA	AA	AA	AA	AA	AG	AA	AA	AA	AA	AA	AA	AA	AA	AA	NN	AA	AA	AA	AA	AG	AA	AA	AA	AG	AA	AA
chr1_3606413	G/C	1	3606413	NN	GG	GG	GC	GG	GG	NN	GC	CC	GG	GC	GG	GG	GG	GG	GG	GC	GG	GC	GG	GG	GG	GG	GG	GC	GG	GG	GC	GC	GC	GG	GG	GG	GG	GC	GG	GG	GG	GG	GC	GG	GG	GC	GC	GG	GG
chr1_3606544	T/C	1	3606544	NN	TT	TT	TT	TT	TT	NN	TT	TT	TT	TC	NN	TT	TT	TT	TT	NN	TT	TT	TT	TT	NN	TT	TT	TT	TT	TT	TT	NN	TT	TT	TT	TT	TT	TT	TC	TT	TT	TT	CC	TT	TT	TT	TT	TT	TT
chr1_3607566	G/T	1	3607566	GG	GG	GG	GG	GG	GG	GG	GT	GT	GG	GG	GG	GG	GG	GG	GG	GG	GG	GT	GG	GG	GG	GG	GG	GT	GG	GG	GG	GG	GT	GG	GG	GG	GG	GG	GT	GG	GG	GG	GT	GG	GG	GG	GT	GG	GG
chr1_3607572	G/A	1	3607572	GG	GG	GG	GG	GG	GG	GG	GA	GA	GG	GG	GG	GG	GG	GG	GG	GG	GG	GA	GG	GG	GG	GG	GG	GA	GG	GG	GG	GG	GA	GG	GG	GG	GG	GG	GA	GG	GG	GG	GA	GG	GG	GG	GA	GG	GG
chr1_3614493	T/C	1	3614493	TT	NN	TT	TT	TT	NN	TT	TT	TT	TT	TT	TT	TT	TT	TT	TT	TT	TT	TT	TT	TT	TT	TT	TT	TT	TT	TC	TT	NN	TT	TT	NN	TT	TT	TT	CC	CC	TT	CC	CC	TT	TT	TT	TC	TT	TT
chr1_3618352	A/C	1	3618352	AA	AC	AC	AA	AA	AA	AA	AA	AA	AA	AC	AC	AC	AC	AA	AC	AA	AA	AC	AA	AA	AC	AA	AC	AA	AC	AC	AC	AC	AC	AA	CC	AA	AA	AC	AC	CC	AA	AC	AC	AA	AC	AA	AA	AC	AA
chr1_3621320	C/T	1	3621320	CC	CC	CT	CT	CC	CC	CC	CT	CT	CC	CT	CC	CC	CC	CC	CC	CC	CC	CC	CC	CC	CC	CC	CC	CT	CC	CC	CC	CT	CC	CC	CC	CC	CC	CT	CC	CC	CC	CC	TT	CC	CC	CC	CT	CC	CC
chr1_3621342	C/T	1	3621342	CC	CC	CT	CC	CC	CC	CC	CT	CT	CC	CT	CC	CC	CC	CC	CC	NN	CC	CC	CC	CC	CC	CC	CC	CT	CC	CC	CC	CT	CC	CC	CC	CC	CC	CT	CC	CC	CC	CT	TT	CC	CC	CC	CT	CC	CC
chr1_3621724	G/T	1	3621724	GG	GG	GG	GT	GG	GG	GG	GT	GT	GG	GG	GG	GG	GG	GG	GG	GG	GG	GG	GG	GT	GG	GG	GG	GT	GG	GG	GT	GT	GT	GT	GG	GG	GG	GT	GT	GG	GT	GG	GT	GG	GG	GT	GG	GG	GG
chr1_3624543	A/T	1	3624543	AA	AA	AA	AA	AA	AA	AA	NN	TT	AA	AT	AA	AA	AA	AA	AA	NN	AA	AA	AA	NN	AA	AA	AA	AA	AA	AA	AA	AT	AA	AA	AA	AA	AA	AT	AA	AA	AT	AA	AT	AA	AA	AA	AT	AA	AA
chr1_3625990	C/A	1	3625990	CC	CC	CC	CC	CC	CC	CC	CA	CA	CC	CA	CC	CC	CC	CC	CC	CC	CC	CA	CC	CC	CC	CC	CC	CA	CC	CC	CC	CA	CA	CA	CC	CC	CC	CC	CC	CC	CA	CC	CA	CC	CC	CC	CA	CC	CC
chr1_3626121	C/A	1	3626121	CC	CC	CC	CC	CC	CC	CC	CA	CA	CC	CA	CC	CC	CC	CC	CC	CC	CC	CA	CC	CA	CC	CA	CC	CC	CC	CC	CC	CC	CC	CC	CC	CC	CC	CC	CA	CC	CC	CC	AA	CC	CC	CA	CA	CC	CC
chr1_3628697	C/A	1	3628697	CC	CC	CC	CA	CC	CC	CC	CC	CC	CC	CC	CC	CC	CC	CC	CC	CC	CC	CA	CC	CC	CC	CA	CC	CA	CC	CC	CC	CA	CA	CC	CC	CC	CC	CA	CC	CC	CC	NN	CA	CC	CC	CC	CA	CC	CC
chr1_3628887	C/T	1	3628887	CC	CC	CC	CT	CC	CC	CC	CT	CT	CC	CC	CC	CC	CC	CC	CC	CC	CC	CC	CC	CT	CC	CC	CC	CT	CC	CC	CT	CT	CT	CC	CC	CC	CC	CT	CC	CC	CT	CC	CT	CC	CC	CC	CT	CC	CC
chr1_3629753	C/A	1	3629753	CC	CC	CA	CC	CC	CC	CC	CC	CC	CC	CC	CC	CC	CC	CC	CC	CC	CC	CA	CC	CC	CC	CC	CA	CC	CC	CA	CC	AA	CA	CC	AA	CC	CC	CC	CA	CA	CC	AA	CC	CC	CC	CA	CA	CA	CC
chr1_3629818	A/T	1	3629818	AA	AA	AA	AA	AA	AA	AA	AT	AT	AA	AT	AA	AA	AA	AA	AA	AA	AA	AT	AA	AA	AA	AA	AA	AT	AA	AA	AA	AA	AA	AA	AA	AA	AA	AT	AA	AA	AA	AA	AT	AA	AA	AA	AT	AA	AA
chr1_3630163	A/C	1	3630163	AA	AC	AA	AA	AA	AC	AA	AA	AA	AA	AA	AC	AA	AA	AA	AC	AA	AA	AA	AA	AA	AC	AA	AA	AA	AC	AA	AA	AA	AA	AA	CC	AA	AA	AA	AC	AC	AA	CC	AA	AA	AA	AA	AC	AC	AA
chr1_3631014	G/A	1	3631014	GG	GG	GG	GA	GG	GG	GG	GA	GG	GG	GA	GG	GG	GG	GG	GG	GG	GG	GG	GG	GG	GG	GG	GG	GA	GG	GG	GG	GA	GA	GG	GG	GG	GG	GG	GA	GG	GG	GG	AA	GG	GG	GG	GA	GG	GG
chr1_3631762	A/G	1	3631762	AA	AA	AA	AA	AA	AA	AA	AG	AA	AA	AA	AA	AA	AA	AA	AA	AA	AA	NN	AA	AA	AA	AA	AA	AA	AA	AA	AA	AA	AG	AA	NN	AA	AA	AA	AA	AA	AA	NN	AG	AA	AA	AG	AA	AA	AA
chr1_3631802	C/T	1	3631802	CC	CC	CC	CC	CC	CC	CC	CT	CC	CC	CC	CC	CC	CC	CC	CC	CC	CC	CC	CC	CC	CC	CT	CC	CT	CC	CC	CT	CT	CT	CC	NN	CC	CC	CC	CC	CC	CC	NN	CT	CC	CC	CT	CC	CC	CC
chr1_3631992	A/G	1	3631992	AA	AA	AA	AA	AA	AA	AA	AG	AG	AA	AG	AG	AA	AA	AA	AA	AA	AA	AG	AA	AG	AA	AG	AA	AA	NN	AA	AG	AG	AG	AA	NN	AA	AA	AG	AA	AA	AA	NN	AG	AA	AA	AG	AG	AA	AA
chr1_3631995	G/A	1	3631995	GG	GG	GG	GG	GG	GG	GG	GA	GA	GG	GA	GG	GG	GG	GG	GG	GG	GG	GA	GG	GA	GG	GA	GG	GG	NN	GG	GA	GA	GA	GG	NN	GG	GG	GA	GG	GG	GG	NN	GA	GG	GG	GA	GA	GG	GG
chr1_3632076	A/C	1	3632076	AA	AA	AA	AA	AA	AA	AA	AA	AA	AA	AA	AA	AA	AA	AA	AA	AC	AA	AC	AA	AA	AA	AA	AA	AA	AA	AA	AA	NN	AC	AC	NN	AA	AA	AC	AA	AA	AA	NN	NN	AA	AA	NN	AC	AA	AA
chr1_3635206	A/C	1	3635206	AA	AC	CC	AA	AA	CC	CC	CC	CC	AA	NN	AC	AC	AC	NN	NN	NN	CC	AC	NN	AA	AC	AC	CC	NN	CC	AC	CC	CC	AC	AC	CC	AC	NN	CC	CC	CC	CC	NN	CC	CC	CC	AA	CC	CC	AC
chr1_3635551	C/A	1	3635551	CC	CC	CC	CC	CC	CC	CC	CC	CC	CC	CC	CC	AA	CC	CC	CC	CC	CA	NN	CC	CC	CC	CC	CC	CC	NN	CC	CC	CC	CC	CC	CC	CC	NN	NN	CC	NN	CC	CC	CC	CC	NN	CC	CC	CC	CC
chr1_3637271	A/T	1	3637271	AT	AA	AA	AT	AT	AA	AA	AA	AA	AT	AT	AT	AA	AT	AA	AT	AA	AA	AA	AA	AT	AT	AA	AA	AA	AA	AT	AA	AA	AA	AA	AA	AT	NN	AA	AA	AA	AA	AA	AA	AA	AA	NN	AA	AA	AT
chr1_3640730	T/C	1	3640730	TT	TT	TT	TT	TC	TT	TC	TT	TT	TT	TT	TC	TT	TT	TT	TT	TT	TT	TC	TT	TT	TT	TT	TT	TT	TT	TT	TT	TT	TT	TT	TT	TT	NN	TT	TT	TT	TT	TT	TT	TT	TT	CC	TC	TC	CC
chr1_3642347	A/C	1	3642347	NN	AA	AA	AC	CC	AC	AC	AA	AA	AA	NN	AC	AA	AA	AA	AA	AA	AA	AC	AA	AA	AC	AA	AA	NN	AA	AA	AA	AA	AC	AA	AC	AA	AA	AA	AA	AA	AA	AA	AA	AC	AA	AA	AC	AC	CC
chr1_3642658	A/G	1	3642658	GG	AA	AA	AG	GG	AA	AA	AA	AA	AG	AG	AG	AA	AA	AA	AA	AA	AA	AA	AA	AG	AG	AA	AA	AA	AA	AA	AA	AA	AA	AA	AA	AG	AA	AA	AA	AA	AA	AA	AA	AA	AA	GG	AA	AA	AG
chr1_3643458	G/C	1	3643458	GC	GG	GG	GG	CC	GC	GC	GG	GG	GC	GC	GG	GG	GC	GG	GC	GG	GG	GC	GG	GC	GC	GC	GG	GG	GG	GG	GG	GG	GG	GG	GC	GC	GG	GG	GG	GG	GG	GG	GG	GC	GG	NN	GC	GC	CC
chr1_3643752	A/G	1	3643752	AG	AA	AA	AG	GG	AA	AA	NN	AA	AA	AG	AG	AA	AG	AA	AG	AA	AA	AA	AA	AG	AG	AG	AA	AA	AA	AA	AA	AA	AA	AG	AA	AA	NN	AA	AA	AA	NN	AA	AA	AA	AA	AG	AA	AA	AG
chr1_3643830	A/T	1	3643830	AT	AA	AA	AA	TT	AT	AT	AA	AA	AT	TT	AT	AA	AA	AA	AT	AA	AA	AA	AA	AT	AT	AT	AA	AA	AA	AA	AA	AA	AT	AA	AT	AA	AA	AA	AA	AA	AA	AA	AA	AT	AA	NN	AT	AT	TT
chr1_3649039	T/G	1	3649039	GG	TG	TT	TG	TG	TT	TT	TT	TT	TG	TG	TG	TT	TG	TT	TT	TT	TT	TG	TT	TG	TG	TG	TT	TT	TT	TG	TT	TT	TT	TG	TT	TG	TT	TT	TT	TT	TT	TT	TT	TT	TT	TG	TT	TT	TG
chr1_3650026	T/C	1	3650026	TC	TT	TT	TT	NN	TT	TC	TT	TT	TT	TT	TC	TT	TT	TT	TT	TT	TC	TT	TT	TC	TC	TT	TT	TT	TT	TT	TT	TT	TT	TC	TC	TC	NN	TT	TT	CC	TT	TT	TT	TT	TT	CC	TT	TC	CC
chr1_3650176	G/A	1	3650176	GA	GG	GG	GG	AA	GG	GA	GG	GG	GG	GA	GA	GA	GG	GG	GG	GG	GA	GA	GG	GG	GA	GA	GG	GG	GG	GG	GG	GG	GG	GG	GG	GG	GG	GG	GG	GA	GG	AA	GG	GG	GG	NN	GG	GA	GA
chr1_3650849	T/C	1	3650849	CC	TC	TC	TT	TC	TC	NN	TT	TT	TC	TC	TT	TT	TC	TT	TC	TC	CC	CC	NN	NN	CC	TT	TC	TC	TT	TC	TT	TC	TC	TT	TT	CC	NN	TT	TC	CC	TT	NN	CC	TC	TT	CC	CC	TT	CC
chr1_3651130	A/G	1	3651130	GG	AA	AA	AA	AG	AG	GG	AA	AA	AG	AA	AA	AA	AA	AA	AA	AA	AG	AA	AA	AA	GG	AA	AA	AA	AA	AG	AA	AA	AA	AA	AG	AA	NN	AG	AA	NN	AA	AA	AA	AA	AA	NN	AG	AG	GG
chr1_3651170	A/T	1	3651170	AT	AA	AA	AA	NN	AA	AT	AA	AA	AT	NN	AA	AA	AA	AA	AA	AA	AA	AA	AA	AA	AT	AA	AA	AA	AA	AA	AA	AA	AA	AA	AA	AA	NN	AA	AA	NN	AA	AA	AA	AA	AA	NN	AA	AA	NN
chr1_3652212	C/A	1	3652212	CA	CC	CC	CC	AA	CC	CC	CC	CC	CA	AA	NN	CC	CA	CC	CC	CC	CC	CC	CC	CC	CC	CC	CC	CC	CC	CA	CC	CC	CC	CA	CC	CC	NN	CC	CC	CC	CC	NN	CC	CC	CC	CC	CC	CC	CA
chr1_3652280	C/T	1	3652280	CT	CC	CC	CC	NN	CC	CT	CC	CC	CT	TT	CC	CT	CT	CC	CC	CC	CC	CC	NN	CC	TT	CC	CC	CC	CC	CC	NN	CC	NN	NN	CC	CC	NN	CC	CC	TT	CC	NN	CC	CT	CC	NN	CC	CC	CT
chr1_3652376	G/T	1	3652376	NN	GG	NN	GG	NN	NN	NN	GG	NN	GG	NN	GG	NN	GG	GG	GG	GG	GT	GT	GG	GG	GG	GG	GG	GG	GG	GG	GG	GG	GG	GG	GG	GG	NN	GG	GG	TT	GG	GG	GG	GT	GG	TT	GG	GG	TT
chr1_3653032	C/T	1	3653032	CT	CC	CC	CC	CC	CT	CT	CC	CC	CC	CC	CC	CC	CC	CC	CC	CC	CC	CC	CC	CC	CT	CC	CC	CC	CC	CC	CC	CC	CC	CT	CC	CC	CC	CT	CC	TT	CC	CC	CC	CC	CC	CC	CC	CC	CC
chr1_3653083	G/T	1	3653083	NN	GG	GG	GG	GG	GT	GT	GT	GT	GG	GT	GT	GG	GG	GG	GG	GT	NN	GG	GT	GG	GG	GT	GT	GG	GG	GG	GT	GG	GG	GT	GG	GT	GT	GT	GG	GG	GG	TT	GG	GT	GT	TT	GT	GT	TT
chr1_3654320	C/T	1	3654320	TT	CC	CC	TT	TT	CC	CC	CC	CC	CT	CT	CT	CC	CC	CC	CC	CC	CC	CT	CC	TT	NN	CC	CC	CC	CC	CT	CC	CC	CC	CT	CC	CC	CC	CC	CC	CC	CC	CC	CC	CC	CC	CC	CC	CC	CT
chr1_3654846	C/T	1	3654846	CT	CT	CC	CT	TT	CC	CC	CC	CC	CC	CC	CC	CC	CC	CC	CC	CC	CT	CC	CC	CC	CC	CT	CC	CC	CC	CT	CC	CC	CC	CC	CC	CC	CC	CC	CC	TT	CC	CC	CC	CT	CC	CC	CC	CC	CT
chr1_3659033	G/T	1	3659033	TT	GG	GG	GG	TT	GG	GT	GG	GG	GT	GT	GT	GG	GG	GG	GG	GG	GT	GG	GG	GG	GT	GG	GG	GG	GG	GG	GG	GG	GG	GT	GG	GG	GG	GT	GG	GT	GG	GT	GG	GT	GG	GT	GG	GT	GG
chr1_3660481	G/A	1	3660481	GG	GG	GA	GA	AA	NN	GG	GA	GA	GA	GG	GG	GG	GG	GG	GA	GG	NN	GA	AA	GA	GA	GG	GA	GG	GG	GG	GA	GA	GA	GG	GA	AA	AA	GG	GG	AA	GA	AA	AA	GG	AA	AA	NN	GG	NN
chr1_3660913	A/C	1	3660913	NN	AA	AA	AC	NN	AC	CC	AA	AC	AA	AA	AA	AA	AA	AA	AA	AC	CC	AA	CC	AC	NN	AA	AC	AC	AC	AC	AC	NN	AA	AA	AC	CC	AC	AA	AC	NN	AC	AC	CC	AC	AC	CC	CC	AC	CC
chr1_3661324	C/T	1	3661324	NN	CC	CT	CC	NN	CC	CC	CC	CC	CC	CC	CC	NN	NN	CC	CC	CC	TT	CT	CC	NN	NN	CC	CC	CC	CC	NN	CC	CT	CC	CC	CT	CC	CC	CC	CC	NN	CC	CT	TT	CC	CC	CC	CT	CC	NN
chr1_3661334	C/A	1	3661334	NN	CC	CC	CC	NN	AA	AA	CC	NN	CC	NN	CC	NN	CC	CC	CC	AA	CC	CC	CA	NN	NN	CC	CA	CC	CC	CC	CA	CA	CA	CA	CC	CA	AA	CA	CC	NN	CC	CA	CC	NN	CA	AA	CA	NN	NN
chr1_3661926	C/A	1	3661926	CC	CA	CC	CC	CC	CA	AA	CA	CA	CA	CA	CA	CA	CC	CC	CC	CA	CC	CC	CA	CA	CC	CC	CA	CA	CC	CC	CA	CA	CA	CA	CC	CA	AA	CC	CC	NN	CA	CA	CA	CA	CA	AA	CA	CA	NN
chr1_3662492	T/C	1	3662492	TT	TC	TT	TT	TT	TC	CC	TC	TC	TC	TC	TC	TC	TT	TC	TC	TC	TT	TT	TC	TT	TT	TT	TC	TC	TC	TT	TC	TC	TT	TC	TC	TC	CC	TC	TT	NN	TC	CC	TT	TT	TC	CC	TC	TC	CC
chr1_3666509	T/G	1	3666509	TG	TT	TT	TT	GG	TG	TT	TT	TT	TT	TG	TG	TT	TG	TT	TT	TT	TT	TT	TT	TT	TG	TT	TT	TT	TT	TT	TT	TT	TT	TG	TT	TT	TT	TT	TT	NN	TT	TT	TT	TT	TT	TT	TT	TG	TG
chr1_3676930	G/A	1	3676930	GG	GG	GG	GA	GG	GG	GG	GG	GG	GG	GG	GG	GG	GG	GG	GG	GG	NN	GA	AA	GA	NN	GG	GG	GG	GG	GG	GG	GA	GG	GG	GG	GG	GG	GG	GA	NN	GG	AA	GA	GA	GA	NN	AA	GG	GG
chr1_3682346	A/G	1	3682346	NN	AA	AG	AG	NN	AA	NN	AA	AA	AA	AA	AA	AA	AA	AA	AA	AA	GG	AG	AG	GG	GG	AA	NN	AA	AA	AA	AA	AG	AA	AA	AA	GG	NN	AA	AG	NN	AA	NN	GG	AA	AG	NN	GG	AA	NN
chr1_3682844	A/C	1	3682844	NN	AA	AC	NN	NN	AA	AA	AA	AA	AA	AA	AA	AA	AA	AA	AA	AC	CC	AC	AC	CC	CC	AA	AC	AC	AA	AA	AA	AC	AA	AA	AA	CC	NN	AA	AC	NN	AC	CC	CC	AC	AC	NN	CC	AA	NN
chr1_3685652	C/T	1	3685652	CT	CC	CC	CC	CT	CT	CC	CC	CC	CC	CC	CT	CC	CC	CC	CC	NN	CC	CC	CC	NN	NN	CC	CC	CC	NN	CC	CC	CC	CC	CC	CC	CC	CC	CC	CC	CC	CC	CC	CC	CC	CC	CC	CC	CC	CT
chr1_3704530	G/A	1	3704530	GG	GG	GA	AA	NN	GG	NN	GG	GG	GG	GG	GG	GG	GG	GG	GG	GG	GA	GA	AA	GA	NN	GG	GA	GG	GG	GG	GG	GA	GG	GG	GG	AA	GG	GG	GG	NN	GG	AA	AA	GG	GG	NN	NN	GG	NN
chr1_3728213	T/A	1	3728213	TA	TT	TA	TA	NN	TT	TT	TT	TT	TT	TT	TT	TT	TT	TT	TT	TT	AA	TA	TA	TT	AA	TT	TT	TA	TT	TT	TT	TA	TT	TT	TT	AA	TT	TT	TA	NN	TA	NN	AA	TT	TA	NN	AA	TT	NN
chr1_3728247	G/A	1	3728247	GG	GG	GA	GG	NN	GG	GG	GG	GG	GG	GG	GG	GG	GG	GG	GG	GA	AA	GA	GA	GG	AA	GA	GA	GA	GG	GG	GG	GA	GG	GG	GG	GG	GG	GG	GA	GG	GG	NN	AA	GA	GG	NN	AA	GG	NN
chr1_3728428	A/T	1	3728428	AA	AT	AA	AA	NN	AT	AT	AT	AT	AA	AA	AA	AA	AA	AA	AT	AT	AA	AA	AT	AA	AA	AA	AT	AT	AT	AT	AT	AT	AT	AA	AT	AA	AT	AT	AA	NN	AT	TT	AT	AA	AT	TT	AT	AA	TT
chr1_3729626	A/T	1	3729626	AT	AA	AA	AT	AT	AT	AT	AA	AA	AA	AT	AA	AA	AT	AA	AA	AA	AT	AA	AA	AA	AT	AT	AA	AA	AA	AT	AA	AA	AT	AA	AA	AA	AA	AA	AA	NN	AA	AA	AA	AA	AA	AT	AA	AT	AT
chr1_3738114	T/G	1	3738114	TG	TG	TT	TT	TG	TG	GG	TT	TG	TT	TG	TG	TG	TG	TT	TG	TT	TG	TT	TG	TG	TT	TT	TG	TT	TT	TT	TT	TT	GG	TG	TT	TG	NN	TT	TT	GG	TT	NN	TT	TT	TG	NN	NN	TT	GG
chr1_3739928	G/T	1	3739928	GT	GG	GG	GG	NN	GG	GG	GG	GG	GG	GG	GG	GG	GG	GG	GG	GG	GG	GT	GG	GT	GG	GG	GG	GG	GG	GG	GG	GG	GG	GG	GG	GG	GG	GG	GG	TT	GG	GG	GG	GG	GG	GG	GG	GG	TT
chr1_3740406	A/G	1	3740406	AA	AG	AA	AA	NN	AA	NN	AA	AA	AA	AA	AA	AA	AA	AA	AA	AA	AA	AA	AA	AA	AA	AA	AA	AA	AA	AA	AA	AG	AA	AG	AA	AA	AG	AA	AA	NN	AA	AA	AA	AA	AA	GG	AA	AA	GG
chr1_3743273	C/T	1	3743273	TT	CC	CC	CT	TT	CC	CT	CC	CC	CT	TT	CC	CC	CT	CC	CC	CC	CT	CT	CC	CC	CT	CT	CC	CC	CC	CT	CC	CC	CC	CC	CC	CC	CC	CT	CC	TT	CC	CC	CC	CT	CC	CC	CC	CT	CT
chr1_3744168	C/T	1	3744168	CC	CT	CC	CC	CC	CC	CC	CT	CC	CC	CC	CT	CC	CT	CT	CC	CC	CC	CT	NN	CT	CC	CT	NN	CC	TT	CT	CT	CC	CT	CC	CC	CC	CC	CT	CC	CC	CC	CC	CC	CT	CC	CC	CC	CC	CC
chr1_3744226	A/G	1	3744226	AA	NN	NN	AA	AA	AA	AA	GG	NN	GG	AG	AG	AA	GG	GG	AG	AA	AA	AG	NN	AG	AA	GG	AA	NN	AG	AG	AG	AA	AG	AA	AG	AA	AA	AA	GG	AA	AA	AG	AA	AG	AA	AA	AA	AG	AA
chr1_3747917	G/A	1	3747917	NN	GG	GG	GG	NN	GG	AA	GG	GG	GA	GG	GG	GA	GG	GG	GG	GG	GG	GG	GG	GA	GG	GG	GG	GG	GG	GG	GG	GG	GG	GG	GG	GG	AA	GG	GG	AA	GG	GA	GG	GG	GG	AA	GG	GG	NN
chr1_3747965	A/C	1	3747965	CC	AA	AA	AA	CC	AA	NN	AA	AA	AA	AA	AA	AA	AA	AA	AA	AA	AA	AA	AA	AA	CC	AA	AC	AA	AA	AA	AA	AA	AA	AA	AA	AA	NN	AC	AA	CC	AA	AC	AA	AA	AC	CC	AA	AA	NN
chr1_3748346	G/T	1	3748346	GT	GG	GG	GT	GT	GG	NN	GG	GG	NN	GT	GG	GG	GG	GG	GG	GG	GT	GG	GG	GG	GT	GT	GG	GG	GG	GG	GG	GG	GT	GG	GG	GG	GG	GG	GG	TT	GG	GG	GG	GG	GG	GG	GG	GT	GG
chr1_3749772	A/G	1	3749772	GG	AA	AA	AG	AG	AG	NN	AG	AA	AA	AA	AA	AA	AG	AA	AA	AG	GG	AG	GG	GG	AG	AA	AG	AG	AA	AA	AG	AA	AA	AA	AG	GG	GG	AG	AG	NN	AG	GG	GG	AG	AG	GG	GG	AA	NN
chr1_3750177	G/T	1	3750177	GT	GT	GG	GG	TT	GG	GT	GG	GG	GG	GG	GG	GG	GG	GG	GG	GG	GG	GG	GG	GG	TT	GG	GG	GG	GG	GG	GG	GG	GG	GT	GG	GG	GG	GG	GG	GG	GG	NN	GG	GG	GG	NN	GG	GT	GT
chr1_3751392	C/T	1	3751392	CC	CC	CT	CT	NN	CC	NN	CC	CC	CC	CC	CC	CC	CC	CC	CC	CC	TT	CT	CT	TT	NN	CC	CC	CC	CC	CC	CC	CT	CC	CC	CT	CC	CC	CC	CT	NN	CC	NN	TT	CC	CT	NN	TT	CC	NN
chr1_3755665	A/G	1	3755665	GG	AA	AA	NN	NN	AG	NN	AG	AA	AA	AA	AA	GG	AA	AA	NN	GG	AA	AG	NN	GG	GG	AA	AA	AA	AA	AA	AG	AG	AG	NN	AA	AG	GG	AA	AA	GG	AA	GG	AA	AG	AA	GG	AA	AG	GG
chr1_3755668	C/A	1	3755668	AA	CC	CC	NN	NN	CC	CC	CC	CC	CC	CC	CC	AA	CC	CC	CC	CC	CC	CA	CC	CC	AA	CC	CC	CC	CC	CC	CC	CC	CC	CC	CC	CC	CC	CC	CC	AA	CC	CC	CC	CA	CC	CC	CC	CC	AA
chr1_3757671	A/G	1	3757671	AA	AG	AA	AA	GG	AA	AA	AA	AA	AG	GG	AA	NN	AA	AA	AA	AA	AG	AA	NN	AA	GG	AA	AA	AA	AA	AA	AA	AA	AG	AA	AA	AA	AA	AG	AA	GG	AA	AA	AA	AA	AA	AA	AA	AA	AG
chr1_3758280	A/T	1	3758280	AA	AA	AA	AA	AA	NN	NN	AT	AA	NN	AT	AA	NN	AA	AA	AA	NN	AA	AA	AA	AT	AA	AA	AA	AA	AA	AA	AA	AA	AT	AA	AA	AA	TT	AT	AA	TT	AA	NN	AA	AA	AA	TT	AT	AA	TT
chr1_3771510	A/G	1	3771510	AA	AA	AA	AA	AA	AA	AA	NN	GG	AA	AA	AG	AA	AA	GG	AG	NN	AG	NN	NN	AG	AG	AG	GG	GG	GG	AG	GG	GG	AG	AG	NN	AG	GG	AG	GG	AA	GG	GG	GG	AG	GG	GG	GG	AG	AA
chr1_3771530	T/A	1	3771530	TT	TT	TT	TT	TT	TT	TT	NN	AA	TT	TT	TT	TT	TT	AA	TA	NN	TT	TA	NN	TA	TT	NN	AA	AA	AA	AA	AA	AA	TA	TA	NN	AA	AA	TA	AA	TT	AA	AA	AA	TA	AA	AA	AA	TA	TT
chr1_3773931	G/A	1	3773931	AA	GA	GG	GA	AA	GG	GG	GG	GG	GA	GA	GA	GG	GG	GG	GG	GG	GG	GG	GG	GA	GA	GA	GG	GG	GG	GA	GG	GG	GG	GG	GG	GA	GG	GG	GG	GG	GG	GG	GG	GG	GG	GG	GG	GG	GA
chr1_3793987	C/A	1	3793987	AA	CC	CC	CA	CA	CA	CC	CC	CC	CC	CC	CA	CC	CC	CC	CC	CC	CA	CA	CC	CA	CA	CC	CC	CC	CC	CC	CC	CA	CC	CC	CA	CA	CC	CC	CA	CC	CC	CA	CA	CA	CA	CC	CA	CC	CA
chr1_3821337	A/G	1	3821337	AA	GG	AG	AA	AA	AA	AA	AA	AA	AA	AA	AA	NN	NN	AA	AA	AA	AA	NN	AA	NN	NN	AA	AA	AA	NN	AA	AA	AA	AA	AA	AG	NN	AA	AA	AG	NN	AA	NN	AA	AA	AA	NN	AA	GG	AA
chr1_3821996	G/A	1	3821996	GG	GG	GG	GG	GG	GG	GG	GG	GA	GG	GA	GG	GG	GG	GG	GG	GG	GG	GG	GG	GG	GG	GG	GG	GG	GG	GG	GG	GG	GA	NN	GG	GG	GG	GG	GG	GG	GG	GG	GG	GG	GG	GG	GA	GG	GG
chr1_3823994	C/A	1	3823994	NN	CC	CC	CC	CC	NN	CC	NN	CC	CC	NN	CC	CC	NN	CC	NN	CC	CC	CA	CC	CC	NN	CC	CC	CC	NN	CC	CC	NN	CC	CC	AA	CC	CC	CC	CC	CC	CC	AA	CA	NN	CA	CC	CC	CA	CC
chr1_3825822	G/A	1	3825822	GG	GG	GG	GG	GG	NN	GG	AA	GG	GG	GG	GG	NN	GG	NN	GG	AA	NN	GG	GG	GG	NN	NN	GG	GG	GG	GG	GG	GG	GG	GG	GG	GG	NN	GG	GG	GG	GA	GG	GG	GA	GG	GG	GG	GG	GG
chr1_3835164	T/C	1	3835164	TT	TC	TC	TT	TT	TT	TT	TT	TT	TT	TC	TT	TC	TT	TT	TC	TT	TT	TC	TT	TT	TC	TT	TC	TT	TC	TC	TC	TC	TT	TT	CC	TT	TT	TC	TC	TC	TC	CC	TC	TT	TT	CC	TT	TC	TT
chr1_3870402	G/A	1	3870402	GG	GG	GG	GG	GG	GG	GG	GA	GA	GG	GA	GG	GG	GG	GG	GA	GG	GG	GG	GG	GG	GG	GG	GG	GA	GG	GG	GA	GA	GA	GG	GG	GG	GG	GA	GG	GG	GG	GG	GG	GG	GG	GG	GA	GG	GG
chr1_3872265	T/A	1	3872265	TT	TA	TA	TT	TT	TA	TT	TT	TT	TT	TT	NN	TT	TA	TT	TA	TT	TT	TA	TT	TT	TA	TT	TA	TT	TA	TA	TT	TA	TT	TT	AA	TT	TT	TA	TA	TA	TT	AA	AA	TT	TA	TA	TT	TA	TA
chr1_3881919	T/G	1	3881919	TT	NN	TT	TT	TT	NN	TT	TT	TT	TT	TT	TT	NN	TT	TT	TG	TT	TT	TG	TT	TT	NN	TT	TT	TT	TT	TG	TT	NN	TT	TT	TG	TT	TT	TG	TT	GG	TT	GG	GG	TT	TT	TT	TT	TG	TT
chr1_3882667	A/T	1	3882667	AA	AA	AA	AA	AA	AA	AA	AA	NN	AA	AA	AA	AA	AA	AA	AA	AA	AA	AA	AA	AA	AA	AA	AA	AA	AA	AA	AA	AA	AA	AA	AA	AA	AA	AT	AA	AA	AA	AA	AA	AA	AA	AA	NN	AA	AA
chr1_3883380	G/T	1	3883380	GG	GT	GT	NN	GG	GG	GG	GG	GG	GG	GT	GG	GG	GG	GG	GG	GG	GG	GT	GG	GG	TT	GG	GT	GG	GT	GG	GT	GT	GT	GT	TT	GG	GG	GG	GT	TT	GT	TT	GT	GG	GT	GG	GG	GT	GG
chr1_3890005	C/A	1	3890005	CC	CC	CA	CA	CC	CC	CC	CA	CA	CC	CA	CC	CC	CC	CC	CA	CA	CC	CC	CC	CC	CC	CC	CC	CA	CC	CC	CC	CC	CA	CA	CC	CC	CC	CC	CA	CC	CC	CC	CC	CC	CC	CC	CA	CC	CC
chr1_3897452	G/T	1	3897452	GG	GG	GT	GG	GG	GG	GG	GG	GG	GG	GG	GG	GG	GG	GG	GG	GG	GG	GT	NN	GT	GG	GG	GG	GG	TT	GT	GT	GG	GG	GT	TT	GG	GG	GG	GT	GT	GG	TT	NN	GG	GG	GT	GG	GG	GG
chr1_3904047	T/C	1	3904047	CC	TC	TT	TC	TT	CC	CC	TT	TT	TT	TT	TC	TC	TT	TT	TT	TT	TT	TT	TT	TT	TC	TC	TC	TT	TT	TC	TT	TT	TT	TT	NN	TC	TT	TT	TT	TT	TT	NN	CC	TC	TT	NN	TT	CC	NN
chr1_3905173	G/A	1	3905173	NN	GG	GG	GG	GG	NN	NN	GG	AA	GG	GG	GG	GG	GG	GG	GG	NN	NN	GG	GG	AA	GG	GG	GG	GG	NN	GG	GG	GG	NN	GG	NN	GG	GG	GG	GG	GG	GG	NN	GG	GG	GG	GG	GG	NN	NN
chr1_3909045	T/C	1	3909045	CC	TT	TT	NN	TT	CC	NN	TT	TC	TT	TT	TT	TT	TT	TT	TT	TT	TT	TC	TT	TT	TC	TC	TT	TT	CC	TT	TT	TT	TT	TT	CC	TC	CC	TT	TC	CC	TT	CC	CC	TT	TC	TT	TT	CC	CC
chr1_3916582	G/A	1	3916582	GG	GG	GA	GA	GG	GG	GG	GA	GA	GG	GA	GG	GG	GG	GG	GA	GG	GG	GG	GG	GA	GG	GG	GG	GG	GG	GG	GA	GA	GA	GG	GG	GG	GG	GA	GG	GG	GG	GG	GG	GG	GG	GA	GA	GG	GG
chr1_3921877	G/A	1	3921877	GG	GG	GG	GG	GG	GG	GG	GA	GG	GG	GA	GG	GG	GG	GG	GA	GG	GG	GG	GG	GA	GG	GG	GG	GA	GG	GG	GA	GA	GA	GG	GG	GG	GG	GA	GA	GG	GG	GG	GG	GG	GG	GG	GA	GG	GG
chr1_3925983	C/T	1	3925983	CC	CC	CC	CC	CC	CC	CC	CT	CT	CC	CT	CC	CC	CC	CC	CC	CC	CC	CC	CC	CT	CC	CC	CC	CC	CC	CC	CT	CC	CT	CC	CC	CC	CC	CT	CC	CC	CC	CC	CC	CC	CC	CC	CT	CC	CC
chr1_3929110	T/G	1	3929110	TG	TG	TG	TG	TT	GG	GG	TT	TG	TT	TT	TT	TG	TT	TT	TT	TT	TT	TG	TT	TT	TT	TT	TT	TG	TG	TG	TT	TT	TT	TG	NN	TG	GG	TG	TT	TG	TT	GG	GG	TT	TG	TG	TT	GG	GG
chr1_3933737	C/T	1	3933737	CC	CC	CC	CC	CC	CC	CC	CT	CT	CC	CT	CC	CC	CC	CC	CT	CT	CC	CC	CC	CC	CC	CC	CC	CT	CC	CC	CT	CT	CT	CC	CC	CC	CC	CT	CT	CC	CC	CC	CC	CC	CC	CC	CT	CC	CC
chr1_3934629	G/A	1	3934629	GG	GG	GG	GG	GG	GG	GG	GA	GG	GG	GA	GG	GG	GG	GG	GG	GG	GG	GG	GG	GA	GG	GG	GG	GG	GG	GG	GG	GA	GG	GG	GG	GG	GG	GA	GA	GG	GG	GG	GG	GG	GG	GA	NN	GG	GG
chr1_3935721	T/A	1	3935721	TA	TA	TA	TT	TT	AA	AA	TA	NN	TA	TA	NN	TT	TT	TT	TA	TT	TT	TT	TT	TT	TA	TT	TT	TT	TA	TT	TA	TA	TA	TT	NN	TA	AA	TT	TA	TT	TT	AA	AA	TT	TA	AA	TT	NN	AA
chr1_3939239	A/G	1	3939239	NN	AG	AA	AG	AA	NN	AG	AA	NN	AA	AA	AA	AA	AA	AA	AG	AA	AA	AG	AA	AA	AA	AA	AA	AA	AA	AG	AG	AG	AA	AG	NN	AA	GG	AA	AG	AG	AA	NN	GG	AG	GG	AG	AA	GG	GG
chr1_3939249	A/G	1	3939249	AA	AG	AA	AA	AA	NN	AG	AA	NN	AA	AG	AA	AA	AA	AA	AG	AA	AA	AG	AA	AA	AA	AA	AA	AA	AA	AG	AG	AG	AA	AG	NN	AA	GG	AA	AA	AG	AA	GG	GG	AA	AG	AG	AA	GG	GG
chr1_3944154	A/C	1	3944154	AC	AA	AA	AA	AA	NN	CC	AA	AA	AA	AA	AC	AC	AA	AA	AA	AA	AA	AC	AA	AA	AC	AA	AA	AA	AA	AC	AA	AA	AC	AC	CC	AC	CC	AC	AC	AC	AC	CC	CC	AC	AC	AC	AA	CC	AC
chr1_3946340	C/A	1	3946340	CC	CC	CC	CC	CC	CC	CC	CA	CA	CC	CA	CC	CC	CC	CC	CA	CC	CC	CC	CA	CC	CC	CC	CC	CA	CC	CC	CC	CA	CA	CC	CC	CC	CC	CA	CA	CC	CC	CC	CC	CC	CC	CC	AA	CC	CC
chr1_3946768	G/T	1	3946768	GG	GG	GG	GG	GG	GG	GG	GT	GT	GG	GT	GG	GG	GG	GG	GT	GG	GG	GG	GG	GG	GG	GG	GG	GT	GG	GG	GT	GT	GT	GT	GG	GG	GG	GT	GG	GG	GG	GG	GG	GG	GG	GT	GT	GG	GG
chr1_3947320	G/T	1	3947320	GG	GG	GG	GG	GG	GG	GG	GT	GT	GG	GT	GG	GG	GG	GG	GG	GG	GG	GG	GG	GT	GG	GG	GG	GT	GG	GG	GT	GT	GT	GG	GG	GG	GG	GT	GT	GG	GG	GG	GG	GG	GG	GG	GT	GG	GG
chr1_3957962	G/A	1	3957962	GG	GG	NN	GG	GG	NN	GG	GA	GA	GG	NN	GG	NN	GG	GG	GG	GG	GG	GG	NN	GG	GG	GG	GG	GG	GG	GG	GG	GA	GG	NN	GG	GG	GG	GG	GG	GG	GG	GG	GG	GG	GG	NN	GA	GG	GG
chr1_3964652	G/A	1	3964652	GG	GG	GA	GA	GG	GG	GG	GA	GA	GG	GA	GG	GG	GG	GG	GG	GA	GG	GG	GG	GA	GG	GG	GG	GA	GG	GG	GA	GA	GA	GG	GG	GG	GG	GA	GA	GG	GG	GG	GG	GG	GG	GG	GA	GG	GG
chr1_3965287	C/T	1	3965287	CC	CC	CC	CC	CC	CC	CC	CT	CT	CC	CT	CC	CC	CC	CC	CT	CC	CC	CC	CC	CC	CC	CC	CC	CT	CC	CC	CC	CT	CT	CT	CC	CC	CC	CT	CT	CC	CC	CC	CC	CC	CC	CC	CT	CC	CC
chr1_3970838	T/C	1	3970838	TC	TC	TT	TC	TT	TC	CC	TC	TT	TC	TC	CC	TC	TT	TT	TT	TT	TT	TC	TC	TT	TC	TT	TC	TT	TT	TC	TC	TC	TC	TT	CC	TT	CC	TT	TT	NN	TC	NN	CC	TT	CC	NN	TT	TC	CC
chr1_3978598	C/A	1	3978598	CC	CC	CC	CC	CC	CC	CC	CA	CA	CC	CA	CC	CC	CC	CC	CA	CC	CC	CC	CA	CC	CC	CC	CC	CA	CC	CC	CA	CA	CA	CC	CC	CC	CC	CA	CA	CC	CC	CC	CC	CC	CC	CC	CA	CC	CC
chr1_3982723	T/A	1	3982723	TT	TT	TT	TT	TT	NN	NN	TT	NN	TT	TT	TT	TT	TT	TT	TT	TT	TT	TT	TT	TT	TT	TT	TT	TT	TT	TT	TT	TT	TT	TT	TT	TA	NN	TT	TT	TT	TT	NN	NN	TT	AA	TT	TT	AA	TT
chr1_3983362	T/A	1	3983362	TT	TT	TT	TT	TT	TT	TT	TA	TA	TT	TT	TT	TT	TT	TT	TT	TT	TT	TT	TT	TT	TT	TT	TT	TA	TT	TT	TT	TA	TA	TT	TT	TT	TT	TA	TT	TT	TT	TT	TT	TT	TT	TT	TA	TT	TT
chr1_3983518	T/C	1	3983518	CC	TT	TT	TT	TT	TC	CC	TC	TC	TT	TC	TC	TT	TT	TT	TC	TT	TT	TT	TT	TT	TT	TT	TT	TT	TT	TT	TT	TT	TC	TT	TT	TC	TT	TT	TC	TT	TT	TT	TT	TC	TT	TT	TT	TT	TC
chr1_3983990	C/T	1	3983990	CC	CC	CC	CC	CC	CC	CC	CT	CC	CC	CT	CC	CC	CC	CC	CC	CC	CC	CC	CC	CC	CC	CC	CC	CC	CC	CC	CC	CC	CT	CC	CC	CC	CC	CT	CC	CC	CC	CC	CC	CC	CC	CC	CC	CC	CC
chr1_3990235	A/G	1	3990235	AG	GG	AA	AG	AA	GG	NN	AA	AA	AA	AA	AA	AA	AG	AA	AG	AA	AA	AA	AA	AA	AA	AA	AA	AA	AG	AG	AA	AA	NN	AG	AG	AG	AA	AG	NN	AG	AA	GG	GG	AG	AA	AA	AA	NN	AA
chr1_3990247	A/T	1	3990247	AT	TT	AA	AT	AA	AT	NN	AA	AA	AA	AA	AA	AA	AT	AA	AT	AA	AA	AA	AA	AA	AA	AA	AA	AA	AT	AT	AA	AT	NN	AT	AT	AT	AA	AT	AA	AT	AA	TT	TT	AT	AA	AA	AA	NN	AT
chr1_3990249	T/C	1	3990249	TC	CC	TT	TC	TT	TC	NN	TT	TT	TT	TT	TT	TT	TC	TT	TC	TT	TT	TT	TT	TT	TT	TT	TT	TT	TC	TT	TT	TC	NN	TC	TC	TC	TT	TC	NN	TC	TT	CC	CC	TT	TT	TT	TT	NN	TC
chr1_3990257	T/C	1	3990257	TC	CC	TT	TC	TT	TC	NN	TT	TT	TT	TT	TT	TT	TC	TT	TC	TT	TT	TT	TT	TT	TT	TT	TT	TT	TC	TT	TT	TC	NN	TC	TC	TC	TT	TC	TT	TC	TT	CC	CC	TC	TT	NN	TT	NN	TC
chr1_3990259	G/T	1	3990259	GT	TT	GG	GT	GG	GT	NN	GG	GG	GG	GG	GG	GG	GT	GG	GT	GG	GG	GG	GG	GG	GG	GG	GG	GG	GT	GG	GG	GT	NN	GT	GT	GT	GG	GT	GG	GT	GG	TT	TT	GG	GG	GG	GG	NN	GT
chr1_3990301	T/C	1	3990301	TC	TC	TT	TC	TT	TC	NN	TT	TT	TT	TT	TT	TT	TT	TT	TC	TT	TT	TT	TT	TT	TT	TT	TT	TT	TT	TT	TT	TC	TT	TT	TC	TT	TT	TC	TT	TC	TT	CC	NN	TT	TT	TT	TT	TT	TT
chr1_3990383	A/C	1	3990383	AC	AC	AC	AC	AA	CC	CC	AA	AA	AA	AC	AC	AA	AC	AA	AA	AA	AA	AA	AA	AC	AC	AA	AC	AC	AC	AC	AC	AC	AC	AA	AC	AA	AA	AC	AC	AC	AA	CC	CC	AA	AA	AA	AA	NN	AA
chr1_3990386	G/T	1	3990386	GT	GT	GT	GT	GG	TT	TT	GG	GG	GG	GT	GT	GG	GT	GG	GG	GG	GG	GG	GG	GT	GT	GG	GT	GT	GT	GT	GT	GT	GT	GG	GT	GG	GG	GT	GT	GT	GG	TT	TT	GG	GG	GG	GG	NN	GG
chr1_3990388	G/A	1	3990388	GA	GA	GA	GA	GG	AA	AA	GG	GG	GG	GA	GA	GG	GA	GG	GG	GG	GG	GG	GG	GA	GA	GG	GA	GA	GA	GA	GA	GA	GA	GG	GA	GG	GG	GA	GA	GA	GG	AA	AA	GG	GG	GG	GG	NN	GG
chr1_3998758	C/T	1	3998758	CC	CT	CC	CT	CC	CC	CC	CT	CT	CC	CC	CT	CC	CC	CC	CC	CC	CC	CC	CC	CC	CT	CT	CC	CC	CT	CT	CT	CT	CC	CC	TT	CC	TT	CT	CT	CT	CT	TT	NN	CC	CC	NN	CT	CC	CC
chr1_3998767	A/G	1	3998767	AA	AG	AA	AG	AA	AA	AA	AG	AG	AA	AA	AG	AA	AA	AA	AA	AA	AA	AA	AA	AA	AG	AG	AA	AA	AG	AG	AG	AG	AA	AA	GG	AA	GG	AA	AG	AG	AG	GG	NN	AA	AA	AA	AA	NN	AA
chr1_3998769	G/T	1	3998769	GG	GT	GG	GT	GG	GG	GG	GT	TT	GG	GG	GT	GG	GG	GG	GG	GG	GG	GG	GG	GG	GT	GT	GG	GG	GT	GT	GT	GT	GG	GG	TT	GG	TT	GG	GT	GT	GT	TT	GG	GG	GG	GG	GG	NN	GG
chr1_3999399	T/C	1	3999399	TT	TT	TT	TT	TT	TT	TT	TC	TC	TT	TC	TT	TT	TT	TT	TT	TC	TT	TT	TT	TT	TT	TT	TT	TC	TT	TT	TT	TC	TC	TT	TT	TT	TT	TC	TC	TT	TT	TT	TC	TT	TT	TC	TC	TT	TT
chr1_4000203	A/G	1	4000203	AA	AA	AA	AG	AA	AA	AA	AG	AG	AA	AG	AA	AA	AA	AA	AA	AA	AA	AA	AA	AA	AA	AA	AA	AG	AA	AA	AA	AA	AG	AA	AA	AA	AA	AA	AA	AA	AA	AA	AG	AA	AA	AG	AG	AA	AA
chr1_4006514	G/A	1	4006514	GG	GG	GG	GG	GG	GG	GG	GG	AA	GG	GG	GG	GG	GG	GG	GG	GG	GG	GG	GG	GG	GG	GG	GG	GG	GG	GG	GG	GA	GA	GG	GG	GG	GG	GA	GA	GG	GG	GG	GG	GG	GG	GG	GA	GG	GG
chr1_4006577	C/A	1	4006577	CC	CC	CC	CC	CC	CC	CC	CA	CA	CC	CC	CC	CC	CC	CC	CC	CA	CC	CC	CC	CC	CC	CC	CC	CC	CC	CC	CA	CA	CA	CA	CC	CC	CC	CA	CC	CC	CC	CC	CA	CC	CC	CC	CA	CC	CC
chr1_4007606	C/T	1	4007606	CC	CC	CC	CT	CC	CC	CC	CT	CT	CC	CT	CC	CC	CC	CC	CC	CC	CC	CC	CC	CC	CC	CT	CC	CC	CC	CC	CT	CC	CC	CC	CC	CC	CC	CT	CT	CC	CC	CC	TT	CC	CC	CC	CT	CC	CC
chr1_4010373	G/A	1	4010373	GG	GG	GG	GG	GG	GG	GG	GA	GA	GG	GA	GG	GG	GG	GG	GG	GA	GG	GG	GG	GG	GG	GA	GG	GA	GG	GG	GG	GA	GA	GG	GG	GG	GG	GG	GA	GG	GG	GG	GA	GG	GG	GA	GA	GG	GG
chr1_4011774	G/A	1	4011774	GG	GA	GA	GA	GG	GG	GG	GG	AA	GG	GG	GG	GA	GG	GG	AA	GG	GG	GG	GG	NN	GG	GG	NN	GG	GA	GA	GA	NN	GA	GA	AA	GG	GA	GA	NN	GA	GG	AA	AA	GG	GA	AA	GA	GA	GG
chr1_4011818	G/A	1	4011818	GG	GA	GG	GG	GG	GG	GG	NN	AA	GG	GG	GG	GA	GG	GG	NN	GG	GG	GG	GG	GG	GG	GG	GG	GG	NN	NN	GA	NN	GA	GA	AA	GG	GA	GG	NN	AA	GG	AA	NN	GG	GA	AA	GA	GA	GG
chr1_4011823	T/G	1	4011823	TT	TG	TT	TT	TT	TT	TT	NN	GG	TT	NN	TT	TG	TT	TT	TT	TT	TT	TT	TT	TT	TT	TT	TT	TT	NN	TT	TG	NN	TG	TG	GG	TT	TG	TT	NN	GG	TT	GG	NN	TT	TG	GG	TG	TG	TT
chr1_4017743	G/T	1	4017743	GG	GG	GG	GG	GG	GG	GG	GT	GT	GG	GT	GG	GG	GG	GG	GG	GT	GG	GG	GG	GG	GG	GG	GG	GG	GG	GG	GG	GT	GG	GG	GG	GG	GG	GT	GT	GG	GG	GG	GT	GG	GG	GT	GG	GG	GG
chr1_4017832	C/T	1	4017832	CC	CC	CC	CC	CC	CC	CC	CT	CT	CC	CT	CC	CC	CC	CC	CC	CC	CC	CC	CC	CC	CC	CC	CC	CC	CC	CC	CT	CT	CT	CT	NN	CC	CC	CT	CC	CC	CC	NN	CT	CC	CC	CT	CT	CC	CC
chr1_4018804	T/C	1	4018804	TT	NN	TT	TC	TT	TT	TT	TC	TT	TT	TC	TT	TT	TT	TT	TC	TT	TT	TT	TT	TT	TT	TC	TT	TT	TT	TT	TC	TC	TC	TT	NN	TT	TT	TC	TC	TT	TT	NN	TC	TT	TT	TT	TC	TT	TT
chr1_4028297	G/T	1	4028297	GG	NN	GG	GG	GG	NN	GG	GG	GG	GG	GG	GG	GG	GG	GG	GG	GG	GG	GT	GG	GG	GG	GG	GG	GG	GT	GG	GG	TT	GG	GG	TT	GG	GG	GG	GT	GT	GG	TT	NN	GG	GG	GT	GG	GT	GG
chr1_4028364	G/A	1	4028364	GG	GA	GG	GG	GG	GG	GG	GG	GG	GA	GG	AA	GG	GG	GG	GA	GG	GG	GA	GG	GG	GA	GG	GA	GG	GA	GG	GG	GA	GG	GA	AA	GG	GG	GA	GA	GA	GA	AA	GG	GG	GG	GA	GG	GA	GG
chr1_4032871	G/A	1	4032871	GG	GG	GG	GA	GG	GG	GG	GA	GA	GA	GG	GG	GG	GG	GG	GG	GG	GG	GA	GG	GG	GG	GG	GG	GA	GG	GG	GG	GA	GA	GG	GG	GG	GG	GA	GA	GG	GG	GG	AA	GG	GG	GA	GA	GG	GG
chr1_4041791	A/T	1	4041791	TT	AA	AA	AT	AA	TT	AT	AA	NN	AA	AA	AT	AT	AA	AA	AT	AA	AA	AA	AA	AA	AA	AA	AA	AT	AA	AA	AA	AA	AA	AT	NN	AT	TT	AA	AA	AA	AT	NN	NN	AA	AT	AT	AA	TT	TT
chr1_4042352	T/C	1	4042352	TC	TT	TC	TC	TT	CC	CC	TT	CC	TT	TT	TC	TC	TT	TT	TC	TT	TT	TT	TT	TT	TT	TT	TT	TC	TT	TC	TT	TC	TC	TC	CC	TC	CC	TT	TT	TC	TT	NN	CC	TC	TC	TC	TT	CC	CC
chr1_4042727	G/A	1	4042727	GG	GA	GA	GG	GG	GG	GG	GG	NN	GA	GG	GA	GG	GA	GG	GA	GG	GG	GA	GG	GG	AA	GG	GA	GG	GA	GA	GG	GA	GA	GA	AA	GG	GG	GG	AA	GA	GG	AA	NN	GG	GA	GA	GA	GA	GG
chr1_4042867	C/T	1	4042867	CC	CC	CC	CC	CC	CC	CC	CT	CC	CC	CC	CC	CC	CC	CC	CC	CC	CC	CT	CT	CT	CC	CT	CC	CT	CC	CC	CT	CT	CT	CC	CC	CC	CC	CT	CC	CC	CC	CC	CT	CC	CC	CT	CT	CC	CC
chr1_4042890	G/A	1	4042890	GG	GG	GG	GG	GG	GG	GG	GA	GG	GG	GA	GG	GG	GG	GG	GG	GG	GG	GA	GA	GA	GG	GA	GG	GA	GG	GG	GA	GA	GA	GG	GG	GG	GG	GA	GG	GG	GG	GG	GA	GG	GG	GA	GG	GG	GG
chr1_4044137	A/G	1	4044137	GG	AA	AA	AG	AA	AG	GG	AA	GG	AG	AA	AG	AG	AA	AA	AA	AA	AA	AA	AA	AA	AA	AG	AA	AG	AA	AA	AA	AA	GG	AG	NN	AG	GG	AA	NN	AA	AG	NN	NN	AG	GG	AG	NN	GG	GG
chr1_4045375	G/C	1	4045375	CC	GG	GG	GC	GG	GC	CC	GG	GG	GG	GG	GG	GG	GG	GG	GG	GG	GG	GG	GG	GG	NN	GG	GG	GC	GG	GG	GG	GG	GC	GG	NN	GC	GG	GG	GG	GG	GG	NN	GG	CC	GG	GG	GG	GC	GG
chr1_4050654	G/T	1	4050654	GT	GG	NN	GG	GG	NN	GT	GG	GG	GT	GG	GG	GG	GG	TT	GG	GG	GT	GG	GG	GG	GG	TT	GT	NN	GG	GG	GG	NN	GG	GT	GG	GT	GT	GG	GG	GG	GG	GG	GT	GG	NN	GG	GG	GG	TT
chr1_4059519	G/T	1	4059519	GG	GG	GG	GT	GG	GG	GG	GT	GT	GG	GT	GG	GG	GG	GG	GG	GG	GG	GG	GG	GG	GG	GT	GG	GG	GG	GG	GG	GT	GT	GT	GG	GG	GG	GT	GT	GG	GG	GG	TT	GG	GG	GG	GT	GG	GG
chr1_4060554	T/G	1	4060554	TT	TT	TT	TT	TT	TT	TT	TG	TG	TT	TG	TT	TT	TT	TT	TT	TG	TT	TT	TT	TG	TT	TG	TT	TT	TT	TT	TT	TT	TG	TG	TT	TT	TT	TG	TG	TT	TT	TT	TG	TT	TT	TT	TG	TT	TT
chr1_4092346	G/T	1	4092346	GG	GG	GG	GT	GG	GG	GG	GT	GT	GG	GT	GG	GG	GG	GG	GT	GG	GG	GG	GG	GG	GG	GG	GG	GT	GG	GG	GT	GT	GT	GG	GG	GG	GG	GT	GT	GG	GG	GT	GT	GG	GG	GG	GT	GG	GG
chr1_4093894	C/T	1	4093894	CC	CC	CC	CT	CC	CC	CC	CT	TT	CC	CT	CC	CC	CC	CC	CC	CT	CC	CC	CC	CC	CC	CT	CC	CC	CC	CC	CT	CT	CT	CC	CC	CC	CC	CT	CT	CC	CC	CT	CT	CC	CC	CT	CC	CC	CC
chr1_4094554	A/C	1	4094554	AA	AA	AA	AC	AA	AA	AA	AC	AC	AA	AC	AA	AA	AA	AA	AA	AC	AA	AC	AA	AA	AA	AC	AA	AA	AA	AA	AC	AC	AC	AA	AA	AA	AA	AC	AA	AA	AA	AA	AC	AA	AA	AC	AC	AA	AA
chr1_4095528	C/G	1	4095528	CC	CC	CC	CC	CC	CC	CC	CG	CG	CC	CG	CC	CC	CC	CC	CC	CG	CC	CG	CC	CC	CC	CC	CC	CC	CC	CC	CG	CG	CG	CC	CC	CC	CC	CG	CG	CC	CC	CG	CG	CC	CC	CG	CG	CC	CC
chr1_4095833	G/A	1	4095833	GG	GG	NN	GA	GG	GG	GG	GA	GG	GA	AA	GG	GG	GA	AA	GG	AA	AA	GG	AA	GA	NN	GA	GA	GA	GG	GA	GA	GG	GG	GA	GG	GG	GG	GA	GA	GG	GA	GG	GG	GA	GG	GG	GA	GG	GG
chr1_4097187	A/G	1	4097187	AA	AA	AA	AA	AA	AA	AA	AA	AA	AG	AA	AG	AG	AA	AA	AG	AA	AA	AA	AA	AA	AG	AA	AA	AA	AG	AA	AG	AG	AG	AA	GG	AA	AA	AA	GG	AG	AA	GG	AG	AA	AA	AA	AG	AG	AA
chr1_4097195	G/A	1	4097195	GG	NN	GG	GG	GG	GG	GG	GG	GG	GA	GG	GA	GA	GG	GG	GA	GG	GG	NN	GG	GG	GA	GG	GG	GG	GA	GG	GA	GA	GG	GG	AA	GG	GG	GG	GA	GA	GG	AA	GG	GG	GG	GG	GA	GA	GG
chr1_4097266	A/G	1	4097266	AA	AA	AA	AA	AA	AA	AA	AG	AA	AA	AG	AA	AA	AA	AA	AA	AG	AA	AA	AA	AA	AA	AA	AA	AA	AA	AA	AA	AA	AG	AA	AA	AA	AA	AA	AA	AA	AA	AA	AG	AA	AA	AA	AA	AA	AA
chr1_4097370	G/C	1	4097370	GG	GC	GG	GC	GG	GG	GG	GC	GC	GG	GG	GC	GG	GG	GG	GC	GG	GG	GG	GC	GG	GC	GG	GC	GG	GC	GG	GC	NN	GC	GG	CC	GG	GG	GG	GC	GC	GG	CC	GC	GG	GC	GC	GG	GC	GG
chr1_4097426	T/A	1	4097426	TT	TT	TT	TT	TT	TT	TT	TA	TA	TT	TA	TT	TT	TT	TT	TT	TT	TT	TT	TT	TT	TT	TA	TT	TT	TT	TT	TT	TT	TT	TT	TT	TT	TT	TA	TT	TT	TT	TT	TA	TT	TT	TT	TA	TT	TT
chr1_4098084	G/A	1	4098084	GG	GA	GA	GA	GG	GG	GG	GA	GA	GA	GG	GA	GG	GA	GG	GA	GG	GG	GA	GG	GA	GG	GG	GA	GG	GA	GA	GG	GA	GG	GA	AA	GG	GG	GA	GG	GA	GG	AA	GG	GG	GG	GG	GA	GA	GG
chr1_4098097	T/A	1	4098097	TT	TA	TA	TT	TT	TT	TT	TT	TA	TA	TT	TA	TT	TA	TT	TA	TT	TT	TA	TT	TT	TT	TT	TA	TT	TA	TA	TT	TA	TT	TA	AA	TT	TT	TA	TT	TA	TT	AA	TT	TT	TT	TT	TA	TA	TT
chr1_4099063	C/G	1	4099063	CC	CC	CC	CC	CC	CC	CC	CC	CG	CC	CC	CC	CC	CC	CC	CC	CC	CC	CC	CC	CC	CC	CC	CC	CC	CC	CC	CG	CC	CG	CC	CC	CC	CC	CC	CC	CC	CC	CC	NN	CC	CC	NN	CG	CC	CC
chr1_4099102	A/G	1	4099102	AA	AA	NN	AA	AA	AA	AA	AA	AA	NN	NN	AA	AA	AA	AA	AA	AA	AA	AA	AA	AA	AA	AA	AA	AA	AA	AA	AG	AA	AG	AA	AA	AA	AA	AA	AA	AA	AA	AA	NN	AA	AA	NN	AG	AA	AA
chr1_4100126	A/C	1	4100126	CC	AA	AA	AC	AA	CC	CC	AA	CC	AC	AA	AC	AA	AA	AA	AC	AA	AA	AA	AA	AA	AA	AC	AA	AC	AA	AA	AA	AA	AA	AC	NN	AC	CC	AA	NN	AA	AC	NN	NN	AC	AC	AC	AA	CC	CC
chr1_4101453	C/T	1	4101453	CC	CC	CC	CC	CC	CC	CC	CT	CT	CC	CT	CC	CC	CC	CC	CC	CT	CC	CT	CC	CC	CC	CC	CC	CT	CC	CC	CC	CT	CT	CC	CC	CC	CC	CT	CC	CC	CC	CT	CT	CC	CC	CT	CT	CC	CC
chr1_4101501	G/A	1	4101501	GG	GG	GA	GG	GG	GG	GG	GA	GG	GG	GA	GG	GG	GG	GG	GG	GA	GG	GA	GG	GG	GG	GG	GG	GA	GG	GG	GA	GA	GA	GA	GG	GG	GG	GA	GG	GG	GG	GG	GA	GG	GG	GA	GA	GG	GG
chr1_4101511	C/A	1	4101511	CC	CC	CA	CC	CC	CC	CC	CA	CC	CC	CA	CC	CC	CC	CC	CC	CA	CC	CA	CC	CC	CC	CC	CC	CA	CC	CC	CA	CA	CA	CA	CC	CC	CC	CA	CA	CC	CC	CC	CA	CC	CC	CA	CA	CC	CC
chr1_4102726	T/C	1	4102726	TT	TT	TT	TT	TT	TT	TT	TT	TT	TC	TT	CC	TC	TC	TT	TT	TT	TT	TT	TT	TT	TC	NN	NN	TT	NN	CC	TC	TT	TT	TT	NN	TT	TT	TT	CC	CC	TT	NN	TC	TT	TC	TC	CC	TC	TT
chr1_4102740	C/T	1	4102740	CC	CC	CC	CC	CC	CC	CC	CC	TT	CC	CC	CC	CC	CC	CC	CC	CC	CC	CC	CC	CC	CC	CC	CC	CT	NN	CC	CC	CC	CC	CC	NN	CC	CC	CC	NN	CC	CC	CC	CC	CC	CC	CC	CC	CC	CC
chr1_4102879	G/A	1	4102879	GG	GG	GG	GG	GG	GG	GG	GA	GA	GG	GA	GG	GG	GG	GG	GG	GG	GG	GG	GG	GG	GG	GG	GG	GG	GG	GG	GG	AA	GG	GG	GG	GG	GG	GG	GG	GG	GG	NN	GA	GG	GG	GG	GA	GG	GG
chr1_4103063	A/G	1	4103063	AA	AG	AG	AA	AA	AA	AA	AA	AA	AG	AG	AG	AG	AA	AA	AG	AA	AA	AA	AA	AA	AG	AA	AA	AA	AG	AG	AG	NN	AG	AA	NN	AA	AA	AA	GG	AA	AA	NN	GG	AA	AA	AG	AA	AA	AA
chr1_4103258	A/G	1	4103258	AG	AA	AA	AA	AA	GG	NN	AA	NN	AA	AA	AA	AA	AA	AA	AA	AA	AA	GG	AA	AA	AA	AA	AA	AA	AA	AA	AA	AA	NN	NN	AG	AA	GG	NN	AG	AA	AA	NN	NN	AA	AA	AA	AG	GG	NN
chr1_4104333	T/G	1	4104333	TT	TG	TT	TT	TT	TT	TT	TT	TT	TT	TT	TT	TT	TT	TT	TT	TT	TT	TG	TT	TG	TG	TT	TT	TT	TG	TT	TT	TT	TG	TG	NN	TT	TT	TT	TG	TT	TT	NN	TG	TT	TG	TG	TG	TT	TT
chr1_4105680	G/A	1	4105680	GG	GG	GG	GG	GG	GG	GG	GA	GA	GG	GG	GG	GG	GG	GG	GG	GA	GG	GG	GG	GA	GG	GG	GG	GG	GG	GG	GA	GA	GA	GG	GG	GG	GG	GA	GG	GG	GG	GG	GA	GG	GG	GA	GA	GG	GG
chr1_4105684	G/C	1	4105684	GG	GG	GG	GG	GG	GG	GG	GC	GC	GG	GG	GG	GG	GG	GG	GG	GC	GG	GG	GG	GC	GG	GG	GG	GG	GG	GG	GC	GC	GC	GG	GG	GG	GG	GC	GG	GG	GG	GG	GC	GG	GG	GC	GC	GG	GG
chr1_4106657	A/G	1	4106657	AA	AA	AA	AA	AA	AA	AA	AA	NN	AA	AA	AA	AA	AA	AA	AG	AA	AA	AA	AA	AA	AA	AA	AA	AG	AA	AA	AA	AA	AG	AA	AA	AA	AA	AG	AA	AA	AA	AA	GG	AA	AA	AA	AA	AA	AA
chr1_4108421	G/A	1	4108421	GG	GG	GG	GA	GG	GG	GG	GA	GA	GG	GA	GG	GG	GG	GG	GG	GG	GG	GG	GG	GG	GG	GG	GG	GG	GG	GG	GA	GA	GA	GG	GG	GG	NN	GG	GG	GG	GG	GG	AA	GG	GG	GA	GA	GG	GG
chr1_4108961	A/G	1	4108961	AA	AA	AA	AA	AA	AA	AA	AG	AG	AA	AA	AA	AA	AA	AA	AA	AG	AA	AA	AA	AA	AA	AG	AA	AG	AA	AA	AA	AG	AG	AG	AA	AA	AA	AG	AA	AA	AA	AG	AG	AA	AA	AA	AG	AA	AA
chr1_4109794	C/G	1	4109794	CC	CC	CC	CC	CC	CC	CC	CG	CG	CC	CG	CC	CC	CC	CC	CC	CC	CC	CC	CC	CC	CC	CC	CC	CC	CC	CC	CC	CG	CG	CC	CC	CC	CC	CG	CG	CC	CC	CG	CG	CC	CC	CC	CG	CC	CC
chr1_4111080	T/C	1	4111080	TT	TT	TT	TC	TT	TT	TT	TC	TC	TT	TC	TT	TT	TT	TT	TT	TC	TT	TC	TT	TT	TT	TT	TT	TC	TT	TT	TT	TC	TC	TT	TT	TT	TT	TC	TC	TT	TT	TT	CC	TT	TT	TT	TC	TT	TT
chr1_4111998	A/G	1	4111998	AA	AA	AA	AA	GG	AA	AA	AA	AA	GG	AG	GG	NN	NN	AG	AA	NN	GG	AA	NN	GG	AA	NN	AG	AA	NN	NN	NN	AA	AA	AA	AA	AA	AA	GG	AA	AA	AG	AA	AA	AA	AA	AA	AA	AA	AA
chr1_4112355	G/T	1	4112355	GG	GG	GG	GG	GG	GG	GG	GT	GT	GG	GG	GG	GG	GG	GG	GG	GG	GG	GG	GG	GG	GG	GT	GG	GG	GG	GG	GG	GT	GG	GG	GG	GG	GG	GG	GG	GG	GG	GG	GT	GG	GG	GT	GT	GG	GG
chr1_4112948	G/A	1	4112948	GG	GG	GG	GG	GG	GG	GG	GA	GA	GG	GA	GG	GG	GG	GG	GG	GG	GG	GA	GG	GG	GG	GG	GG	GG	GG	GG	GG	GG	GA	GG	GG	GG	GG	GG	GA	GG	GG	GG	GA	GG	GG	GG	GG	GG	GG
chr1_4113227	C/T	1	4113227	CC	CC	CC	CC	CC	CC	CC	CT	CT	CC	CT	CC	CC	CC	CC	CC	CC	CC	CT	CC	CT	CC	CT	CC	CT	CC	CC	CT	CC	CT	CT	CC	CC	CC	CC	CC	CC	CC	CT	CT	CC	CC	CC	CT	CC	CC
chr1_4113881	G/T	1	4113881	GG	GG	GG	GG	GG	GG	GG	GT	GT	GG	GT	GG	GG	GG	GG	GG	GT	GG	GT	GG	GT	GG	GG	GG	GT	GG	GG	GG	GT	GT	GG	GG	GG	GG	GT	GG	GG	GG	GG	GT	GG	GG	GG	GT	GG	GG
chr1_4115716	A/C	1	4115716	AA	AC	AC	AA	AA	AC	AA	AC	AA	AC	AC	AC	AA	AA	AA	AA	AA	AA	NN	AC	AC	AA	AA	AC	AA	AA	AC	AC	AC	AC	AA	CC	AA	AA	AA	AC	AC	AA	CC	AC	AA	AC	AA	AC	AC	AA
chr1_4115741	A/G	1	4115741	AA	AG	AG	AA	AA	AG	AA	AG	AG	AG	AG	AG	AA	AA	AA	AA	AA	AA	GG	AA	AA	AA	AA	AA	AA	AG	AG	AA	AA	AG	AA	GG	AA	AA	AA	AG	AG	AA	GG	AG	AA	AA	AA	AG	AG	AA
chr1_4116163	C/A	1	4116163	CC	CC	CA	CC	CC	CC	CC	CA	CA	CC	CA	CC	CC	CC	CC	CA	CA	CC	CC	CC	CC	CC	CC	CC	CC	CC	CC	CC	CC	CA	CC	CC	CC	CC	CA	CC	CC	CC	CC	CA	CC	CC	CA	CA	CC	CC
chr1_4116309	A/G	1	4116309	AA	AA	AG	AA	AA	AA	AA	AA	AG	AG	AA	AG	AA	AG	AA	AA	AA	AA	AA	AA	AG	AA	AA	AA	AA	AG	AA	AA	AA	AG	AA	GG	AA	AA	AA	NN	NN	AA	NN	AG	AA	AA	AA	NN	AA	AA
chr1_4116647	A/T	1	4116647	AA	AA	AA	AA	AA	AA	AA	AA	AA	AA	AA	AA	AA	AA	AA	AA	AA	AA	AA	AA	AA	AA	AA	AA	AA	AA	AT	AA	NN	AA	AA	NN	AA	AA	AA	TT	AT	AA	TT	AT	AA	AA	AA	NN	AA	AA
chr1_4119324	G/A	1	4119324	GG	GG	GG	GA	NN	GG	GG	GA	GA	GG	GA	GG	GG	GG	GG	GG	GG	GG	GG	GG	GG	GG	GG	GG	GG	GG	GG	GG	GA	GA	GG	GG	GG	GG	GA	GA	GG	GG	GG	GA	GG	GG	GG	GA	GG	GG
chr1_4119783	G/C	1	4119783	GG	GG	GG	GG	GG	GG	GG	GG	GC	GG	GG	GG	GG	GG	GG	GG	GG	GG	GG	GG	GG	GG	GC	GG	GC	GG	GG	GG	GG	GG	GG	GG	GG	GG	GC	GC	GG	GG	GG	GC	GG	GG	GG	GC	GG	GG
chr1_4119818	T/A	1	4119818	TT	TT	TT	TT	TT	TT	TT	TA	TA	TT	TT	TT	TT	TT	TT	TT	TT	TT	TT	TT	TT	TT	TA	TT	TA	TT	TT	TT	TT	TA	TA	TT	TT	TT	TT	TA	TT	TT	TT	TA	TT	TT	TT	TA	TT	TT
chr1_4119879	C/A	1	4119879	CC	CC	CC	CA	CC	CC	CC	CA	CA	CC	CC	CC	CC	CC	CC	CC	CC	CC	CC	CC	CC	CC	CC	CC	CC	CC	CC	CA	CA	CA	CA	CC	CC	CC	CC	CC	CC	CC	CC	CA	CC	CC	CA	CA	CC	CC
chr1_4121159	G/A	1	4121159	GG	GG	GA	GG	GG	GG	GG	GG	GA	GG	GA	GG	GG	GG	GG	GG	GG	GG	GA	GG	GG	GG	GG	GG	GG	GG	GG	GG	GA	GA	GG	GG	GG	GG	GA	GG	GG	GG	GG	GA	GG	GG	GG	GA	GG	GG
chr1_4121229	A/G	1	4121229	AA	AA	AG	AA	AA	NN	AA	AA	AA	AG	AA	AG	AA	AG	AA	AA	AA	AA	AA	AA	AA	AA	AA	AA	AA	NN	AG	AG	AG	AA	AG	NN	AA	AA	AG	AG	AG	AA	AA	AG	AA	AA	AG	AG	AG	AA
chr1_4121425	C/T	1	4121425	CC	CT	CC	CC	CC	CC	CC	CC	CT	CT	CT	CT	CC	CC	CC	CC	CT	CC	CT	CC	CC	CT	CC	CT	CC	CT	CC	CC	CT	CT	CT	NN	CC	CC	CC	CT	CC	CC	TT	TT	CC	CC	CT	CT	CT	CT
chr1_4121559	A/C	1	4121559	AA	AA	AA	AA	AA	AA	AA	AA	AA	AA	AC	AA	AA	AA	AA	AA	AC	AA	AA	AA	AA	AA	AA	AA	AA	AA	AA	AA	AA	AC	AA	NN	AA	AA	AA	AA	AA	AA	AA	CC	AA	AA	AA	AC	AA	AA
chr1_4123606	T/A	1	4123606	NN	AA	AA	TT	TT	AA	NN	AA	NN	TT	NN	NN	AA	TT	NN	NN	TT	TT	AA	TT	TT	AA	TT	NN	NN	NN	TT	TA	TT	AA	AA	AA	TA	AA	AA	AA	AA	AA	AA	AA	AA	AA	AA	TA	AA	NN
chr1_4123609	T/G	1	4123609	NN	TT	TT	TT	TT	TT	TT	GG	TT	TT	NN	TT	TT	TT	NN	TT	TT	TT	TT	TT	TT	TT	NN	NN	NN	NN	TT	TT	TT	GG	TT	TT	TT	TT	TT	TT	TT	TT	TT	GG	TT	TT	TT	TG	TT	NN
chr1_4124862	A/C	1	4124862	AA	AA	AA	AC	AA	AA	AA	AC	AC	AA	AA	AA	AA	AA	AA	AA	AA	AA	AC	AA	AA	AA	AA	AA	AA	AA	AA	AA	AC	AC	AA	AA	AA	AA	AC	AC	AA	AA	AA	AC	AA	AA	AA	AC	AA	AA
chr1_4124941	T/G	1	4124941	TT	TT	TT	TT	TT	TT	TT	TG	TG	TT	TG	TT	TT	TT	TT	TG	TT	TT	TG	TT	TT	TT	TG	TT	TT	TT	TT	TT	TG	TT	TT	TT	TT	TT	TG	TT	TT	TT	TG	TG	TT	TT	TT	TG	TT	TT
chr1_4124942	G/A	1	4124942	GG	GG	GG	GG	GG	GG	GG	GA	GA	GG	GA	GG	GG	GG	GG	GA	GG	GG	GA	GG	GG	GG	GA	GG	GG	GG	GG	GG	GA	GG	GG	GG	GG	GG	GA	GG	GG	GG	GA	GA	GG	GG	GG	GA	GG	GG
chr1_4125297	G/A	1	4125297	GG	GG	GG	GG	GG	GG	GG	GA	GA	GG	GA	GG	GG	GG	GG	GG	GG	GG	GG	GG	GA	GG	GG	GG	GG	GG	GG	GG	GA	GA	GA	GG	GG	GG	GG	GA	GG	GG	GG	GA	GG	GG	GG	GA	GG	GG
chr1_4126349	A/T	1	4126349	AA	AA	AA	AA	AA	AA	AA	AT	AT	AA	AT	AA	AA	AA	AA	AA	AT	AA	AA	AA	AA	AA	AA	AA	AA	AA	AA	AA	AA	AT	AA	AA	AA	AA	AT	AA	AA	AA	AA	AT	AA	AA	AA	AT	AA	AA
chr1_4126640	G/C	1	4126640	GG	GG	GG	GG	GG	GG	GG	GC	GC	GG	GG	GG	GG	GG	GG	GG	GC	GG	GG	GG	GG	NN	GG	GG	GG	GG	GG	GG	GC	GC	GG	GG	GG	GG	GC	GG	GG	GG	GC	GC	GG	GG	GG	GC	GG	GG
chr1_4128173	C/A	1	4128173	CC	CC	CC	CC	CC	CC	CC	CC	CC	CC	CC	CC	CC	CC	CC	CC	CC	CC	CC	CC	CC	CC	CC	CC	CC	CC	CC	CC	CC	CA	CC	CC	CC	CC	CA	CC	CC	CC	CC	CC	CC	CC	CC	CA	CC	CC
chr1_4129769	C/G	1	4129769	CC	CG	CC	CG	CC	CC	CC	CC	CC	CC	CC	CC	CC	CC	CC	CC	CC	CC	CG	CC	CC	CC	CC	CG	CC	CC	CC	CG	CC	CG	CC	NN	CC	CC	CC	CC	CG	CC	GG	CG	CC	CC	CC	NN	CC	CC
chr1_4129888	T/C	1	4129888	TT	TT	TT	TT	TT	TT	TT	TC	TC	TC	TC	TC	TT	TC	TT	TC	TT	TT	TC	TT	TT	TT	TT	TC	TT	NN	TC	TT	NN	TC	TC	CC	TT	TT	TT	TC	TC	TC	CC	TC	TT	TT	TC	TC	TC	TT
chr1_4131247	G/A	1	4131247	GG	GG	NN	GG	GG	GG	GG	GA	GA	GG	GG	GG	GG	GG	GG	NN	GG	GG	GG	GG	GG	GG	GG	GG	GG	GG	GG	GG	GG	GG	GG	NN	GG	GG	GA	GG	NN	GG	NN	GA	GG	GG	NN	GG	GG	GG
chr1_4131511	A/T	1	4131511	AA	AA	AA	AT	AA	AA	AA	AT	AT	AA	AT	AA	AA	AA	AA	AA	AA	AA	AA	AA	AA	AA	AA	AA	AT	AA	AA	AA	NN	AT	AA	NN	AA	AA	AA	AA	AA	AA	NN	AT	AA	AA	AA	AA	AA	AA
chr1_4131553	T/C	1	4131553	TT	TT	TT	TC	TT	TT	TT	TC	TT	TT	TC	TT	TT	TT	TT	TT	TT	TT	TT	TT	TT	TT	TC	TT	TT	TT	TT	TT	NN	TC	TT	NN	TT	TT	TC	TT	NN	TT	NN	TC	TT	TT	TT	TC	TT	TT
chr1_4131889	A/G	1	4131889	AA	AG	AA	AG	AA	AA	AA	AA	AA	AG	AA	AA	AA	AA	AA	AA	AA	AA	AG	AA	AA	AG	AA	AA	AA	AA	AA	AA	AA	AG	AA	GG	AA	AA	AA	NN	AA	AA	NN	AG	AA	AA	AG	AA	AA	AA
chr1_4132118	T/A	1	4132118	TT	TT	TT	TT	TT	TT	TT	TA	TT	TT	TA	TT	TT	TT	TT	TT	TT	TT	TT	TT	TT	TT	TT	TT	TA	TT	TT	TT	TA	TA	TT	TT	TT	TT	TA	TT	TT	TT	TT	TA	TT	TT	TA	TA	TT	TT
chr1_4132449	C/A	1	4132449	CC	CC	CA	CC	CC	CC	CC	CA	CC	CC	CC	CC	CC	CC	CC	CC	CC	CC	CC	CC	CC	CC	CC	CC	CC	CC	CC	CC	CC	NN	CC	CC	CC	CC	CC	CC	CC	CC	CC	CA	CC	CC	NN	CA	CC	CC
chr1_4132625	T/C	1	4132625	TT	TT	TT	TT	TT	TT	TT	TC	TT	TT	TT	TT	TT	TT	TT	TT	TC	TT	TT	TT	TT	TT	TT	TT	TT	TT	TT	TT	TC	TC	TT	TT	TT	TT	TT	TC	TT	TT	TT	TC	TT	TT	TT	TC	TT	TT
chr1_4132775	G/A	1	4132775	GG	GA	GA	GG	GG	GG	GG	GG	GG	GA	GG	GA	GA	GA	GG	GA	GG	GG	GA	GA	GG	AA	GG	GA	GG	GA	GA	GA	GA	GG	GG	AA	GG	GG	GG	AA	GA	GG	AA	GG	GG	GA	GG	GG	GA	GG
chr1_4132815	C/A	1	4132815	CC	CA	CA	CC	CC	CC	CC	CC	CC	CA	CC	CA	CC	CA	CC	CC	CC	CC	CA	CA	CC	AA	CC	CA	CC	CA	CA	CA	CA	CC	CC	AA	CC	CC	CC	AA	CA	CC	AA	CC	CC	CA	CC	NN	NN	CC
chr1_4132828	A/C	1	4132828	AA	AA	AA	AA	AA	AA	AA	AC	AA	AA	AA	AA	AA	AA	AA	AA	AA	AA	AA	AA	AA	AA	AA	AA	AA	AA	AA	AA	AA	AA	AA	AA	AA	AA	AA	AA	AA	AA	AA	NN	AA	AA	AA	CC	NN	AA
chr1_4133760	C/G	1	4133760	CC	CC	CC	CC	CC	CC	CC	CG	CG	CC	CG	CC	CC	CC	CC	CC	CC	CC	CC	CC	CG	CC	CC	CC	CG	CC	CC	CC	CG	CG	CG	CC	CC	CC	CG	CC	CC	CC	CC	CG	CC	CC	CG	CG	CC	CC
chr1_4133771	T/A	1	4133771	TT	TT	TT	TT	TT	TT	TT	TA	TA	TT	TA	TT	TT	TT	TT	TT	TT	TT	TT	TT	TA	TT	TT	TT	TA	TT	TT	TT	TA	TA	TA	TT	TT	TT	TA	TT	TT	TT	TT	TA	TT	TT	TA	TA	TT	TT
chr1_4134872	C/T	1	4134872	NN	CC	CC	CC	CC	NN	CC	CC	NN	CC	CT	CC	CC	CC	CC	NN	CC	CC	CT	CC	CC	CC	CC	CC	NN	CC	CC	CC	CT	CT	CC	NN	NN	CC	NN	NN	CC	CC	CC	TT	CC	CC	CC	CC	CC	CC
chr1_4135695	T/G	1	4135695	TT	TT	TT	TT	TT	TT	TT	TT	TT	TT	TT	TT	TT	TT	TT	TT	TT	TT	TT	TT	TT	TT	TT	TT	TT	TT	TT	TT	TG	TT	TT	GG	TT	TT	TT	TT	NN	TG	NN	TG	TT	TT	NN	TG	TT	TT
chr1_4135833	T/C	1	4135833	TT	TC	TC	TC	TT	CC	CC	TT	NN	TT	TT	TT	TC	TT	TT	TC	TT	TT	TC	TT	TC	TT	TT	TT	NN	TT	TT	TC	TC	CC	TC	NN	TC	CC	TT	TT	NN	TC	NN	CC	TT	TC	NN	TT	CC	CC
chr1_4136064	C/A	1	4136064	CC	CA	CC	CA	CC	CC	CC	CC	CA	CA	CC	CA	CC	CA	CC	CC	CC	CC	CA	CC	CC	CA	CC	CC	CC	CC	CC	CA	CA	CA	CA	NN	CC	CC	CA	CA	CA	CC	AA	CA	CC	CC	CA	CA	CA	CC
chr1_4136232	T/A	1	4136232	TT	TT	TT	TT	TT	TT	TT	TT	TT	TT	TT	TT	TT	TT	TT	TT	TT	TT	TT	TT	TT	TT	TT	TT	TT	TT	NN	TT	TT	TA	TT	TT	TT	TT	TT	TT	TT	TT	TT	TA	TT	TT	TT	TT	TT	TT
chr1_4136402	C/T	1	4136402	CC	CC	CC	CC	CC	CC	CC	CC	NN	CC	CT	CC	CC	CC	CC	CC	CC	CC	CC	CC	CC	CC	CC	CC	CT	CC	CC	CT	CC	CT	CC	CC	CC	CC	CC	CC	CC	CC	CC	TT	CC	CC	CC	TT	CC	CC
chr1_4136478	T/G	1	4136478	TT	TG	TT	TT	TT	TT	TT	TG	TG	TT	TT	TG	TT	TG	TT	TT	TT	TT	TG	TT	TT	TT	TT	TG	TT	TG	TT	TT	TT	TG	TT	GG	TT	TT	TG	TG	TG	TT	GG	GG	TT	TT	TG	TG	TT	TT
chr1_4136898	A/C	1	4136898	AA	AC	AC	AA	AA	AA	AA	AC	AC	AC	AA	AC	AA	AA	AA	AC	AA	AA	AC	AA	AC	AC	AA	AC	AC	NN	AA	AA	AC	AC	AA	CC	AA	AA	AC	NN	AA	AA	CC	AC	AA	AA	AA	AC	AC	AA
chr1_4137143	C/T	1	4137143	CC	CC	CT	CC	CC	CC	CC	CC	CC	TT	TT	CC	CT	CT	CT	CT	CT	TT	CC	TT	CT	CT	CT	CT	CT	CC	NN	CT	CC	CC	CC	CC	CC	CC	CT	CC	CC	CC	NN	CC	CT	CC	CC	CT	CC	CC
chr1_4137303	G/A	1	4137303	GG	GG	GG	GG	GG	GG	GG	AA	GG	GG	GG	GG	GG	GG	GG	NN	NN	GG	GG	GG	GG	GG	GG	GG	GG	GG	GG	GG	NN	GG	GG	GG	GG	GG	GA	GA	GG	NN	NN	GG	GG	GG	GG	AA	GG	GG
chr1_4137446	T/G	1	4137446	TT	TT	TT	TT	TT	TT	TT	NN	NN	TT	TT	TT	TT	TT	TT	TT	TT	TT	TT	TT	TT	TG	TT	TT	TT	TT	TT	TT	NN	TT	TT	NN	TT	TT	TT	TG	NN	TT	GG	NN	TT	TT	TT	TG	TT	TT
chr1_4137461	A/G	1	4137461	AA	AA	AA	AA	AA	AA	AA	NN	NN	AA	AA	AA	AA	AA	AA	AA	AA	AA	AA	AA	AA	AG	AA	AA	AA	AA	AA	AA	NN	AA	AA	NN	AA	AA	AA	AG	NN	AA	GG	NN	AA	AA	AA	AG	AG	AA
chr1_4137563	T/A	1	4137563	TT	TT	TA	TT	TT	TT	TT	TT	NN	TT	TT	TT	TT	TT	TT	TT	NN	TT	TA	TT	TT	TA	TT	TT	TT	TT	TT	TA	TA	TT	TT	AA	TT	TT	TA	AA	TT	TT	NN	NN	TT	TT	TT	TT	TT	TT
chr1_4137783	A/G	1	4137783	AA	AA	AA	AA	AA	AA	AA	AA	AA	AG	AA	AA	AA	AA	AA	AA	AA	AA	AA	AA	AA	NN	AA	AA	AA	AA	AA	AA	AA	AA	AA	NN	AA	AA	AA	NN	NN	AA	GG	AG	AA	AA	AA	AG	AA	AA
chr1_4141312	G/T	1	4141312	GG	GG	GG	GG	GG	GG	GG	GT	GT	GG	GT	GG	GG	GG	GG	GG	GG	GG	GG	GG	GG	GG	GG	GG	GG	GG	GG	GG	GT	GT	GT	GG	GG	GG	GG	GT	GG	GG	GG	GT	GG	GG	GG	GT	GG	GG
chr1_4142544	G/A	1	4142544	GG	GG	GG	GG	GG	GG	GG	GG	GA	GG	GA	GG	GG	GG	GG	GG	GG	GG	GA	GG	GG	GG	GA	GG	GG	GG	GG	GG	GA	GA	GA	GG	GG	GG	GG	GA	GG	GG	GG	GA	GG	GG	GG	GA	GG	GG
chr1_4145362	C/A	1	4145362	CC	CC	CC	CA	CC	CC	CC	CA	CA	CC	CA	CC	CC	CC	CC	CC	CC	CC	CA	CC	CC	CC	CC	CC	CC	CC	CC	CC	CA	CA	CA	CC	CC	CC	CA	CA	CC	CC	CC	CA	CC	CC	CA	CA	CC	CC
chr1_4147609	G/T	1	4147609	GG	GG	GT	GG	GG	GG	GG	GG	GT	GG	GT	GG	GG	GG	GG	GG	GT	GG	GT	GG	GG	GG	GG	GG	GG	GG	GG	GG	GT	GT	GT	GG	GG	GG	GG	GG	GG	GG	GG	GT	GG	GG	GT	GT	GG	GG
chr1_4148061	C/T	1	4148061	CC	CC	CC	CC	CC	CC	CC	CT	CT	CC	CT	CC	CC	CC	CC	CC	CT	CC	CT	CC	CT	CC	CT	CC	CC	CC	CC	CC	CT	CT	CC	CC	CC	CC	CT	CC	CC	CC	CC	CT	CC	CC	CC	CT	CC	CC
chr1_4148249	A/G	1	4148249	AA	AA	AA	AA	AA	AA	AA	AG	AG	AA	AA	AA	AA	AA	AA	AA	AA	AA	AG	AA	AG	AA	AA	AA	AA	AA	AA	AA	AG	AG	AA	AA	AA	AA	AG	AG	AA	AA	AA	AG	AA	AA	AA	AA	AA	AA
chr1_4148679	G/A	1	4148679	GG	GG	GG	GG	GG	GG	GG	GA	GA	GG	GA	GG	GG	GG	GG	GG	GA	GG	GG	GG	GG	GG	GG	GG	GG	GG	GG	GA	GG	GA	GG	GG	GG	GG	GA	GG	GG	GG	GA	GA	GG	GG	GG	GA	GG	GG
chr1_4148854	T/A	1	4148854	TT	TT	TT	TT	TT	TT	TT	TA	TA	TT	TT	TT	TT	TT	TT	TT	TT	TT	TT	TT	TT	TT	TA	TT	TA	TT	TT	TT	TA	TT	TT	TT	TT	TT	TA	TA	TT	TT	TT	TA	TT	TT	TA	TA	TT	TT
chr1_4149164	C/T	1	4149164	CC	CC	CC	CC	CC	CC	CC	CT	CT	CC	CC	CC	CC	CC	CC	CC	CC	CC	CC	CC	CT	CC	CC	CC	CT	CC	CC	CC	CT	CT	CC	CC	CC	CC	CT	CC	CC	CC	CC	CT	CC	CC	CT	CT	CC	CC
chr1_4153925	G/A	1	4153925	GG	GA	GG	GG	GG	GG	GG	GA	GG	GA	GA	GG	GG	GA	GG	GG	GG	GG	GA	GG	GG	GG	GG	GA	GG	GA	GG	GA	GA	GG	GA	NN	GG	GG	GG	NN	GA	GG	AA	GA	GG	GG	GA	GA	GA	GG
chr1_4153935	A/C	1	4153935	AA	AC	AA	AA	AA	AA	AA	AC	AA	AC	AC	AA	AA	AC	AA	AA	AA	AA	AC	AA	AA	AA	AA	AC	AA	AC	AA	AA	AC	AA	AC	NN	AA	AA	AA	NN	AC	AA	CC	AA	AA	AA	AC	AC	AC	AA
chr1_4154057	A/G	1	4154057	AA	AA	AA	AA	AA	AA	AA	AA	AG	AA	AG	AA	AA	AA	AA	AA	AA	AA	AA	AA	AA	AA	AA	AA	AG	AA	AA	AA	AG	AG	AA	AA	AA	AA	AA	AA	AA	AA	AA	AG	AA	AA	AG	AG	AA	AA
chr1_4154079	G/A	1	4154079	GG	GG	GG	GG	GG	GG	GG	GA	GA	GG	GA	GG	GG	GG	GG	GG	GG	GG	GG	GG	GG	GG	GG	GG	GA	GG	GG	GG	GA	GA	GG	GG	GG	GG	GG	GG	GG	GG	GG	GA	GG	GG	GA	GA	GG	GG
chr1_4154735	G/T	1	4154735	GG	GG	GG	GT	GG	GG	GG	GT	GT	GG	GG	GG	GG	GG	GG	GG	GG	GG	GG	GG	GG	GG	GG	GG	GG	GG	GG	GG	GG	GT	GT	GG	GG	GG	GG	GG	GG	GG	GG	GT	GG	GG	GG	GT	GG	GG
chr1_4155079	G/T	1	4155079	GG	GG	GG	GG	GG	GG	GG	GT	GT	GG	GT	GG	GG	GG	GG	GT	GG	GG	GG	GG	GG	GG	GT	GG	GG	GG	GG	GG	GG	GT	GG	GG	GG	GG	GT	GG	GG	GG	GT	GT	GG	GG	GG	GT	GG	GG
chr1_4155353	G/A	1	4155353	GG	GG	GG	GG	GG	GG	GG	GA	GA	GG	GA	GG	GG	GG	GG	GG	GA	GG	GA	GG	GG	GG	GA	GG	GG	GG	GG	GA	GA	GA	GG	GG	GG	GG	GA	GG	GG	GG	GG	GA	GG	GG	GG	GA	GG	GG
chr1_4155389	A/G	1	4155389	AA	AA	AA	AA	AA	AA	AA	AG	AG	AA	AG	AA	AA	AA	AA	AA	AG	AA	AG	AA	AA	AA	AA	AA	AA	AA	AA	AA	AG	AA	AA	AA	AA	AA	AG	AG	AA	AA	AA	AG	AA	AA	AA	AG	AA	AA
chr1_4155495	A/T	1	4155495	AA	AA	AA	AA	AA	AA	AA	AT	AT	AA	AT	AA	AA	AA	AA	AA	AT	AA	AT	AA	AT	AA	AT	AA	AA	AA	AA	AA	AA	AT	AT	AA	AA	AA	AT	AT	AA	AA	AA	AT	AA	AA	AA	AT	AA	AA
chr1_4155630	G/T	1	4155630	GG	GG	GT	GT	GG	GG	GG	GT	GG	GG	GT	GG	GG	GG	GG	GG	GG	GG	GT	GG	GG	GG	GT	GG	GT	GG	GG	GG	GT	GT	GG	GG	GG	GG	GT	GT	GG	GG	GG	GT	GG	GG	GG	GT	GG	GG
chr1_4155643	G/C	1	4155643	GG	GG	GC	GG	GG	GG	GG	GC	GG	GG	GC	GG	GG	GG	GG	GG	GG	GG	GC	GG	GG	GG	GC	GG	GC	GG	GG	GG	GC	GC	GG	GG	GG	GG	GC	GC	GG	GG	GG	GC	GG	GG	GG	GC	GG	GG
chr1_4155787	T/C	1	4155787	TT	TT	TC	TT	TT	TT	TT	TT	TC	TT	TT	TT	TT	TT	TT	TT	TT	TT	TC	TT	TT	TT	TT	TT	TT	TT	TT	TC	TT	TC	TC	TT	TT	TT	TC	TC	TT	TT	TT	TC	TT	TT	TT	TC	TT	TT
chr1_4155789	G/C	1	4155789	GG	GG	GC	GG	GG	GG	GG	GG	GC	GG	GG	GG	GG	GG	GG	GG	GG	GG	GC	GG	GG	GG	GG	GG	GG	GG	GG	GC	GG	GC	GC	GG	GG	GG	GC	GC	GG	GG	GG	GC	GG	GG	GG	GC	GG	GG
chr1_4157256	C/T	1	4157256	CC	CC	CC	CT	CC	CC	CC	CT	CT	CC	CT	CC	CC	CC	CC	CC	CC	CC	CT	CC	CT	CC	CC	CC	CC	CC	CC	CT	CT	CT	CT	CC	CC	CC	CC	CT	CC	CC	CT	CT	CC	CC	CT	CT	CC	CC
chr1_4157297	C/T	1	4157297	CC	CC	CC	CC	CC	CC	CC	CT	CT	CC	CT	CC	CC	CC	CC	CC	CC	CC	CC	CC	CT	CC	CC	CC	CC	CC	CC	CT	CT	CT	CT	CC	CC	CC	CC	CT	CC	CC	CC	CT	CC	CC	CC	CT	CC	CC
chr1_4157364	C/T	1	4157364	CC	CC	CC	CC	CC	CC	CC	CT	CT	CC	CT	CC	CC	CC	CC	CC	CT	CC	CT	CC	CT	CC	CC	CC	CC	CC	CC	CT	CT	CT	CT	CC	CC	CC	CT	CC	CC	CC	CC	CT	CC	CC	CC	CT	CC	CC
chr1_4157539	C/T	1	4157539	CC	CC	CC	CC	CC	CC	CC	CT	CT	CC	CC	CC	CC	CC	CC	CC	CC	CC	CC	CC	CC	CC	CC	CC	CC	CC	CC	CT	CT	CT	CT	CC	CC	CC	CC	CT	CC	CC	CC	CT	CC	CC	CC	CT	CC	CC
chr1_4157875	A/T	1	4157875	AA	AA	AA	NN	AA	AA	AA	AA	AT	AA	AA	AA	AA	NN	AA	AA	NN	AA	AT	AA	AA	AA	AA	AA	AT	AA	AA	AT	AA	AA	AA	AA	AA	AA	AA	AA	AA	AA	AA	AT	AA	AA	AA	AA	AA	AA
chr1_4158211	G/A	1	4158211	GG	GG	GG	GG	GG	GG	GG	GA	GG	GG	GG	GG	GG	GG	GG	GG	GG	GG	GG	GG	GG	GG	GG	GG	GG	GG	GG	GG	GG	GA	GG	GG	GG	GG	GA	GG	GG	GG	GG	AA	GG	GG	GG	GA	GG	GG
chr1_4158232	G/A	1	4158232	GG	GG	GG	GG	GG	GG	GG	GA	GG	GG	GA	GG	GG	GG	GG	GG	GG	GG	GA	GG	GG	GG	GG	GG	GG	GG	GG	GG	GA	GA	GG	GG	GG	GG	GA	GG	GG	GG	GG	AA	GG	GG	GG	GA	GG	GG
chr1_4158420	C/G	1	4158420	CC	CC	CC	CC	CC	CC	CC	CG	CG	CC	CC	CC	CC	CC	CC	CC	CC	CC	CC	CC	CC	CC	CC	CC	CC	CC	CC	CG	CC	CG	CG	CC	CC	CC	CG	CC	CC	CC	CC	CG	CC	CC	CG	CG	CC	CC
chr1_4158563	G/T	1	4158563	GG	GG	GG	GG	GG	GG	GG	GT	GT	GG	GT	GG	GG	GG	GG	GG	GG	GG	GG	GG	GG	GG	GG	GG	GT	GG	GG	GT	GT	GG	GG	GG	GG	GG	GT	GG	GG	GG	GG	GT	GG	GG	GG	GT	GG	GG
chr1_4158633	G/A	1	4158633	GA	AA	NN	GG	GA	GG	GG	GA	GG	AA	AA	GG	GA	NN	AA	GA	AA	AA	GG	AA	GA	GA	GA	AA	GA	AA	GA	GA	GG	GG	GA	NN	GA	GG	AA	GG	AA	GA	GG	GG	GA	GG	GG	GA	GG	GG
chr1_4159576	A/C	1	4159576	AA	AC	AA	AA	AA	AA	AA	AA	AA	AA	AC	AC	AA	AC	AA	AA	AA	AA	AA	AA	AA	AC	AA	AC	AA	AC	AC	AC	AC	AC	AA	CC	AA	AA	AA	AC	AC	AA	CC	AA	AA	AA	AC	AC	AA	AA
chr1_4160118	G/A	1	4160118	GG	GA	NN	GG	GG	GG	GG	GG	GG	GG	GG	GA	GG	GG	GG	GG	GG	GG	GG	GG	GG	GG	GG	GG	GG	GA	GG	GG	GA	GA	GG	NN	GG	GG	GG	GA	GA	GA	NN	NN	GG	GA	GA	GG	GG	GG
chr1_4161703	A/T	1	4161703	AA	AT	AA	AA	AA	AA	AA	AT	AA	AT	AT	AA	AA	AA	AA	AA	AA	AA	AT	AA	AA	AT	AA	AT	AA	AA	AA	AA	AT	AT	AA	NN	AA	AA	AT	AT	AT	AT	TT	AT	AA	AT	AT	AT	AT	AA
chr1_4163521	C/T	1	4163521	CC	CC	CC	CT	CC	CC	CC	CT	CT	CC	CT	CC	CC	CC	CC	CC	CC	CC	CT	CC	CT	CC	CC	CC	CT	CC	CC	CC	CT	CT	CC	NN	CC	CC	CT	TT	CC	CC	TT	TT	CC	CC	CC	TT	CC	CC
chr1_4163761	C/T	1	4163761	CC	CC	CC	CC	CC	CC	CC	CT	CT	CC	CT	CC	CC	CC	CC	CC	CT	CC	CT	CC	CT	CC	CT	CC	CT	CC	CC	CT	CT	CT	CC	NN	CC	CC	CT	CC	CC	CC	TT	TT	CC	CC	CT	CT	CC	CC
chr1_4164160	C/G	1	4164160	CC	CC	CC	CC	CC	CC	CC	CG	CG	CC	CC	CC	CC	CC	CC	CC	CG	CC	NN	CG	CC	CC	CC	CC	CC	CC	CC	CC	CC	CG	CC	NN	CC	CC	CG	CG	CC	CC	NN	CG	CC	CC	CC	GG	CC	CC
chr1_4164521	T/G	1	4164521	GG	TT	TT	TG	TT	GG	GG	TT	NN	TT	TT	TG	TG	TT	TT	TG	TT	TT	TT	TT	TT	TT	TT	TT	TT	TT	TG	TT	TT	TT	TG	NN	TG	GG	TT	NN	TT	TG	NN	GG	TG	TG	TG	TT	GG	GG
chr1_4173646	G/T	1	4173646	GG	GG	GG	GT	GG	GG	GG	GT	GT	GG	GT	GG	GG	GT	GG	GG	GT	GG	GG	GG	GT	GG	GG	GG	GG	GG	GG	GT	GT	GT	GG	NN	GG	GG	GT	GT	GG	GG	TT	GT	GG	GG	GT	GT	GG	GG
chr1_4173855	A/G	1	4173855	AA	AA	AA	AA	AA	AA	AA	AG	AG	AA	AG	AA	AA	AA	AA	AA	AA	AA	AG	AA	AA	AA	AA	AA	AA	AA	AA	AA	AG	AG	AA	NN	AA	AA	AA	AA	AA	AA	NN	AG	AA	AA	AG	AG	AA	AA
chr1_4173999	T/C	1	4173999	TT	TT	TT	TC	TT	TT	TT	TC	TC	TC	TC	TT	TT	TT	TT	TT	TT	TT	NN	TT	TT	TT	TT	TT	TC	TT	TT	TC	TC	TC	TC	NN	TT	TT	TT	TT	TT	TT	CC	TC	TT	TT	TC	TC	TT	TT
chr1_4174078	G/T	1	4174078	GG	GG	GG	GG	GG	GG	GG	GT	GT	GG	GT	GG	GG	GG	GG	GG	GG	GG	GT	GG	GG	GG	GG	GG	GG	GG	GG	GT	GT	GT	GG	NN	GG	GG	GT	GG	GG	GG	NN	GT	GG	GG	GG	GT	GG	GG
chr1_4174620	T/A	1	4174620	TT	TT	TA	TA	TT	TT	TT	TA	TA	TT	TA	TT	TT	TT	TT	TT	TT	TT	TA	TT	TT	TT	TA	TT	TA	TT	TT	TT	TA	TA	TA	NN	TT	TT	TA	TA	TT	TA	NN	TA	TT	TT	TA	TA	TT	TT
chr1_4175141	G/A	1	4175141	GG	GG	GG	GG	GG	GG	GG	GA	GA	GG	GA	GG	GG	GG	GG	GG	GA	GG	NN	GG	GG	GG	GG	GG	GA	GG	GG	GA	GG	GA	GA	NN	GG	GG	GG	AA	GG	GG	NN	NN	GG	GG	GG	AA	GG	GG
chr1_4175153	A/G	1	4175153	AA	AA	AA	AA	AA	AA	AA	AG	AG	AA	AA	AA	AA	AA	AA	AA	AA	AA	NN	AA	AA	AA	AA	AA	AG	AA	AA	AG	AA	AG	AG	NN	AA	AA	AA	GG	AA	AA	NN	NN	AA	AA	AA	GG	AA	AA
chr1_4175608	A/G	1	4175608	AA	AA	AA	AG	AA	AA	AA	AG	AG	AA	AG	AA	AA	AA	AA	AA	AG	AA	AG	AA	AA	AA	AA	AA	AG	NN	AA	AA	AG	AG	AG	NN	AA	AA	AA	AG	AA	AA	NN	AG	AA	AA	AG	GG	AA	AA
chr1_4176244	G/T	1	4176244	GG	GG	GG	GT	GG	GG	GG	GT	GT	GG	GT	GG	GG	GG	GG	GG	GT	GG	GT	GG	GG	GG	GG	GG	GT	GG	GG	GT	GT	GT	GT	NN	GG	GG	GT	GG	NN	GG	TT	TT	GG	GG	GG	GT	GG	GG
chr1_4176266	T/C	1	4176266	TT	TT	TT	TT	TT	TT	TT	TC	TC	TT	TC	TT	TT	TT	TT	TT	TC	TT	TC	TT	TT	TT	TT	TT	TC	TT	TT	TC	TC	TC	TT	NN	TT	TT	TC	TT	NN	TT	CC	CC	TT	TT	TT	TC	TT	TT
chr1_4177347	G/A	1	4177347	GG	GG	GG	GA	GG	GG	GG	GA	GA	GG	GA	GG	GG	GG	GG	GG	GG	GG	NN	GA	GG	GG	GG	GG	GA	GG	GG	GG	AA	GA	GG	NN	GG	GG	GA	AA	GG	GG	NN	GA	GG	GG	GA	GA	GG	GG
chr1_4177516	T/C	1	4177516	TT	TT	NN	TT	TT	TT	TT	TT	NN	TT	TC	TT	TT	TT	TT	TT	TT	TT	TT	TT	TT	TT	TT	TT	TC	TT	TT	TT	NN	TC	TT	NN	TT	TT	TC	TT	TT	TC	NN	TC	TT	TT	TT	TC	TT	TT
chr1_4177562	T/A	1	4177562	TT	TT	TT	TT	TT	TT	TT	NN	NN	TT	TA	TT	TT	TT	TT	TT	TT	TT	NN	TT	TT	TT	TA	TT	NN	TT	TT	TT	NN	NN	TT	NN	TT	TT	TA	TT	TT	TT	NN	AA	TT	TT	NN	TA	TT	TT
chr1_4177771	A/T	1	4177771	AA	AA	NN	AT	AA	AA	AA	AA	TT	AA	AT	AA	AA	AA	AA	AA	AT	AA	AA	AT	AT	AA	AA	AA	AT	AA	AA	AT	AT	AT	AA	NN	AA	AA	AT	AT	AA	AA	TT	AT	AA	AA	AT	AT	AA	AA
chr1_4177774	C/T	1	4177774	CC	CC	CC	CT	CC	CC	CC	CC	TT	CC	CT	CC	CC	CC	CC	CC	CT	CC	CC	CT	CT	CC	CC	CC	CT	CC	CC	CT	CT	CT	CC	NN	CC	CC	CT	CT	CC	CC	TT	CT	CC	CC	CT	CT	CC	CC
chr1_4178079	T/C	1	4178079	TT	TT	TT	TC	TT	TT	TT	TC	TC	TT	TC	TT	TT	TT	TT	TT	TT	TT	TC	TT	TT	TT	TT	TT	TC	TT	TT	TT	TC	TC	TT	NN	TT	TT	TT	TC	TT	TC	CC	TC	TT	TT	TC	CC	TT	TT
chr1_4178081	T/C	1	4178081	TT	TT	TT	TC	TT	TT	TT	TC	TC	TT	TC	TT	TT	TT	TT	TT	TT	TT	TC	TT	TT	TT	TT	TT	TC	TT	TT	TT	TC	TC	TT	NN	TT	TT	TT	TC	TT	TC	CC	TC	TT	TT	TC	CC	TT	TT
chr1_4178777	C/T	1	4178777	CC	CC	CC	CC	CC	CC	CC	CC	CT	CC	CC	CC	CC	CC	CC	CC	CC	CC	CC	CC	CT	CC	CC	CC	CT	CC	CC	NN	CT	CC	CC	NN	CC	CC	CC	CT	CC	CC	NN	CT	CC	CC	CC	CT	CC	CC
chr1_4178825	T/C	1	4178825	TT	TT	TT	TT	TT	TT	TT	TC	TT	TT	TC	TT	TT	TT	TT	TT	TT	TT	TC	TT	TT	TT	TT	TT	TC	TT	TT	TT	NN	TT	TT	NN	TT	TT	TC	TC	TT	TT	NN	TC	TT	TT	TT	NN	TT	TT
chr1_4179227	A/G	1	4179227	AA	AA	AA	AA	AA	AA	AA	AA	AA	AA	AA	AA	AA	AA	AA	AA	AA	AA	NN	AA	AA	AA	AA	AA	AA	AA	AA	AA	GG	AG	AA	AA	AA	AA	AG	NN	AA	AA	NN	AG	AA	AA	NN	AG	AA	AA
chr1_4179900	A/T	1	4179900	AA	AA	AA	AA	AA	AA	AA	AT	AT	AA	AT	AA	AA	AA	AA	AA	AA	AA	AT	AA	AA	AA	AT	AA	AT	AA	AA	AT	AT	AT	AT	NN	AA	AA	AT	AA	AA	AA	TT	AT	AA	AA	AT	TT	AA	AA
chr1_4180034	A/G	1	4180034	AA	AA	AG	AA	AA	AA	AA	AG	AG	AA	AG	AA	AA	AA	AA	AA	AA	AA	AA	AA	AA	AA	AG	AA	AG	AA	AA	AG	AG	AG	AG	NN	AA	AA	AG	AG	NN	AA	GG	AG	AA	AA	AG	AG	AA	AA
chr1_4180189	A/G	1	4180189	AA	AA	AA	AA	AA	AA	AA	AG	AG	AA	AA	AA	AA	AG	AA	AA	AA	AA	AG	AA	AA	AA	AA	AA	AG	AA	AA	AA	AG	AG	AA	NN	AA	AA	AG	NN	AA	AA	NN	AG	AA	AA	AA	AG	AA	AA
chr1_4180216	G/A	1	4180216	GG	GG	GG	GG	GG	GG	GG	GA	GA	GG	GA	GG	GG	GG	GG	GG	GG	GG	GA	GG	GG	GG	GG	GG	GA	GG	GG	GG	GA	GA	GG	NN	GG	GG	GA	NN	GG	GG	NN	GA	GG	GG	GG	GG	GG	GG
chr1_4190821	G/T	1	4190821	GG	GG	GT	GG	GG	GG	GG	GT	GT	GG	GT	GG	GG	GG	GG	GG	NN	GG	GT	GG	GG	GG	GG	GG	GT	GG	NN	GT	GT	GT	GG	NN	GG	GG	GT	GT	GG	GG	TT	GT	GG	GG	GT	GG	GG	GG
chr1_4190869	C/A	1	4190869	CC	CC	CC	CC	CC	CC	CC	CA	CA	CC	CC	CC	CC	CC	CC	CC	CC	CC	CC	CC	CC	CC	CC	CC	CA	CC	CC	CA	CA	CA	CC	NN	CC	CC	CC	CC	CC	CC	NN	CA	CC	CC	CA	CA	CC	CC
chr1_4190893	T/G	1	4190893	TT	TT	TT	TT	TT	TT	TT	TG	TG	TT	TG	TT	TT	TT	TT	TT	TT	TT	NN	TT	TT	TT	TT	TT	TG	TT	TT	TT	TG	TG	TT	NN	TT	TT	TT	TT	TT	TT	NN	GG	TT	TT	TG	TG	TT	TT
chr1_4191517	G/A	1	4191517	GG	GG	GA	GG	GG	GG	GG	GA	GA	GG	GA	GG	GG	GG	GG	GG	GG	GG	GA	GA	GA	GG	GA	GG	GA	GG	GG	GA	GA	GA	GA	NN	GG	GG	GA	GA	GG	GG	NN	AA	GG	GG	GA	GA	GG	GG
chr1_4191546	G/A	1	4191546	GG	GG	GG	GG	GG	GG	GG	GA	GA	GG	GA	GG	GG	GG	GG	GG	GG	GG	GA	GA	GA	GG	GA	GG	GA	GG	GG	GA	GA	GA	GG	NN	GG	GG	GA	NN	GG	GG	NN	AA	GG	GG	GA	GA	GG	GG
chr1_4191600	G/C	1	4191600	GG	GG	GG	GC	GG	GG	GG	GC	GC	GG	GC	GG	GG	GG	GG	GG	GC	GG	GG	GG	GG	GG	GG	GG	GC	GG	GG	GG	GG	GC	GG	NN	GG	GG	GC	GG	GG	GG	NN	GG	GG	GG	GC	GC	GG	GG
chr1_4191626	A/G	1	4191626	AA	AA	AA	AG	AA	AA	AA	AG	AG	AA	AA	AA	AA	AA	AA	AA	AG	AA	AA	AA	AG	AA	AA	AA	AG	AA	AA	AG	AA	AG	AA	NN	AA	AA	AG	AA	AA	AA	NN	AG	AA	AA	AG	AG	AA	AA
chr1_4191642	G/T	1	4191642	GG	GG	GG	GT	GG	GG	GG	GT	GT	GG	GG	GG	GG	GG	GG	GG	GT	GG	GG	GG	GT	GG	GG	GG	GT	GG	GG	GT	GG	GT	GG	NN	GG	GG	GT	GG	GG	GG	NN	GT	GG	GG	GT	GT	GG	GG
chr1_4191644	T/C	1	4191644	TT	TT	TT	TC	TT	TT	TT	TC	TC	TT	TT	TT	TT	TT	TT	TT	TC	TT	TT	TT	TC	TT	TT	TT	TC	TT	TT	TC	TT	TC	TT	NN	TT	TT	TC	TT	TT	TT	NN	TC	TT	TT	TC	TC	TT	TT
chr1_4191658	C/T	1	4191658	CC	CC	CC	CT	CC	CC	CC	CT	CT	CC	CC	CC	CC	CC	CC	CC	CT	CC	CC	CC	CC	CC	CC	CC	CT	CC	CC	CT	CC	CT	CT	NN	CC	CC	CT	NN	CC	CC	NN	CT	CC	CC	CT	CT	CC	CC
chr1_4191901	T/C	1	4191901	TT	TT	TT	TC	TT	TT	TT	TT	TC	TT	TT	TT	TT	TT	TT	TT	TT	TT	NN	TT	TT	TT	TC	TT	TC	TT	TT	TC	TC	TC	TT	NN	TT	TT	TC	TT	TT	TT	NN	TC	TT	TT	TT	TC	TT	TT
chr1_4191917	T/C	1	4191917	TT	TT	TT	TC	TT	TT	TT	TT	TC	TT	TT	TT	TT	TT	TT	TT	TT	TT	TC	TT	TT	TT	TC	TT	TC	TT	TT	TC	TC	TC	TT	NN	TT	TT	TC	TC	TT	TT	NN	TC	TT	TT	TT	TC	TT	TT
chr1_4191929	A/G	1	4191929	AA	AA	AA	AG	AA	AA	AA	AA	AG	AA	AA	AA	AA	AA	AA	AA	AA	AA	AG	AA	AA	AA	AA	AA	AG	AA	AA	AG	AG	AG	AA	NN	AA	AA	AG	AG	AA	AA	NN	AG	AA	AA	AA	AG	AA	AA
chr1_4191962	G/A	1	4191962	GG	NN	GA	GA	GG	GG	GG	GG	GA	GG	GA	GG	GG	GG	GG	GA	GG	GG	GA	GG	GG	GG	GG	GG	GA	GG	GG	GA	GA	GA	GA	NN	GG	GG	GA	GA	GG	GG	NN	GA	GG	GG	GG	GA	GG	GG
chr1_4192040	A/C	1	4192040	AA	AA	AA	AA	AA	AA	AA	AC	AC	AA	AC	AA	AA	AA	AA	AA	AC	AA	AA	AA	AC	AA	AC	AA	AA	AA	AA	AC	AC	AC	AC	NN	AA	AA	AA	AA	AA	AC	NN	AC	AA	AA	AA	AC	AA	AA
chr1_4192080	C/T	1	4192080	CC	CC	CC	CC	CC	CC	CC	CT	CT	CC	CT	CC	CC	CC	CC	CC	CT	CC	CT	CC	CT	CC	CT	CC	CT	CC	CC	CT	CT	CT	CT	NN	CC	CC	CC	CC	CC	CT	NN	CT	CC	CC	CC	CT	CC	CC
chr1_4192217	A/G	1	4192217	AA	AA	AA	AA	AA	AA	AA	AG	AG	AA	AG	AA	AA	AA	AA	AA	AG	AA	AG	AA	AG	AA	AA	AA	AG	AA	AA	AA	AG	AG	AG	NN	AA	AA	AG	AG	NN	AG	NN	AG	AA	AA	AG	AG	AA	AA
chr1_4192291	T/C	1	4192291	TT	TT	TT	TT	TT	TT	TT	TC	TC	TT	TC	TT	TT	TT	TT	TC	TT	TT	TT	TT	TC	TT	TT	TT	TC	TT	TT	TC	TC	TC	TT	NN	TT	TT	TT	TC	TT	TC	NN	TC	TT	TT	TT	TC	TT	TT
chr1_4192376	T/C	1	4192376	TT	TT	TT	TT	TT	TT	TT	TC	TC	TT	TC	TT	TT	TT	TT	TT	TC	TT	TT	TT	TT	TT	TT	TT	TC	TT	TT	TC	TC	TC	TT	NN	TT	TT	TC	TC	TT	TT	NN	TC	TT	TT	TC	TC	TT	TT
chr1_4192378	C/A	1	4192378	CC	CC	CC	CC	CC	CC	CC	CA	CA	CC	CA	CC	CC	CC	CC	CC	CA	CC	CC	CC	CC	CC	CC	CC	CA	CC	CC	CA	CA	CA	CC	NN	CC	CC	CA	CA	CC	CC	NN	CA	CC	CC	CA	CA	CC	CC
chr1_4192538	C/G	1	4192538	CC	CC	CC	CC	CC	CC	CC	CG	CG	CC	CG	CC	CC	CC	CC	CC	CC	CC	GG	CG	CG	CC	CC	CC	CG	CC	CC	CG	CG	CG	CC	NN	CC	CC	CG	CG	NN	CC	GG	CG	CC	CC	CC	CG	CC	CC
chr1_4192644	C/A	1	4192644	CC	CC	CC	CA	CC	CC	CC	CA	CA	CC	CA	CC	CC	CC	CC	CC	CC	CC	CA	CC	CA	CC	CC	CC	CA	CC	CC	CA	CC	CA	CC	NN	CC	CC	CA	CA	CC	CC	NN	CA	CC	CC	CC	CA	CC	CC
chr1_4192926	T/C	1	4192926	TT	TT	TC	TT	TT	TT	TT	TC	TC	TT	TT	TT	TT	TT	TT	TT	TC	TT	TT	TT	TC	TT	TT	TT	TC	TT	TT	TT	TC	TC	TC	NN	TT	TT	TT	TC	TT	TT	NN	CC	TT	TT	NN	TC	TT	TT
chr1_4193069	G/T	1	4193069	GG	GG	GT	GG	GG	GG	GG	GT	GT	GG	GT	GG	GG	GG	GG	GG	GG	GG	GG	GG	GT	GG	GT	GG	GT	GG	GG	GG	GT	GT	GG	NN	GG	GG	GG	GG	GG	GG	TT	GT	GG	GG	GT	GT	GG	GG
chr1_4193661	G/A	1	4193661	GG	GG	GA	GG	GG	GG	GG	GA	GA	GG	GA	GG	GG	GG	GG	GA	GG	GG	GA	GG	GA	GG	GA	GG	GA	GG	GG	GA	GA	GA	GA	NN	GG	GG	GA	GA	GG	GG	NN	GA	GG	GG	GA	GA	GG	GG
chr1_4193810	A/G	1	4193810	AA	AA	AG	AG	AA	AA	AA	AG	AG	AA	AG	AA	AA	AA	AA	AG	AG	AA	NN	AA	AA	AA	AG	AA	AG	AA	AA	AG	AG	AG	AG	NN	AA	AA	AA	AG	AA	AA	NN	AG	AA	AA	AG	AG	AA	AA
chr1_4193858	T/A	1	4193858	TT	TT	TT	TT	TT	TT	TT	TA	TA	TT	TA	TT	TT	TT	TT	TT	TA	TT	TA	TT	TT	TT	TA	TT	TA	TT	TT	TT	TA	TA	TA	NN	TT	TT	TA	AA	TT	TT	NN	TA	TT	TT	TA	TA	TT	TT
chr1_4194680	A/G	1	4194680	AA	AA	AA	AG	AA	AA	AA	AG	AG	AA	AA	AA	AA	AA	AA	AA	AA	AA	AG	AA	AA	NN	AA	AA	AG	AA	AA	AG	AG	AG	AA	NN	AA	AA	AG	AG	AA	AG	NN	AG	AA	AA	AA	AG	AA	AA
chr1_4194754	C/G	1	4194754	CC	CC	CG	CC	CC	CC	CC	CG	CG	CC	CC	CC	CC	CC	CC	CC	CG	CC	NN	CC	CC	CC	CG	CC	CG	CC	CC	CG	CG	CG	CC	NN	CC	CC	CG	CC	CC	CG	GG	CG	CC	CC	CG	CG	CC	CC
chr1_4194959	T/C	1	4194959	TT	TT	TT	TT	TT	TT	TT	TC	TC	TT	TC	TT	TT	TT	TT	TT	TC	TT	NN	TT	TT	TT	TT	TT	TC	NN	TT	TC	TC	TC	TC	NN	TT	TT	TT	NN	TT	TT	NN	CC	TT	TT	TT	TC	TT	TT
chr1_4195118	A/G	1	4195118	AA	NN	AA	AA	AA	AA	AA	AA	AA	AA	AA	AA	NN	AA	AA	AA	AA	AA	AA	AA	AA	AA	AA	AA	AA	AA	AA	AA	AG	AA	AA	NN	AA	AA	AG	AG	AA	AA	NN	GG	AA	AA	AG	AG	AA	AA
chr1_4195437	G/T	1	4195437	GG	GT	GT	GG	GG	GG	GG	GG	GG	GT	GT	GG	GG	GG	GG	GT	GG	GG	TT	GG	GT	GG	GT	GG	GG	GG	GG	GT	GT	GT	GG	NN	GG	GG	GG	GT	GT	GT	TT	GT	GG	GG	GG	GT	GG	GG
chr1_4195758	A/C	1	4195758	AA	AC	AA	AA	AA	AA	AA	AA	AA	AA	AA	AA	AA	AA	AA	AA	AA	AA	AA	AA	AA	AA	AA	AA	AA	AA	AA	AA	AC	AA	AA	CC	AA	AA	AA	AC	AC	AA	CC	NN	AA	AA	AA	AA	AC	AA
chr1_4195806	T/C	1	4195806	TT	TC	TT	TT	TT	TT	TT	TT	TC	TT	TT	TT	TT	TT	TT	TT	TT	TT	TC	TT	TT	TT	TT	TT	TT	TT	CC	TT	TC	TT	TC	CC	TT	TT	TT	CC	CC	TT	CC	TC	TT	TC	TC	NN	TC	TT
chr1_4195923	G/T	1	4195923	NN	GG	GG	GG	GG	GG	GG	GG	GT	GG	GT	GG	GG	GG	GG	GG	GG	GG	GG	GG	GG	GG	GG	GG	NN	GG	GG	GG	GT	GG	GG	GG	GG	GG	TT	GG	GG	GG	NN	NN	GG	GG	GT	GT	GG	GG
chr1_4196306	C/T	1	4196306	CC	CC	CT	CC	CC	CC	CC	CT	CT	CC	CT	CC	CC	CC	CC	CC	CC	CC	CC	CC	CC	CC	CC	CC	CT	CC	CC	CC	CT	CT	CC	CC	CC	CC	CT	CT	CC	CC	CC	CT	CC	CC	CC	CT	CC	CC
chr1_4196315	A/C	1	4196315	AA	AA	AC	AA	AA	AA	AA	AC	AA	AA	AC	AA	AA	AA	AA	AA	AA	AA	AA	AA	AA	AA	AA	AA	AC	AA	AA	AA	AC	AC	AA	AA	AA	AA	AC	AC	AA	AA	AA	AC	AA	AA	AA	AC	AA	AA
chr1_4196671	C/T	1	4196671	CC	CC	CC	CC	CC	CC	CC	CC	CC	CC	CC	CC	CC	CC	CC	CC	CC	CC	CT	CC	CC	CC	CC	CC	CC	CC	CC	CC	CT	CC	CC	CC	CC	CC	CT	CC	CC	CC	CC	CT	CC	CC	CC	CT	CC	CC
chr1_4197308	A/G	1	4197308	AA	AG	AG	AA	AA	AA	AA	AA	AA	AG	AA	AG	AG	AA	AA	AG	AA	AA	AG	AA	AA	AA	AA	AG	AA	AG	AG	AA	AG	AA	AA	GG	AA	AA	AA	AG	AG	AA	GG	GG	AA	AA	AA	AG	AA	AA
chr1_4197316	T/A	1	4197316	TT	TA	TA	TT	TT	TT	TT	TT	TT	TA	TT	TA	TT	TT	TT	TA	TT	TT	TA	TT	TA	TT	TT	TA	TT	TA	TA	TT	TA	TT	TT	AA	TT	TT	TT	TA	TA	TT	AA	AA	TT	TT	TT	TA	TT	TT
chr1_4199442	C/A	1	4199442	CC	CC	CC	CA	CC	CC	CC	CA	CA	CC	CA	CC	CC	CC	CC	CC	CC	CC	CC	CC	CA	CC	CC	CC	CA	CC	CC	CA	CA	CA	CA	CC	CC	CC	CC	CA	CC	CC	CA	CA	CC	CC	CA	CA	CC	CC
chr1_4200846	C/T	1	4200846	CC	CC	CC	CC	CC	CC	CC	CT	CT	CC	CT	CC	CC	CC	CC	CC	CC	CC	CT	NN	CC	CC	CC	CC	CT	CC	CC	CT	CT	CT	CT	CC	CC	CC	CT	CC	CC	CC	CC	CT	CC	CC	CC	CC	CC	CC
chr1_4203472	A/C	1	4203472	AA	AC	AA	AC	AA	AA	AA	AA	AA	AC	AA	AC	AA	AC	AA	AA	AA	AA	AC	AA	AA	AC	AA	AC	AA	AC	AC	AC	CC	AC	AA	CC	AA	AA	AC	AC	AC	AA	CC	NN	AA	AA	AC	NN	AC	AA
chr1_4203561	T/G	1	4203561	TT	TG	TT	TT	TT	TG	TT	TT	TT	TG	TT	TG	TT	TG	TT	TG	TT	TT	TG	TT	TT	TT	TT	TG	TT	TG	TG	TT	GG	TG	TG	GG	TT	TT	TT	TG	TG	TT	GG	GG	TT	TT	TG	TT	TG	TT
chr1_4203702	C/T	1	4203702	CC	CC	CC	CT	CC	CC	CC	CT	CT	CC	CC	CC	CC	CC	CC	CC	CC	CC	CT	CC	CC	CC	CC	CC	CT	CC	CC	CC	CC	CT	CC	CC	CC	CC	CC	CT	CC	CC	CC	CT	CC	CC	CC	CC	CC	CC
chr1_4203863	A/T	1	4203863	AA	AT	AT	AA	AA	AT	AA	AA	AA	AT	AT	AT	AT	AT	AA	AT	AA	AA	AA	AA	AA	AT	AA	AT	AA	AT	AT	AT	TT	AA	AA	TT	AA	AA	AT	AT	TT	AA	TT	AA	AA	AT	AT	AT	AT	AA
chr1_4204016	T/C	1	4204016	TT	TT	TT	TT	TT	TT	TT	TT	TC	TT	TT	TT	TT	TT	TT	TT	TT	TT	TT	TC	TT	TT	TT	TT	TT	TT	TT	TT	TC	TT	TT	TT	TT	TT	TC	TT	TT	TT	TT	TC	TT	TT	TC	TC	TT	TT
chr1_4217311	G/A	1	4217311	GG	GG	GG	GA	GG	GG	GG	GA	GA	GG	GA	GG	GG	GG	GG	GG	GG	GG	GA	GG	GA	GG	GA	GG	GA	GG	GG	GA	GG	GA	GG	GG	GG	GG	GA	GG	GG	GG	GG	GA	GG	GG	GG	GA	GG	GG
chr1_4221857	G/T	1	4221857	GG	GG	GG	GT	GG	GG	GG	GT	GT	GG	GT	GG	GG	GG	GG	GG	GT	GG	GG	GG	GG	GG	GT	GG	GT	GG	GG	GG	GT	GT	GG	GG	GG	GG	GG	GG	GG	GG	GT	GT	GG	GG	GG	GT	GG	GG
chr1_4222708	A/G	1	4222708	AA	AA	AA	AA	AA	AA	AA	AG	AG	AA	AG	AA	AA	AA	AA	AA	AA	AA	AA	AA	AA	AA	AA	AA	AG	AA	AA	AA	AG	AG	AA	AA	AA	AA	AA	AG	AA	AA	NN	AG	AA	AA	AA	AG	AA	AA
chr1_4233242	T/C	1	4233242	TC	TT	TT	TC	TT	CC	CC	TT	TC	TT	TT	TT	TC	TT	TT	TT	TT	TT	TT	TT	TT	TT	TC	TT	TT	TT	TT	TT	TT	TT	TC	NN	TC	CC	TT	TT	NN	TC	NN	NN	TC	TC	NN	TT	CC	CC
chr1_4235823	G/C	1	4235823	GG	GG	NN	GG	GG	GG	GG	GG	NN	GG	GG	GG	GG	NN	GG	GG	NN	GG	GC	GG	GG	GG	GG	GG	GG	NN	GG	GG	GG	GC	NN	NN	GG	GG	GG	NN	GG	GG	NN	CC	GG	GG	NN	GG	GG	GG
chr1_4235853	C/A	1	4235853	CC	CC	CC	CC	CC	CC	CC	CC	CC	CC	CC	CC	CC	CC	CC	CC	CC	CC	CC	CC	CC	CC	CC	CC	CC	CC	CC	CA	CC	CA	CC	CC	CC	CC	CC	NN	CC	CC	NN	AA	CC	CC	NN	NN	CC	CC
chr1_4236240	C/A	1	4236240	CC	CC	CC	CC	CC	CC	CC	CA	CA	CC	CA	CC	CC	CC	CC	CC	CC	CC	CA	CC	CC	CC	CA	CC	CA	CC	CC	CA	CA	CA	CC	NN	CC	CC	CA	CC	CC	CA	AA	CA	CC	CC	CA	CA	CC	CC
chr1_4236547	A/G	1	4236547	AA	NN	AA	AA	AA	AA	AA	AG	AA	AA	AG	AA	AA	AA	AA	AA	NN	AA	AG	AA	AA	AA	AA	AA	AG	AA	AA	AA	AA	AG	AA	AA	AA	AA	AA	AA	AA	AA	NN	AG	AA	AA	AA	AA	AA	AA
chr1_4236561	G/C	1	4236561	GG	NN	GG	GG	GG	GG	GG	GC	GG	GG	GC	GG	GG	GG	GG	GG	NN	GG	GG	GG	GG	GG	GG	GG	GC	GG	GG	GG	GG	GC	GG	GG	GG	GG	GG	GG	GG	GG	NN	GC	GG	GG	GG	GG	GG	GG
chr1_4236942	G/C	1	4236942	GG	NN	GG	GG	GG	GG	GG	GG	GG	GC	GC	GG	GC	GC	CC	GC	CC	CC	GG	CC	GG	CC	GC	GC	GG	GC	GC	GC	CC	GG	GG	NN	GC	GG	GC	NN	GG	GG	NN	GG	GG	GG	GG	GG	GG	GG
chr1_4246696	G/A	1	4246696	GG	NN	GA	GA	GG	GA	GG	GA	GG	GG	GG	GA	GG	AA	GG	GG	GG	GG	GG	AA	NN	GG	GG	NN	GA	NN	GA	GA	GA	GA	GA	AA	GG	GG	GA	GA	GG	GA	AA	GA	GG	AA	GG	GA	GG	GG
chr1_4246768	G/A	1	4246768	GG	GG	NN	GG	AA	NN	GA	GG	GA	AA	AA	GG	GG	GG	GG	GG	GG	GG	GG	NN	GA	NN	GG	GG	GG	GG	GG	GG	GG	GG	GG	GG	GG	AA	GG	GG	GG	GG	GG	GA	GA	GG	GG	GA	NN	GA
chr1_4247037	T/C	1	4247037	CC	TC	TC	NN	TC	CC	CC	CC	CC	TC	TC	CC	CC	TC	CC	TT	TC	CC	TC	CC	CC	CC	TC	TC	CC	TT	CC	NN	CC	TC	TC	TC	NN	CC	TC	CC	NN	TC	TC	CC	CC	CC	CC	CC	TC	CC
chr1_4252263	C/T	1	4252263	CC	CT	CC	CC	CC	CT	CC	CC	NN	CT	TT	CC	CC	CT	CC	CT	CC	CT	CC	CC	CC	TT	CC	CT	CC	CC	CC	CC	CC	CC	CC	CC	CT	CT	CC	CC	CC	CC	CC	CC	CC	CC	CT	CT	CT	CT
chr1_4253911	T/C	1	4253911	CC	TC	TC	TC	CC	TC	CC	NN	CC	CC	TC	CC	CC	TC	NN	TT	TT	CC	TC	CC	TC	CC	CC	NN	CC	NN	CC	TC	CC	TC	TC	TC	CC	CC	CC	CC	TC	TC	TT	CC	CC	CC	CC	CC	TC	CC
chr1_4256604	C/T	1	4256604	CC	CC	CC	CC	NN	CC	CC	CC	CC	CC	CC	CC	CT	CC	CC	CC	CC	CT	CT	CC	CC	CT	CT	CC	CC	CC	CC	CC	CC	CC	CC	CC	CC	CT	CC	CC	CC	CC	CC	CC	CC	CC	CC	NN	CC	CT
chr1_4256682	C/T	1	4256682	CC	NN	CC	CC	CC	NN	CC	CC	NN	CT	CC	CC	CT	CC	CC	CC	CC	CT	TT	CC	CC	CT	CT	CC	CC	CC	CC	CC	CC	CC	CT	CC	CC	CT	CC	CC	CC	CC	CC	NN	CC	CC	CC	NN	CC	TT
chr1_4256692	G/C	1	4256692	CC	NN	CC	GC	GC	GG	GG	GG	NN	GC	NN	GG	GC	GC	GG	GC	GG	GC	CC	GC	GG	NN	GC	GG	GC	GC	GC	GC	GC	GC	GC	CC	GC	GC	GG	GG	GC	GC	CC	NN	GG	CC	GG	NN	GG	GC
chr1_4261568	G/T	1	4261568	GG	GT	GG	GT	GG	GG	GG	GT	GG	GG	GG	GT	GG	GG	GG	GT	GG	GG	GT	TT	GG	GG	GG	GG	TT	TT	TT	GT	GT	GT	GT	GT	GG	GG	GT	TT	GT	GT	GT	GT	GG	TT	GG	GT	GG	GG
chr1_4265382	G/T	1	4265382	TT	GT	TT	TT	TT	TT	GG	GT	NN	TT	TT	NN	GT	TT	GG	TT	NN	GG	NN	GT	GG	GT	NN	GT	TT	GG	TT	GT	NN	TT	TT	TT	GT	TT	GT	GT	NN	GT	TT	TT	GG	GG	GG	GG	GT	GT
chr1_4348108	C/T	1	4348108	TT	CT	CT	CT	CC	NN	CC	TT	CC	CC	CC	TT	CC	NN	CC	CT	NN	CC	CT	CT	NN	CC	CC	CT	NN	NN	NN	TT	TT	TT	CT	TT	CC	CC	CT	NN	TT	CT	NN	CT	CC	CT	NN	CC	CT	CC
chr1_4350008	C/T	1	4350008	NN	NN	CT	NN	CC	CT	TT	CC	NN	CC	NN	CC	CC	NN	CC	CC	CC	CC	CT	CC	NN	CC	NN	CC	NN	CC	CC	CC	CC	CC	CC	CC	CC	CC	CC	CC	CC	CC	CC	CC	CC	CC	CC	CC	CT	CT
chr1_4351082	G/T	1	4351082	GT	GT	GG	GG	GG	GT	GT	TT	GT	GT	GT	GG	NN	GG	GG	GT	GT	GG	GT	GG	GG	GG	GT	GG	GG	GT	GG	GG	GG	GT	GG	GG	NN	GG	GG	GG	GT	GT	GG	GG	GG	GT	GT	GG	GT	TT
chr1_4355576	A/C	1	4355576	CC	CC	CC	NN	AA	CC	CC	AC	CC	AC	CC	CC	NN	AC	AA	CC	CC	AC	AC	AC	CC	AC	CC	CC	AC	NN	AC	NN	CC	AC	NN	CC	AC	CC	CC	AC	CC	CC	CC	AC	AA	CC	AC	CC	CC	CC
chr1_4371862	C/G	1	4371862	CG	NN	CC	CC	GG	GG	NN	CC	NN	CC	CC	CG	CG	NN	NN	GG	NN	CG	CC	CC	CC	CC	CC	CG	CG	CG	CG	CC	GG	CC	CC	CG	CC	CC	CC	NN	CC	NN	CC	CC	CG	GG	CG	CC	CC	CC
chr1_4371875	G/A	1	4371875	GG	NN	GG	GA	GA	GG	GG	GG	GG	GG	GG	AA	GA	GG	GG	GG	NN	GA	GG	GG	NN	GG	NN	AA	GA	GA	GG	GA	AA	GG	GA	AA	GA	GG	GG	GG	GA	NN	GG	GA	GG	AA	AA	GA	NN	GG
chr1_4373263	C/G	1	4373263	GG	CC	CG	NN	CG	CC	NN	CG	CC	CG	NN	GG	CC	CC	CG	CG	CC	CG	CG	CG	GG	CC	NN	CC	CG	CC	CG	GG	CG	GG	CC	GG	CC	GG	GG	CG	GG	CC	NN	CC	CC	GG	CG	CG	NN	GG
chr1_4373293	G/A	1	4373293	GG	GG	GA	GG	GA	GG	NN	GG	GG	GG	NN	GA	GG	GG	GA	GA	GG	GG	GG	GG	GG	NN	GG	GG	GG	GG	GA	GG	GA	NN	GG	GA	GG	AA	GA	GA	AA	GG	GA	GA	GG	GG	GA	GA	GG	GG
chr1_4373841	G/C	1	4373841	CC	CC	GC	GC	GG	CC	CC	GC	CC	CC	GG	CC	CC	GC	GC	CC	CC	GC	GC	CC	CC	GG	CC	GG	CC	CC	GG	CC	CC	CC	CC	CC	GG	CC	NN	GC	CC	GC	CC	GC	GC	CC	GC	CC	CC	CC
chr1_4374997	T/C	1	4374997	CC	TC	TC	CC	TT	TC	CC	TT	TT	TT	TC	CC	TC	TC	TT	TC	NN	TT	TT	CC	NN	TC	CC	TC	TT	TC	TT	CC	TC	TT	TC	NN	TT	CC	CC	TC	NN	TT	TT	TT	TC	NN	TC	TT	NN	NN
chr1_4375227	C/A	1	4375227	AA	CA	NN	CA	CC	AA	AA	CA	AA	CA	CC	AA	AA	CA	CA	CA	AA	CA	CA	CA	AA	CC	AA	CA	CA	AA	CC	NN	AA	CA	AA	AA	CA	AA	AA	CA	NN	AA	NN	CA	CA	AA	CA	AA	AA	AA
chr1_4375237	C/T	1	4375237	TT	CC	CC	CC	CC	TT	TT	CC	TT	CC	CC	CC	CC	CC	CC	CC	CC	CC	CC	CC	CC	CC	CC	CC	CC	CC	CC	CC	CC	CT	CC	CC	CC	CC	CC	CC	NN	CC	CC	CC	CC	CC	CC	CC	NN	TT
chr1_4375799	G/T	1	4375799	GT	GT	GT	GT	GG	GT	TT	GT	GT	GG	GG	GT	GT	GT	GG	GG	GT	GG	GT	TT	NN	GG	GT	GG	GG	GT	GG	GT	GT	GT	GT	GG	GT	GG	GG	GG	GG	GG	GG	NN	GG	TT	GG	GG	GT	TT
chr1_4375847	A/C	1	4375847	CC	AC	CC	AC	CC	AC	CC	CC	AC	AC	CC	CC	AC	CC	CC	AC	AC	CC	CC	CC	NN	CC	CC	AC	AA	AC	NN	CC	AC	CC	AC	CC	CC	CC	CC	AC	CC	AA	CC	AA	AA	CC	CC	AC	CC	CC
chr1_4376611	C/G	1	4376611	CG	CC	CC	CC	CC	CG	GG	CG	CC	CG	CC	CC	CG	CC	CC	CG	GG	CC	CG	CC	CC	CC	CG	CC	CC	CC	CC	CG	CC	CG	CC	CC	CG	CC	CC	CG	CG	CC	CC	CC	CC	GG	CC	CG	CC	GG
chr1_4378135	G/A	1	4378135	GA	GA	GA	GA	GG	GA	AA	GG	GA	GG	GG	GA	GG	GG	GG	GG	GA	GG	GG	GA	GG	GG	GA	GG	GG	GA	GG	GA	GG	GA	GG	GG	GG	GG	GA	GG	GG	GG	GG	GG	GA	GG	GA	GA	GA	AA
chr1_4378241	T/C	1	4378241	TC	TT	NN	TT	TT	TC	CC	TT	NN	TT	TT	TT	TT	TT	TT	TT	TT	TT	TC	TT	TT	TT	TC	TT	TT	TC	TT	TT	TT	TT	TT	TT	TC	TT	TC	TT	TT	TT	NN	TT	TT	NN	TT	TT	TC	CC
chr1_4383319	T/C	1	4383319	CC	TT	NN	NN	CC	NN	TC	CC	TC	TC	CC	CC	TC	TT	NN	TC	NN	CC	CC	NN	NN	CC	NN	TC	TT	TT	NN	CC	TC	CC	TC	CC	CC	CC	CC	TC	CC	TT	CC	TC	TT	NN	TC	TT	CC	CC
chr1_4404037	G/A	1	4404037	AA	GA	GG	GG	GG	GA	GA	GA	GA	GA	GG	GA	GA	GG	GG	GA	GA	GG	AA	GA	GA	GG	GA	GG	GG	NN	GG	GA	GG	GA	GG	NN	GA	GG	GG	GG	GG	GG	GG	GG	GG	NN	GG	GA	GA	AA
chr1_4405490	A/C	1	4405490	CC	CC	AC	AC	AA	CC	CC	CC	CC	CC	AC	AC	CC	AC	AA	CC	CC	AC	AC	AC	CC	AA	CC	AC	AC	CC	AC	CC	CC	CC	CC	CC	AC	NN	NN	CC	CC	CC	NN	NN	AC	CC	AC	CC	CC	CC
chr1_4415289	G/A	1	4415289	GA	GA	GA	GG	GG	AA	AA	GG	NN	GG	GA	GG	GA	GG	GG	GG	GG	GG	GA	GG	GG	GG	GA	GG	GG	GG	GG	GG	GG	GG	GG	GG	GG	GG	GA	GG	GG	GG	GG	GG	GA	GA	GA	GA	GA	AA
chr1_4415346	G/A	1	4415346	AA	GA	GA	GG	GG	AA	AA	GG	AA	GG	GA	GA	GA	GG	GG	GG	GG	GG	GA	GG	GG	GG	GA	GG	GG	GG	GG	GG	GG	GG	GG	GG	GG	GG	GG	GG	GG	GG	GG	GG	GA	GA	GA	GA	GG	AA
chr1_4416012	G/A	1	4416012	GA	GA	GG	GA	GG	GA	AA	GG	GG	GG	GG	GA	GA	GG	GG	GG	GG	GG	GG	GA	GG	GG	GA	GG	GG	AA	GG	GA	GG	GG	GG	GG	GA	GG	GA	GG	GG	GG	GG	GG	GG	GA	GG	GA	GA	AA
chr1_4417288	C/T	1	4417288	TT	CC	CT	CT	CC	CT	TT	CC	CC	CC	CC	CC	CC	CC	CC	CC	CC	CC	CC	NN	CC	CC	CC	CC	CC	CC	CC	CC	CC	CC	CC	CC	CC	CC	CT	CC	CC	CC	CC	CC	CC	TT	CT	CC	CC	TT
chr1_4417289	G/A	1	4417289	GG	GG	GA	GG	GG	GG	GG	GG	GG	GG	GG	GG	GG	GG	GG	GG	GG	GG	GA	AA	AA	GA	GA	GG	GG	GG	NN	GG	GG	NN	GG	AA	GG	AA	GA	GG	NN	GG	GA	GA	GG	GG	GG	GG	AA	GG
chr1_4435935	C/T	1	4435935	TT	CT	TT	TT	TT	CT	CT	TT	CC	CT	TT	TT	CT	TT	TT	CT	CC	TT	TT	TT	CT	TT	TT	CT	CT	CT	TT	TT	CT	TT	CT	TT	TT	TT	TT	CT	TT	CT	TT	CT	CT	TT	TT	CT	TT	TT
chr1_4437581	T/G	1	4437581	NN	TT	GG	TT	TT	TT	GG	TG	TT	TT	TT	TT	TT	TT	TT	TT	TT	TT	TG	TT	NN	TT	GG	TG	TT	NN	TG	GG	TT	TG	TT	GG	TT	GG	GG	TT	GG	TT	TG	TT	TT	GG	TT	TT	NN	GG
chr1_4438732	C/T	1	4438732	CC	CC	CT	CC	NN	CC	CC	CC	CC	CC	CC	CC	CC	NN	TT	CT	CC	CC	CC	NN	NN	CC	NN	CT	CC	CC	TT	CC	CC	CT	CC	TT	CC	TT	CT	CT	CC	CC	TT	CT	CC	CC	CC	CC	CT	CC
chr1_4476348	C/A	1	4476348	CC	CA	NN	CA	CC	CC	CC	CC	CA	CC	CA	CC	CA	CC	CC	CA	CC	CC	CA	AA	CA	CC	AA	CC	CC	CA	CC	CC	CC	CC	CC	CC	CC	CC	CC	CA	CC	CC	CC	CC	CC	CA	CA	CC	CC	CC
chr1_4482533	T/A	1	4482533	TT	TT	AA	TA	AA	TT	TT	NN	TT	TT	AA	TT	TA	TA	TA	TT	TT	AA	AA	TT	TT	NN	TT	TT	TA	TT	TA	TT	TT	TT	TT	TT	AA	TT	TT	TA	TT	TT	TT	TA	TT	TT	TA	TT	TT	TT
chr1_4490626	G/A	1	4490626	NN	GG	GA	GG	GG	GA	AA	GG	GA	GG	GA	GA	GA	GG	GA	GG	GG	GG	AA	GA	GG	GG	AA	GG	GA	AA	GG	GG	GG	GG	GG	GG	GG	GG	GG	GA	GG	GG	GG	GG	GG	AA	GG	GA	GG	AA
chr1_4502237	G/C	1	4502237	CC	GC	CC	GC	GG	CC	GC	CC	GG	GC	GC	GC	CC	GC	CC	GC	GC	GG	CC	CC	GC	GC	CC	GC	GC	CC	NN	CC	GC	GC	GC	GC	GC	CC	CC	GC	GC	GG	GC	GC	GG	CC	GC	GC	CC	CC
chr1_4519639	C/T	1	4519639	TT	TT	TT	CT	CC	TT	TT	TT	TT	TT	TT	CT	CT	CT	TT	CT	TT	CC	NN	TT	TT	TT	TT	TT	CT	TT	CT	TT	TT	TT	TT	TT	CT	TT	TT	CT	TT	TT	TT	CT	CT	TT	CT	TT	TT	TT
chr1_4529565	G/A	1	4529565	GG	GG	GG	GG	GG	GA	AA	GG	NN	NN	NN	GG	NN	GG	GG	NN	NN	NN	GA	NN	NN	GG	NN	GG	GG	NN	NN	GG	GA	GG	GG	GG	GG	GG	GG	GG	GG	GG	GG	GG	GG	NN	GG	NN	GG	AA
chr1_4535758	C/G	1	4535758	CC	NN	GG	CC	CC	CC	CC	CG	CC	GG	CC	GG	CC	CG	CC	CG	NN	CC	CC	NN	CC	NN	CC	CG	CC	CC	CG	GG	CG	NN	CG	GG	CC	GG	CG	CC	GG	CG	GG	CG	CC	CG	CC	CC	CG	CC
chr1_4535839	T/C	1	4535839	TT	TT	TC	TC	TT	TT	TT	TC	TT	TC	TT	TC	TC	TT	TT	TC	NN	TT	TC	TT	TC	CC	TT	TC	TT	TT	TT	CC	TC	NN	TT	CC	TT	CC	TC	TT	CC	TT	CC	TC	TT	TT	TT	TT	TT	TT
chr1_4536089	G/A	1	4536089	GG	GG	GA	GA	GG	GG	GG	GG	GG	NN	GA	GA	NN	GG	GG	AA	GG	GG	GG	GA	GG	GG	GG	GG	GG	GG	GG	GG	GA	GG	GG	GG	GG	AA	AA	GG	NN	GG	GA	AA	GG	GA	GG	GG	GG	GG
chr1_4538232	G/A	1	4538232	GG	GG	GG	GG	NN	GG	GG	GG	GG	GG	GG	GG	GG	NN	GG	GG	GG	GG	GG	GG	GG	GG	GG	GG	GA	GG	GA	GG	GG	GG	GG	GG	GG	GG	GG	GG	GG	GG	GG	GG	GG	GG	GG	GG	GG	GG
chr1_4543754	G/A	1	4543754	GA	GA	GG	GA	GG	GA	AA	GG	GG	GG	GG	GA	GG	GG	GA	GG	GG	GG	NN	GG	GA	GG	GA	GG	GG	GA	GG	GG	GG	GG	GG	GG	GG	GG	GG	GA	GG	GG	GG	GG	GA	GA	GA	GA	GA	AA
chr1_4544166	G/A	1	4544166	AA	GG	GG	GA	GG	AA	GA	GG	GA	GG	GG	GA	GA	GG	GA	GG	GG	GG	GA	NN	GA	GG	GA	GA	GG	AA	GG	GG	GG	GG	GG	GG	GG	GG	GG	GG	GG	GG	GG	GG	GG	GG	GA	GA	GA	AA
chr1_4544666	G/A	1	4544666	GG	GG	GG	GG	GG	GG	GG	GA	GG	GA	GA	GA	GA	GA	GG	GA	GA	GG	GG	GG	GA	GA	GA	GG	GG	GG	GG	AA	GG	NN	GG	AA	GG	GA	GG	GG	AA	GG	AA	AA	GG	GG	NN	GG	GA	GG
chr1_4544736	A/T	1	4544736	AA	AA	AA	AA	AA	AA	AA	AA	AA	AA	AA	AA	AA	AA	AT	AA	AA	AA	AA	AA	AA	AA	AA	AA	AA	AA	AT	AA	AA	AA	NN	AA	AA	AA	AA	AA	AA	AA	AA	AA	AA	AA	AA	AA	AA	AA
chr1_4545206	C/A	1	4545206	CA	CA	CC	CA	CC	CA	AA	CC	CA	CC	CA	CA	CA	CC	CA	CC	CC	CC	CA	CA	CC	CC	CA	CC	CC	CC	CC	CC	CC	CC	CC	CC	CC	CC	CC	CC	CC	CC	CC	CC	CC	CA	CC	CA	CA	AA
chr1_4545245	G/A	1	4545245	AA	GA	AA	AA	AA	GA	AA	AA	GA	GA	AA	AA	AA	AA	AA	NN	AA	AA	AA	AA	AA	AA	AA	GA	NN	GA	AA	AA	GA	AA	GG	AA	AA	AA	NN	NN	AA	GA	AA	GA	GG	AA	GA	GA	AA	AA
chr1_4549048	A/G	1	4549048	GG	AG	GG	GG	GG	AG	GG	GG	AG	AG	GG	GG	AG	AG	GG	AG	NN	GG	GG	GG	GG	NN	GG	AG	AG	AA	GG	GG	AG	GG	AA	GG	GG	GG	GG	NN	GG	AA	AG	AG	AG	GG	AA	AG	GG	NN
chr1_4550654	G/C	1	4550654	CC	GC	GG	GC	GG	GC	CC	GG	NN	GG	GC	GC	GG	NN	GC	GG	GC	GG	GG	GG	GG	GG	GC	GG	GG	GC	GC	GG	GG	GG	GG	GG	GG	GG	GG	GG	GG	GG	GG	GG	GG	GC	GG	GC	NN	CC
chr1_4550848	G/T	1	4550848	TT	TT	TT	GT	GG	TT	TT	TT	TT	TT	NN	GT	TT	GT	TT	TT	TT	GG	TT	TT	TT	TT	TT	TT	GT	TT	GT	TT	TT	GT	TT	TT	GT	TT	TT	GT	TT	GT	TT	GT	GT	TT	GT	TT	TT	TT
chr1_4553789	T/A	1	4553789	NN	TA	TT	TA	TT	AA	AA	TT	NN	TT	TA	TT	AA	NN	TT	TT	TT	TT	TT	TA	TT	TT	TA	TT	TT	TA	TT	TT	TT	TT	TT	TT	TT	TT	NN	TT	TT	TT	TT	TT	TA	TA	TT	TA	TA	AA
chr1_4567639	C/G	1	4567639	NN	GG	NN	NN	NN	CG	GG	GG	GG	GG	GG	GG	CG	NN	GG	CG	GG	GG	GG	GG	NN	GG	GG	GG	CG	CG	GG	GG	NN	NN	NN	GG	GG	GG	GG	GG	GG	CC	GG	GG	CG	GG	GG	CG	GG	GG
chr1_4567693	C/T	1	4567693	NN	TT	NN	TT	NN	CT	TT	CC	CT	CC	TT	CC	TT	NN	CT	CC	NN	CC	CT	CC	NN	CC	NN	CC	CC	CT	NN	CC	NN	CC	CC	CC	CC	CC	CC	CC	CC	CC	CC	CC	CT	CT	CC	CT	CC	TT
chr1_4568010	C/A	1	4568010	CC	CC	CA	CA	CC	CC	CC	CA	CC	CA	CA	CA	CA	CC	CC	CA	AA	CC	AA	CA	CA	CC	CC	CA	CC	CA	CC	CA	CC	CA	CC	AA	CA	AA	CA	CA	AA	AA	AA	AA	CC	CA	CC	CC	CC	CC
chr1_4568257	C/G	1	4568257	CC	CC	CC	CC	CC	CC	CC	CC	CC	CC	CC	CC	CC	CC	CG	CC	CC	CC	CG	CC	CC	CC	CC	CG	CC	CC	CG	CC	CC	CC	CC	CC	CC	CC	CC	CC	CC	CC	CC	CC	CC	CC	CC	CC	CC	CC
chr1_4568258	T/C	1	4568258	CC	TC	CC	TC	TT	TC	CC	CC	TT	CC	CC	TC	TC	TC	CC	TC	TC	TT	CC	CC	TC	CC	CC	TC	TT	TC	CC	CC	CC	TC	TT	CC	TC	CC	CC	TC	CC	TT	TC	TT	TT	CC	TT	TC	CC	TC
chr1_4568716	A/C	1	4568716	NN	AA	NN	CC	CC	AC	CC	CC	AA	AC	NN	CC	AA	AC	CC	AA	AC	CC	CC	AC	NN	CC	CC	AC	AC	AC	CC	CC	AA	CC	AA	CC	CC	CC	CC	CC	CC	AC	AC	AC	AA	CC	AC	AC	CC	CC
chr1_4572249	T/C	1	4572249	CC	TC	TT	TT	TT	TT	CC	TT	TC	TT	TC	TT	TC	TT	TC	TT	TT	TT	TT	TC	TT	TT	CC	TC	TT	TC	TT	TT	TT	TC	TT	TT	TT	TT	TT	TT	TT	TT	TT	TT	TT	TC	TC	TC	TC	CC
chr1_4573117	G/A	1	4573117	GG	GG	GG	GG	GG	GG	NN	GG	GG	GG	GG	GG	NN	GG	NN	GG	NN	GG	GG	NN	GG	GG	GG	GG	GG	GG	GG	NN	GG	GG	GG	GG	GG	GG	GG	GG	GG	GG	GG	GG	GG	GG	GG	GG	GG	GG
chr1_4594123	G/T	1	4594123	GT	GT	GT	GT	NN	TT	TT	GG	TT	GG	NN	NN	GG	GG	GG	GG	GG	NN	GG	GT	GT	GG	TT	GG	GG	NN	GG	GG	GG	GT	GG	GG	GG	GG	GG	GT	GG	GG	GG	GG	GT	GT	GG	GT	GT	TT
chr1_4604806	T/C	1	4604806	CC	CC	CC	TC	TT	CC	CC	CC	CC	CC	CC	TC	CC	TC	TC	CC	CC	TT	CC	CC	TT	TC	CC	CC	TC	CC	TC	CC	CC	TC	CC	NN	TC	CC	CC	TT	CC	CC	CC	TC	TC	CC	TC	CC	CC	CC
chr1_4604831	T/C	1	4604831	CC	CC	CC	TC	TT	CC	NN	CC	CC	CC	CC	TC	NN	TC	TC	CC	CC	TT	CC	CC	TT	CC	CC	CC	TC	NN	TC	CC	CC	TC	CC	NN	TC	CC	CC	TT	CC	TC	CC	TC	TC	CC	TC	CC	CC	CC
chr1_4605907	G/C	1	4605907	GC	CC	CC	GC	GG	CC	CC	CC	CC	CC	CC	GC	CC	GC	CC	GC	CC	GG	CC	CC	CC	CC	CC	CC	GG	CC	GC	CC	CC	GC	CC	CC	GC	CC	CC	GC	CC	GC	CC	GG	GC	CC	GC	NN	CC	CC
chr1_4612126	G/T	1	4612126	GG	GG	TT	GG	NN	GT	GG	GT	GG	TT	GG	GT	NN	GT	GG	GT	GG	GG	TT	GT	NN	TT	GG	GT	GG	GG	TT	TT	GT	TT	GG	TT	GT	TT	GT	GG	TT	GG	GT	TT	GG	GT	NN	GG	GT	GG
chr1_4615829	C/A	1	4615829	CA	CA	CC	CA	NN	CA	AA	CC	CA	CC	CA	CA	CC	CC	CA	CC	CA	CC	CC	CA	CC	CC	AA	CC	CC	CA	CC	CC	CC	CA	CC	CC	CC	CC	CA	CC	CC	CC	CC	CC	NN	CA	CA	CA	CA	AA
chr1_4629015	G/A	1	4629015	GG	GG	GA	GG	GG	GG	GG	GG	GG	GA	GA	GA	GG	NN	GG	GG	GG	GG	GA	GG	GA	GA	GG	GG	GG	GG	GG	NN	GA	AA	GA	AA	GG	AA	GA	GA	AA	GG	GA	GA	GG	GG	GG	GG	GA	GG
chr1_4630003	C/T	1	4630003	CC	CC	CC	CC	CC	CC	CC	CT	CC	CC	CT	CC	CC	CC	CT	CC	CC	CC	CC	CT	CC	CT	CC	CT	CC	CC	CT	CC	CC	CC	CC	CC	CC	CC	CC	CC	CC	CC	CC	CC	CC	CC	CC	CC	CC	CC
chr1_4636832	G/A	1	4636832	GG	GG	GG	GG	GG	GG	GG	NN	GG	GG	GG	GG	GG	GG	GG	GG	GG	GG	GG	GG	GG	GG	GG	GG	GG	GG	GA	GG	GG	GG	GG	GG	GG	GG	GG	GG	GG	GG	GG	GG	GG	GG	GG	GG	GG	GG
chr1_4636835	G/C	1	4636835	CC	CC	CC	CC	GG	CC	CC	NN	CC	CC	GC	NN	CC	GC	CC	CC	CC	GG	GC	CC	CC	CC	CC	CC	GG	CC	GC	CC	CC	GC	CC	NN	GG	CC	CC	GC	CC	GC	CC	GC	CC	CC	GC	CC	CC	CC
chr1_4636948	C/G	1	4636948	GG	CG	CG	CC	CG	CG	GG	CC	CG	CC	CG	CC	CC	CC	CG	CC	GG	CC	CC	CG	CC	CC	CG	CC	CC	CG	CG	CC	CC	CC	CC	CC	CG	CC	CC	CC	CC	CC	CC	CC	CC	CG	CC	CG	CC	GG
chr1_4639860	G/T	1	4639860	NN	GT	NN	NN	GG	GG	GG	NN	GG	TT	TT	GG	GG	GT	GG	GG	NN	GG	GT	GT	GG	NN	GG	GG	GG	GT	GG	TT	TT	TT	GG	TT	GT	TT	GT	GG	TT	GT	TT	TT	GG	GG	GG	GG	GG	GG
chr1_4642411	T/C	1	4642411	TT	TT	TC	TT	NN	TT	TT	CC	TT	TC	TC	TC	TT	TC	TC	TC	TC	CC	TC	TC	TC	CC	TT	TC	TT	TC	CC	CC	TT	NN	TT	NN	TT	CC	TC	TT	CC	TC	TC	TC	TT	TT	TT	TT	TT	TT
chr1_4646222	A/C	1	4646222	AA	AA	AA	AA	AA	AA	AA	AC	AA	AC	AC	AC	AA	AC	AC	AC	AC	CC	AC	AA	AC	CC	AA	AC	AA	AA	AA	CC	AA	AC	AA	CC	AA	CC	AC	AA	CC	AA	NN	NN	AA	AA	AA	AA	AA	AA
chr1_4648779	G/A	1	4648779	AA	GA	AA	GA	GG	AA	AA	AA	AA	AA	GA	AA	AA	NN	GA	AA	AA	GG	GA	AA	AA	GG	AA	GA	NN	AA	GA	AA	AA	AA	AA	AA	GA	AA	AA	GA	AA	AA	AA	AA	AA	AA	AA	AA	AA	AA
chr1_4649823	G/A	1	4649823	GG	GG	GA	GG	GG	GA	GG	GA	GG	GA	GA	GA	GG	GA	GG	GA	AA	GG	GA	GA	GA	NN	GA	GA	GG	GG	GA	AA	GA	GA	GG	AA	GA	AA	GA	GA	AA	GA	GA	GA	GG	GG	GA	GG	GA	GG
chr1_4649846	A/G	1	4649846	AA	AA	AA	AA	AA	AA	AA	AG	AA	AG	AG	NN	AA	AA	AA	AG	GG	GG	AA	AA	GG	AA	AA	AA	AA	AA	GG	AA	AA	AG	AA	AA	AG	AA	AA	NN	AA	AA	AA	AA	AA	AA	AA	AA	AA	AA
chr1_4655264	A/T	1	4655264	AA	AA	AA	AA	AA	TT	NN	AA	NN	AT	AA	AA	AT	AA	AT	AT	AA	AA	AA	AA	AA	AA	AT	AA	AT	AA	AT	AA	AA	AA	AA	AA	AA	AA	AA	AA	AA	AT	AA	AA	NN	AT	AA	AA	AA	TT
chr1_4655275	G/T	1	4655275	GG	GG	GG	GG	GG	NN	NN	GG	NN	GG	GG	GG	GT	GG	GT	GT	GG	GG	GG	GG	GG	GG	GT	GG	GT	GG	GG	GG	GG	GG	GG	GG	GG	GG	GG	GG	GG	GT	GG	GG	NN	GT	GG	NN	GG	NN
chr1_4655383	A/T	1	4655383	AA	AA	AA	AT	AT	NN	NN	AA	NN	AA	AA	AA	AA	AA	AA	AA	AA	AT	AA	AA	AA	AA	AA	AA	NN	AA	AT	AA	AA	AA	AA	AA	AT	AA	AA	AT	AA	AT	AA	AA	TT	AA	AA	NN	AA	NN
chr1_4655432	A/C	1	4655432	AA	AA	AA	AC	AC	NN	NN	AA	NN	AA	AA	AA	AA	AA	AA	AA	AA	AC	AA	AA	AA	AA	AA	AA	AA	AA	AC	AA	AA	AA	AA	AA	AC	AA	AA	AC	AA	AC	AA	AA	CC	AA	AC	AA	AA	NN
chr1_4655687	A/G	1	4655687	AA	AA	AA	AG	GG	NN	NN	AA	NN	AA	AA	AA	AA	AA	AA	AA	AA	GG	AA	AA	AA	AA	NN	AA	AG	AA	AG	AA	AA	AA	AA	AA	AG	AA	AA	AG	AA	AG	AA	AG	GG	AA	AG	NN	AA	AA
chr1_4655701	T/C	1	4655701	CC	CC	TC	CC	CC	NN	NN	CC	NN	TC	TC	CC	NN	CC	TC	CC	CC	CC	TC	CC	TC	TC	NN	CC	TC	CC	TC	CC	CC	CC	CC	CC	CC	CC	CC	TC	CC	CC	CC	CC	CC	CC	CC	NN	CC	NN
chr1_4655767	C/G	1	4655767	NN	NN	CG	CC	GG	NN	NN	CG	NN	CG	CG	GG	NN	GG	CG	GG	GG	GG	CG	GG	GG	CG	GG	CG	CG	GG	CG	GG	GG	GG	GG	GG	GG	GG	GG	CG	GG	GG	GG	GG	GG	GG	GG	NN	GG	NN
chr1_4668998	A/G	1	4668998	NN	NN	GG	GG	AA	GG	GG	GG	GG	GG	GG	AG	NN	AA	GG	AG	GG	AA	AG	NN	NN	GG	GG	GG	AA	GG	AG	GG	GG	AG	GG	GG	AG	GG	GG	GG	GG	AA	GG	AG	AG	GG	AG	GG	GG	GG
chr1_4669209	C/A	1	4669209	AA	AA	AA	CA	CC	AA	AA	AA	AA	AA	AA	CA	AA	CA	AA	CA	AA	CC	CA	AA	CA	AA	AA	AA	CA	AA	CA	AA	AA	CA	AA	AA	CA	AA	AA	CA	AA	CA	AA	CA	CA	AA	CA	AA	AA	AA
chr1_4675981	A/T	1	4675981	NN	AA	AA	AA	AA	AA	AA	AA	AA	AA	AA	AA	AT	AA	AT	AA	AA	AA	AA	AA	AA	AA	TT	AA	AA	AA	AA	AA	AA	AA	AA	AA	AA	AA	AT	AT	AA	AA	AA	AA	AA	AT	AA	AA	AA	AA
chr1_4707578	A/G	1	4707578	AA	GG	AA	AA	AA	AA	NN	NN	AG	AA	AA	AA	AG	AA	AA	AA	AA	AA	AA	AA	AA	AA	AA	AA	AA	AA	AA	AA	AG	AA	AG	AA	AA	AA	AA	AA	AA	AG	AG	AA	AG	AA	AA	AG	AA	AA
chr1_4711010	T/C	1	4711010	TT	TC	TT	TT	TT	TT	NN	TT	CC	TT	TT	TC	TT	TT	TT	TC	NN	TT	TT	TT	TT	TT	TT	TT	NN	NN	TT	TC	CC	TT	CC	TT	TT	TT	TT	TT	CC	TT	CC	TC	TT	CC	TC	TC	TC	CC
chr1_4711329	G/T	1	4711329	NN	GT	GT	GG	GG	GG	NN	GG	GG	GG	GG	GT	GT	GG	GG	GG	GG	GG	GG	GT	GG	GG	TT	TT	GG	GG	GT	GG	GG	NN	GG	GT	GT	GG	GT	GG	GG	GG	NN	NN	GG	GT	GG	GT	TT	TT
chr1_4711357	C/A	1	4711357	NN	CC	CC	CC	CC	CC	AA	CC	CC	NN	CC	CA	CC	CC	NN	NN	CC	CC	CC	CA	CC	CC	AA	CC	CC	NN	NN	CA	CC	NN	CC	CA	CA	CC	CA	CC	CA	CC	CC	CC	CC	CA	CA	CA	AA	AA
chr1_4713822	G/C	1	4713822	CC	GC	GC	GC	GG	GC	GC	GG	GC	GG	GC	GC	GG	GG	GG	GG	GG	GG	GG	GC	GC	GG	GC	GG	GG	GC	GG	GG	GC	GC	GG	GG	GG	GG	GC	GC	GG	GG	NN	GG	GG	GC	GG	GC	CC	CC
chr1_4714566	A/G	1	4714566	AG	NN	AG	AA	AA	AG	NN	AA	AG	AA	AA	AG	AA	AA	AA	AA	AA	AA	AA	AG	AA	AA	AG	AA	AA	AG	AA	AA	NN	AA	AA	AG	AA	AA	AG	AA	AA	AA	AG	AG	AA	AG	AG	AG	GG	NN
chr1_4714681	C/G	1	4714681	CG	CG	CG	CC	CC	CG	GG	CC	CG	CC	CG	CG	CC	CC	CC	CC	CC	CC	CC	CC	CC	CC	GG	CG	CC	NN	CC	CC	GG	CG	CC	CG	CC	CC	CG	CG	CC	CG	CG	CG	CG	NN	CC	CG	GG	GG
chr1_4714685	G/A	1	4714685	GA	GA	GA	GG	GG	GA	NN	GG	GA	GG	GA	GA	GG	GG	GG	GG	GG	GG	GG	GG	GG	GG	AA	GA	GG	NN	GG	GG	AA	GA	GG	GA	GG	GG	GA	GA	NN	GA	GA	GA	GA	GG	GG	GA	AA	AA
chr1_4715223	T/A	1	4715223	AA	TA	NN	NN	TT	NN	AA	TT	NN	TT	TT	TT	TT	TT	TT	NN	TT	TT	TT	TT	NN	TT	AA	TT	TT	TT	TT	TA	TA	TT	TT	TA	TT	TT	TA	TA	TT	TT	TT	TT	TA	TA	TT	TT	TA	AA
chr1_4716090	G/T	1	4716090	NN	NN	TT	GG	GG	GT	TT	GG	GT	GG	GG	GT	GT	GG	GG	GG	GG	GG	GG	NN	GG	GG	GT	GG	GG	NN	GG	GG	GG	GT	GT	GG	GG	GG	GT	GT	GG	GG	GT	GT	GG	GT	GT	GT	TT	TT
chr1_4717007	A/G	1	4717007	AG	AA	AG	AA	AA	AA	AG	AA	AG	AA	AA	AG	AG	AA	AA	AA	AA	AA	AA	AA	AA	AA	AG	AA	AA	AG	AA	AG	AA	AA	AA	AG	AA	AA	NN	NN	AG	AA	GG	AG	AA	AA	AA	AA	GG	NN
chr1_4717301	G/A	1	4717301	GA	GA	GA	GA	GG	AA	AA	GG	GA	GG	GA	AA	GA	GG	GG	GA	GG	GG	GG	GA	GG	GG	AA	GA	GG	GA	GG	GA	GA	GA	GG	NN	GG	GG	AA	GA	GG	GG	GA	GA	GA	GA	GA	GA	AA	AA
chr1_4717442	C/T	1	4717442	CT	CT	CT	CC	CC	TT	TT	CC	CC	CC	CT	CT	CC	CC	CC	CT	CC	CC	CC	CT	CC	CC	TT	CT	CC	TT	CC	CT	CT	CT	CC	CT	CC	CC	CT	CT	CT	CC	TT	CT	CC	CC	CT	CT	TT	NN
chr1_4717616	A/G	1	4717616	GG	GG	GG	AG	GG	GG	GG	AG	GG	AG	AG	GG	GG	AG	AG	GG	GG	GG	AG	GG	GG	AG	GG	AG	AG	GG	AG	GG	GG	GG	GG	GG	GG	GG	GG	AG	GG	GG	GG	GG	GG	GG	GG	GG	NN	GG
chr1_4717742	G/A	1	4717742	GA	GA	GG	GA	GG	GA	GA	GG	GG	GG	GA	GG	GG	GG	GG	GG	GG	GG	GA	GG	GG	GG	GA	GA	GG	GG	GG	GG	GG	GA	GA	GA	GG	GG	GA	GG	GA	GG	GG	GA	GG	GA	GA	GA	AA	AA
chr1_4718510	A/C	1	4718510	NN	AA	AC	AA	AA	NN	CC	AA	AA	AA	AA	AA	AA	AA	AA	AA	AA	AA	AA	AA	AA	AA	AC	AA	AA	AC	AA	AC	AC	AC	AA	AC	AA	AA	AC	AC	AC	AA	AC	AC	AA	AA	AC	AC	CC	CC
chr1_4722529	T/G	1	4722529	GG	GG	GG	NN	TT	NN	GG	NN	GG	TT	TT	GG	TG	TG	TT	TG	NN	GG	TT	TT	TT	TT	GG	TG	TG	NN	TT	TG	GG	TG	NN	TG	TG	TT	TG	TG	GG	GG	GG	GG	NN	GG	GG	GG	GG	GG
chr1_4724271	G/A	1	4724271	GG	GG	GG	GG	GG	GG	GG	GG	GG	GA	GA	GG	GG	AA	GA	GG	GG	GG	GG	AA	AA	GA	GA	GG	GG	GG	GA	GA	GG	GA	GG	GG	GG	AA	GA	GG	GG	GG	GG	GG	GG	GG	GG	GG	GG	GG
chr1_4724283	T/C	1	4724283	TC	TC	NN	TT	TT	CC	CC	CC	NN	TC	TC	CC	CC	TT	TT	CC	TC	CC	CC	TT	TT	TT	TC	TC	NN	CC	TT	TC	CC	TC	CC	TC	TT	TT	TC	TC	CC	CC	TC	NN	CC	CC	TC	CC	CC	CC
chr1_4727648	G/T	1	4727648	NN	GT	NN	GG	GG	NN	TT	GG	GT	GG	GG	TT	GT	GG	GG	GT	GG	GG	GG	GG	NN	GG	TT	GG	GG	GT	NN	GG	GT	GG	GG	TT	GG	GG	GT	GG	GT	GG	TT	GT	GG	TT	GG	GT	NN	TT
chr1_4729267	T/C	1	4729267	NN	TC	CC	TT	NN	TC	NN	NN	TT	TT	NN	TT	TC	TT	TT	TT	TT	NN	TC	TT	TT	TT	NN	TT	TT	CC	TT	TC	TC	CC	TC	NN	TC	TT	TC	TC	TC	TC	CC	NN	TT	CC	TT	TC	CC	CC
chr1_4729836	G/T	1	4729836	GG	GG	GT	GG	GG	TT	GT	GG	GG	GT	NN	NN	NN	GG	NN	GG	GG	GG	GG	NN	NN	GG	NN	GG	GG	GG	GG	GT	TT	GT	GT	TT	GG	GG	GT	GT	GT	GG	TT	GT	GT	TT	GT	GT	GT	TT
chr1_4732718	T/G	1	4732718	NN	TT	TT	TT	TT	TG	GG	NN	TT	TT	TT	NN	TG	TG	TT	NN	NN	NN	TG	TT	TT	TT	NN	GG	TT	NN	TT	TT	TG	TT	TT	GG	TG	TT	NN	TG	GG	TT	NN	TT	TT	GG	TT	TG	GG	NN
chr1_4732932	A/T	1	4732932	TT	AT	AT	AA	AA	AT	TT	AA	AA	AA	AA	NN	AT	AA	AA	AT	AA	AA	AA	AT	AA	AA	AT	AT	AA	AT	AA	AA	AA	AA	AA	TT	AA	AA	AT	AT	AT	AA	AT	AA	AT	AT	AA	AT	TT	TT
chr1_4733283	A/G	1	4733283	AA	AA	AG	NN	AA	AA	GG	AA	AA	NN	NN	AA	AA	AA	AA	AA	AA	AA	AA	NN	AA	AA	GG	AG	AA	NN	AA	AG	AG	AA	AG	AA	AA	AA	AG	AG	AG	AA	AG	AG	AA	AG	AG	AG	GG	GG
chr1_4733284	C/T	1	4733284	CC	CC	CT	NN	CC	CC	TT	CC	CC	NN	NN	CC	CC	CC	CC	CC	CC	CC	CC	NN	CC	CC	TT	CT	CC	NN	CC	CT	CT	CC	CT	CC	CC	CC	CT	CT	CT	CC	CT	CT	CC	CT	CT	CT	TT	TT
chr1_4734875	C/T	1	4734875	TT	CT	CT	TT	CC	CT	TT	CC	CT	CC	CC	CT	CC	CC	CC	CC	CC	CC	CC	CC	CC	CC	TT	CC	CC	CT	CC	CC	TT	CT	CC	CT	CC	CC	TT	CT	CC	CC	TT	TT	CC	CT	CT	CC	TT	TT
chr1_4738483	A/G	1	4738483	AG	AG	AA	AG	AA	AA	GG	AA	AG	AA	AA	AG	AG	AA	AA	AA	AA	AA	AA	AA	AA	AA	AG	AG	AA	NN	AA	AG	AA	AA	AG	AG	AA	AA	AG	AG	AA	AA	AG	AG	AA	AG	AA	AA	GG	NN
chr1_4738522	A/G	1	4738522	AG	AG	AA	AG	AA	AA	GG	AA	AG	AA	AA	AG	AG	AA	AA	AA	AA	AA	AA	AA	AA	AA	GG	AG	AA	GG	AA	AG	AA	AG	AA	AG	AG	AA	AG	AG	AA	AA	AG	AG	AA	AG	AA	AG	GG	GG
chr1_4739248	C/A	1	4739248	NN	CA	CC	CA	CC	NN	NN	CC	AA	CA	CC	AA	AA	CC	CC	NN	NN	AA	CC	CC	CC	CC	CC	CA	AA	NN	CC	CA	AA	NN	AA	CC	CA	CC	CC	CC	AA	CA	NN	CC	CA	NN	CC	AA	NN	NN
chr1_4739513	A/C	1	4739513	NN	AA	AC	AA	AA	AC	CC	AA	AC	AA	AA	AC	AC	AA	AA	AA	AA	AA	AA	AA	AA	AA	AC	AA	AA	AA	AA	AA	AC	AC	AC	AC	AA	AA	AC	AC	AC	AA	CC	AC	AA	AC	AC	AC	AC	CC
chr1_4739617	G/A	1	4739617	AA	GA	GG	GA	GG	GA	AA	GG	GA	GG	GA	GA	GA	GG	GG	GG	GG	GG	GG	GA	GG	GG	GA	GG	GG	GA	GG	GA	GA	GA	GG	GA	GA	GG	GA	GG	GG	GG	NN	GA	GG	GA	GA	GG	GA	AA
chr1_4740022	T/G	1	4740022	TG	TT	NN	TT	TT	TT	TT	NN	TG	TG	TG	GG	TT	TT	TG	TG	TT	TG	TT	TT	TT	TT	TG	TG	TG	NN	TT	GG	TG	TT	TG	TT	TG	TT	TG	TT	GG	TT	TG	TG	TT	NN	TG	TT	GG	GG
chr1_4740987	G/T	1	4740987	GT	GG	GT	GG	GG	GT	TT	GG	GT	GT	GT	GT	GT	GG	GG	GG	GG	GG	GG	GT	GG	GG	GT	GT	NN	GT	GG	GT	GT	NN	GG	GG	GG	GG	GT	GT	GG	GG	GT	GT	NN	TT	GT	GT	TT	TT
chr1_4741562	C/A	1	4741562	NN	AA	NN	CC	NN	CC	CC	AA	CC	AA	NN	NN	CC	NN	AA	CA	AA	NN	AA	NN	NN	NN	CC	AA	AA	CC	NN	CA	CA	CA	CA	CC	AA	CA	CC	CC	AA	CA	CA	CC	CA	CC	AA	CC	CC	CC
chr1_4744601	A/G	1	4744601	GG	AA	AA	AG	AA	AG	GG	AA	AA	AA	AG	AG	AG	AA	AA	AG	AA	AA	AA	AG	AA	AA	AG	AA	AA	AG	AA	AG	AG	AG	AG	AG	AG	AA	GG	AG	AA	AA	AG	AG	AG	NN	AG	NN	GG	GG
chr1_4744678	G/A	1	4744678	AA	GG	GA	GG	GG	GA	AA	GG	GG	GG	GG	AA	GA	GG	GG	GG	GG	GG	GG	GA	GG	GG	GA	GG	GG	GG	GG	GA	GA	GA	GG	GA	GG	GG	AA	GA	GA	GG	GA	GA	GG	GA	GA	GA	AA	AA
chr1_4745700	G/A	1	4745700	AA	GA	GG	GG	GG	NN	AA	GG	GG	GG	GG	GA	GA	GG	GG	GG	NN	GG	GG	GG	GG	GG	NN	GG	GG	AA	GG	GG	GA	GG	GG	GA	GG	GG	GA	NN	GG	GG	NN	GA	GG	GA	NN	NN	NN	AA
chr1_4745740	A/T	1	4745740	TT	AT	TT	TT	TT	AT	TT	TT	AA	AT	TT	TT	AT	TT	TT	AT	NN	TT	NN	TT	TT	TT	TT	TT	AT	NN	TT	TT	AT	TT	AA	TT	TT	TT	TT	TT	AT	AT	AA	AT	AT	TT	AA	NN	TT	TT
chr1_4746506	T/C	1	4746506	TC	TC	TT	TC	TT	CC	CC	TC	NN	TC	TT	CC	CC	TT	TT	TT	TC	NN	TT	TT	TT	TT	CC	TC	TT	NN	TT	TC	CC	TC	CC	CC	TC	TT	TC	TT	CC	TC	CC	TC	TT	CC	CC	NN	CC	CC
chr1_4751227	G/A	1	4751227	AA	GA	AA	AA	AA	GA	AA	NN	GA	GA	AA	AA	GG	GA	AA	GA	AA	GA	AA	AA	AA	AA	AA	AA	NN	GA	AA	AA	GA	AA	GA	AA	GA	AA	AA	AA	AA	GA	GA	AA	GA	AA	GA	AA	AA	AA
chr1_4752513	A/G	1	4752513	GG	AA	GG	AG	GG	AG	GG	GG	AG	AG	GG	GG	NN	AG	AG	AG	AG	AG	GG	GG	GG	GG	GG	GG	AG	GG	GG	GG	AG	GG	AA	GG	AG	GG	GG	GG	GG	AG	AG	NN	AG	GG	AG	NN	GG	GG
chr1_4752514	G/A	1	4752514	AA	GG	GG	GA	GG	GA	AA	GG	GA	GG	GG	GA	NN	GG	GG	GA	GG	GG	GG	GA	GG	GG	GA	GG	GG	GA	GG	GG	GA	GG	GG	GG	GG	GG	GG	AA	GA	GG	GA	NN	GG	AA	GA	NN	AA	AA
chr1_4752738	T/A	1	4752738	AA	TA	TA	TA	TT	TA	TA	TA	TT	TA	TT	AA	TA	TT	TT	TA	TA	TA	TT	TA	TT	TT	TA	TT	TT	AA	TT	TT	TT	TT	TT	TT	TA	TT	TT	TA	TT	TA	TA	TT	TT	TA	TT	TT	NN	AA
chr1_4788012	T/A	1	4788012	TT	TA	TT	TT	TT	AA	TT	TT	TA	TA	TT	TT	AA	TA	TT	TT	NN	TA	TT	TT	TT	TT	TT	TT	TT	TT	TT	TT	AA	TT	AA	TT	TA	TT	TT	TT	TT	TT	TT	TT	TA	TT	TA	NN	TT	TT
chr1_4788014	G/A	1	4788014	NN	GA	GA	GG	GG	GG	GA	GA	GG	GA	GG	AA	GG	GG	GG	AA	NN	GG	GG	GG	GG	GG	GA	GG	GG	GG	GG	NN	GG	GG	GG	GG	GA	GG	GA	GG	AA	GG	AA	AA	GG	AA	GA	GG	AA	AA
chr1_4788125	G/T	1	4788125	NN	GG	NN	GT	GG	GG	TT	NN	GG	GG	GG	NN	GT	GG	GG	GG	GG	GG	GG	GG	GG	GG	NN	GG	NN	GG	GG	GT	GG	GG	GG	GT	GG	GG	GT	GG	GT	GG	TT	NN	GT	NN	GT	GT	GT	TT
chr1_4788220	T/A	1	4788220	NN	TT	TT	TA	TT	AA	AA	NN	TT	TT	TT	NN	TT	TT	TT	TT	TT	TT	TT	TT	TA	TT	NN	TT	TT	AA	NN	TA	TT	TT	TT	TA	TT	TT	TA	TA	NN	TA	NN	AA	TA	AA	TA	AA	AA	AA
chr1_4788363	C/A	1	4788363	NN	CC	CA	CC	CC	NN	AA	NN	NN	CA	CC	NN	CA	CC	CC	CA	CC	CC	CC	CC	CC	CC	NN	CC	CC	CA	NN	NN	CC	CC	CC	CA	CC	CC	CA	CC	NN	CC	CA	NN	CC	NN	CC	CA	AA	NN
chr1_4788451	G/A	1	4788451	GG	GA	GA	GG	GG	GG	GG	GG	NN	GA	GG	GA	GA	GG	GG	GG	GG	GG	GG	GA	GG	GG	NN	GG	GG	GA	GG	GG	NN	GG	GA	GA	GG	GG	GA	GA	AA	GG	GA	GA	GG	AA	GA	GG	NN	GG
chr1_4789042	T/C	1	4789042	NN	TC	CC	NN	CC	TC	TC	CC	TT	TC	CC	CC	TT	CC	CC	TC	TC	CC	NN	CC	TC	CC	NN	CC	TC	CC	CC	CC	TC	CC	TC	NN	CC	CC	TC	CC	NN	TC	TT	TC	TC	CC	TT	TC	CC	CC
chr1_4789304	C/T	1	4789304	CT	CC	CC	CC	CC	TT	CC	CC	CT	CC	CC	CT	CC	CC	CC	CC	CT	CC	CC	CC	CC	CC	CC	CC	CC	CC	CC	CT	CT	CT	CC	CT	CT	CC	NN	CT	TT	CC	CT	CC	CC	TT	CT	CC	TT	NN
chr1_4789690	C/A	1	4789690	NN	NN	CA	NN	CC	CA	NN	CC	CC	CC	CC	CA	CC	CC	CC	CC	CC	CC	CA	CC	NN	CC	NN	NN	CC	CC	CC	CA	CA	CA	CA	CA	CC	CC	CA	CA	CA	CC	AA	CA	CC	AA	CA	CC	AA	AA
chr1_4790738	G/C	1	4790738	GC	GC	GC	GC	GG	GC	NN	NN	GG	GG	GG	NN	CC	GG	GG	GC	GG	GG	GG	GG	GG	GG	GC	GG	GG	GG	GG	GC	GC	GC	GG	GC	GG	GG	GC	GG	CC	GG	GC	GC	GC	CC	GG	CC	CC	CC
chr1_4790760	A/G	1	4790760	AG	AG	AG	AG	AA	AG	NN	NN	AA	AA	AA	NN	GG	AA	AA	AA	AA	AA	AA	AA	AA	AA	NN	AA	AA	NN	AA	AG	AG	AG	AG	AG	AA	AA	AG	AA	NN	AA	NN	AG	AG	GG	AA	GG	GG	GG
chr1_4795902	C/G	1	4795902	CG	CC	CC	CC	CC	NN	GG	CG	GG	CC	CC	GG	GG	CC	CC	CC	CG	NN	CG	CC	CC	CC	CG	CG	GG	NN	CC	CG	GG	CC	GG	CG	CC	CC	CC	CC	NN	CC	NN	CG	CC	GG	NN	GG	GG	NN
chr1_4797052	T/G	1	4797052	TG	TG	TT	TT	TT	TT	TG	TG	TT	TG	TT	TT	TT	TT	TT	TT	TT	TT	TT	TG	TG	TT	TG	TT	TT	TG	TT	GG	TT	TT	TG	TG	TT	TT	TG	TT	GG	TT	TG	TG	TT	NN	TT	TT	GG	GG
chr1_4797633	A/G	1	4797633	AA	AG	NN	AA	AA	GG	NN	NN	GG	AA	AA	NN	AG	AA	AA	AG	AG	AA	AA	AA	AA	AA	AA	AA	GG	AA	AA	AA	GG	AA	GG	NN	AA	AA	AA	AA	NN	AG	NN	AG	GG	NN	AA	GG	AA	NN
chr1_4798348	G/C	1	4798348	GG	GC	GG	GG	GG	NN	NN	GG	CC	GG	GG	GG	GC	GG	GG	GC	GG	GC	GG	GG	GG	GG	GG	GG	GC	GG	GG	GG	GC	GG	CC	GG	GC	GG	GG	GG	NN	GG	GG	GC	GC	GG	GC	CC	GG	GG
chr1_4799524	G/T	1	4799524	GT	GG	GG	GT	NN	GT	GT	NN	GG	GT	GG	GT	GG	GG	GG	GG	GG	GG	GT	GG	GG	GG	NN	GG	GG	GT	GG	GT	GG	GG	NN	GT	GT	GG	GG	GT	TT	GG	GT	GG	GG	GT	NN	GG	TT	TT
chr1_4805365	A/C	1	4805365	NN	AC	AA	AA	AA	CC	CC	NN	AA	AC	AA	AA	NN	AC	AA	AC	AA	AA	NN	AA	AA	AA	CC	AC	AA	AC	AA	AC	AC	AC	AA	AA	AA	AA	CC	AA	CC	AA	AC	AA	AA	CC	AC	AC	CC	CC
chr1_4810205	G/A	1	4810205	NN	GG	AA	GG	GG	NN	GG	GG	GG	GG	AA	GG	GG	GA	GA	GG	GG	GG	AA	AA	GG	GA	NN	GG	GG	GG	GG	NN	NN	GA	GG	AA	GG	AA	GG	GA	GG	GG	GG	GG	GG	GG	GA	GG	GG	GG
chr1_4810206	T/C	1	4810206	NN	TT	TT	TT	TT	NN	TT	TT	TC	TT	TT	TT	TT	TT	TT	TC	TT	TT	TT	TT	TT	TT	TT	TT	TT	TT	TT	NN	NN	TT	TT	TT	TT	TT	CC	TC	CC	TT	CC	TT	TT	NN	TT	TT	CC	CC
chr1_4810381	A/T	1	4810381	NN	AA	AT	AA	AA	NN	AA	AA	NN	AA	AT	AA	AT	AT	AT	AA	AA	AA	AT	AT	AT	AT	AA	AA	AA	AA	AA	AA	AA	AT	AA	NN	AA	TT	AT	AT	AA	AA	AA	AA	AA	AA	AA	AA	AA	AA
chr1_4813388	C/T	1	4813388	CT	CT	CC	CT	CC	TT	TT	CT	CT	CC	CC	CT	CT	CC	CC	NN	CT	CC	CT	CC	CC	CC	CT	CT	CC	CT	CC	CT	TT	CC	CT	TT	CC	CC	CT	CT	TT	CC	TT	CT	CC	TT	CT	CT	TT	TT
chr1_4814768	C/A	1	4814768	AA	CC	CA	CC	CC	AA	AA	CC	CA	CA	CC	CC	CA	CC	CC	CC	CC	CC	CA	CC	CC	CC	CA	CA	CC	CA	CC	CC	CC	CA	CC	CA	CA	CC	CA	CC	AA	CC	CA	CC	CC	AA	CC	CA	AA	AA
chr1_4815459	A/G	1	4815459	AG	AA	AA	AG	AA	NN	GG	AA	AA	AA	AG	AG	AA	AA	AA	AA	AA	AA	AA	AA	AA	AA	AA	AG	AA	AG	AA	AG	AA	AA	AA	GG	AG	AA	AG	AA	GG	AA	GG	AA	AA	GG	AA	GG	GG	GG
chr1_4816507	A/G	1	4816507	AA	AA	AG	AA	AA	AA	GG	AG	AA	AG	AA	AA	AG	AA	AA	AA	AG	AA	AA	AA	AA	AA	AG	AG	AA	AA	AA	AG	AA	AA	AA	AG	AA	AA	NN	AA	GG	AA	AA	AG	AG	NN	AA	AG	GG	GG
chr1_4816903	T/A	1	4816903	TA	TT	TT	TT	TT	TT	NN	TA	TT	TT	TT	TT	TT	TT	TT	TT	TT	TT	TT	TT	TT	TT	AA	TT	TT	TT	TT	TA	TA	TT	TT	TT	TT	TT	TT	TT	AA	TT	AA	TT	TT	NN	TT	TT	TA	AA
chr1_4817680	A/C	1	4817680	AC	AA	AC	AC	AA	CC	NN	AA	AA	AA	AC	AA	AA	AA	AA	AC	AA	AA	AA	AA	AA	AA	AC	AA	AA	NN	AA	AA	AC	AA	AA	AA	AA	AA	AA	AC	CC	AA	AC	AA	AC	CC	AC	AC	CC	CC
chr1_4817910	A/C	1	4817910	AC	AA	AC	AA	AA	AC	NN	NN	AC	AA	AA	AC	AC	AC	AA	AC	NN	AA	AA	AA	AA	AA	NN	AA	AA	AC	AA	AC	AC	AA	AA	AC	AA	AA	AC	AA	NN	AA	AA	AA	AA	CC	AC	AC	CC	NN
chr1_4827894	T/A	1	4827894	AA	TA	TT	TT	TT	TA	AA	TA	TA	TA	TT	TA	TA	TT	TT	NN	AA	TT	TT	TA	TA	TT	TA	TA	TT	TA	TT	TA	NN	NN	NN	TA	TA	TT	NN	TT	AA	TT	AA	TT	TA	AA	TA	AA	AA	AA
chr1_4836832	G/A	1	4836832	AA	GG	GA	GA	GG	GA	AA	GG	GA	GG	NN	GA	GG	GG	GG	NN	GG	GG	GG	GG	GG	GG	NN	GG	GG	GA	NN	GA	GA	GA	GG	AA	GG	GG	AA	GA	GG	GG	AA	GA	GA	AA	GA	GA	NN	AA
chr1_4852080	A/G	1	4852080	NN	AA	AA	AA	AA	NN	NN	AG	AA	AA	AA	AA	AG	AA	AA	AA	AA	AA	AG	AA	AA	AA	NN	GG	AA	AA	AA	AG	GG	AA	AA	AG	AG	AA	AG	AA	NN	AA	NN	AG	AA	NN	AA	AG	NN	GG
chr1_4853437	G/C	1	4853437	CC	GG	GG	GC	GG	CC	NN	GG	GC	GG	GG	NN	GC	GG	GG	GG	GG	GG	GG	GG	GG	GG	GC	GC	NN	NN	GG	GG	CC	GG	GG	GC	GC	GG	GC	GC	GC	GG	NN	GC	GC	GC	GC	GG	CC	CC
chr1_4853669	C/G	1	4853669	NN	CC	NN	CC	CC	NN	CC	CC	NN	CC	CC	CC	CG	CC	CC	CC	NN	CC	CC	CC	CC	CC	NN	CG	CC	NN	CC	CC	GG	CC	CG	CC	CG	CC	CG	CG	CG	CC	NN	CC	CC	CC	NN	CG	NN	GG
chr1_4853844	G/T	1	4853844	TT	GG	TT	GG	GG	GG	NN	GG	GG	GG	GG	GT	GG	GG	GG	GG	GG	GG	GG	GG	NN	GG	GT	GG	GG	GT	GG	GG	TT	GG	GT	GG	GT	GG	GG	GT	GT	GT	TT	GT	GG	GT	NN	TT	TT	GT
chr1_4855666	C/T	1	4855666	CC	CC	NN	CT	CC	CC	CC	CC	CC	CC	CT	CC	CC	NN	CC	CC	CC	CC	NN	NN	CT	CT	CC	CT	CC	CC	NN	CC	CC	CC	CC	CC	CC	TT	CT	CC	CC	CC	CC	CC	CC	CC	CC	CC	CC	CC
chr1_4857911	G/A	1	4857911	GA	GG	GA	GG	GG	GG	AA	GG	GA	GG	GG	AA	GA	GG	GA	GA	GG	GG	GA	AA	GG	GG	GA	GG	GG	GA	GG	GG	GA	GG	GG	GA	GG	GG	GA	GA	NN	GG	AA	GA	GA	AA	GG	GG	AA	AA
chr1_4857939	T/A	1	4857939	TA	TT	TA	TT	TT	TT	AA	TT	TA	TT	TA	NN	TA	TT	TT	TA	TT	TT	TT	TA	TT	TT	TA	TT	TT	AA	TT	TT	TA	TT	TT	AA	TT	TT	TA	TA	TA	TT	AA	TT	TA	AA	TT	TT	AA	AA
chr1_4860981	G/A	1	4860981	GA	GA	GG	GG	GG	GA	AA	GG	GA	GA	GA	GA	GG	GG	GG	GG	GG	GG	GG	GG	GG	GG	GA	GA	GG	GG	GG	GG	GA	GG	GA	GA	GG	GG	GA	GA	GG	GG	GA	AA	GG	GA	GG	GA	AA	AA
chr1_4861365	A/G	1	4861365	AA	AA	AG	AA	AA	AG	AA	AG	AA	AA	AA	AA	AG	AA	AA	AG	AG	AA	AG	AA	AA	AA	AA	AA	AA	AA	AA	AA	GG	AA	AA	NN	AG	AA	AA	AA	GG	AG	NN	AA	AA	GG	AA	AG	AA	NN
chr1_4861513	T/A	1	4861513	NN	TT	TT	TT	TA	TT	TT	TT	TT	TT	TA	TT	TA	TA	TA	TT	TT	TT	TA	TT	TA	TT	TT	TT	TT	TT	AA	NN	TT	TT	TT	NN	TT	TA	TA	TT	TT	TT	NN	TT	TT	TT	TT	TT	TT	TT
chr1_4861514	G/A	1	4861514	NN	GG	GG	GG	GA	GG	GG	GG	GG	GG	GA	GG	GA	GA	GA	GG	GG	GG	GA	GG	GA	GG	GG	GG	GG	GG	AA	NN	GG	GG	GG	NN	GG	GA	GA	GG	GG	GG	NN	GG	GG	GG	GG	GG	GG	GG
chr1_4861749	C/G	1	4861749	CC	CC	CC	CC	CC	NN	NN	CG	CC	CC	CC	GG	CC	CC	CG	CG	CC	CC	CC	CC	CG	CC	CC	CC	CC	CC	CC	CC	NN	CC	NN	CG	CG	CC	NN	CC	NN	CC	GG	CC	CC	NN	CC	NN	GG	NN
chr1_4861860	C/A	1	4861860	CC	CA	CA	CC	CA	NN	CC	CC	CC	CA	CA	CC	NN	CA	CA	CA	CC	CC	CA	AA	CA	CA	AA	CA	CC	CC	CC	CC	CC	CA	CC	NN	CC	CA	NN	CA	CC	CC	CC	CC	CC	CC	CC	CC	NN	NN
chr1_4861968	C/A	1	4861968	CA	CA	CC	CC	CC	AA	NN	CC	CC	CC	CA	CA	CC	CC	CC	CA	CC	CC	CC	CC	CC	CC	CA	CA	CC	CA	CC	CC	AA	CA	CC	CA	CC	CC	CC	CC	CA	CA	CA	CC	CA	CA	CA	CA	AA	AA
chr1_4862431	C/T	1	4862431	CT	CT	CT	CC	CC	TT	CT	CC	CT	CC	CC	CT	CC	CC	CC	CC	CC	CC	CC	CC	CC	CC	CT	CC	CC	CC	CC	CT	NN	CT	CC	CT	CC	CC	CT	CC	CC	CC	NN	CT	CT	TT	CC	CT	TT	TT
chr1_4862862	C/A	1	4862862	AA	CC	CC	CC	CC	AA	AA	CC	CA	CC	CA	AA	CA	CC	CC	CA	CC	CC	CC	CA	CC	CC	CA	CA	CC	CC	CA	CC	CA	CA	CA	CC	CC	CC	CA	CA	CA	CC	AA	CA	CC	CA	CA	CA	AA	AA
chr1_4863229	A/G	1	4863229	GG	NN	NN	AG	AA	GG	AG	AA	AA	AA	NN	AA	AA	AA	AA	AA	AA	AA	AA	AG	AA	AA	NN	AA	AA	AA	AA	AA	AG	AG	AA	AG	AA	AA	GG	AA	AA	AA	GG	AG	AG	NN	AA	NN	NN	GG
chr1_4863264	G/A	1	4863264	AA	NN	GG	NN	GG	NN	GA	GG	GG	GG	NN	GG	GG	GG	GG	NN	GG	GG	GG	GG	GG	GG	NN	NN	GG	GG	GG	GG	AA	GG	GG	AA	GG	GG	AA	GG	GG	GG	AA	GA	GG	GA	GG	AA	NN	AA
chr1_4863825	A/G	1	4863825	GG	AA	AG	AA	AA	NN	GG	AA	AA	AA	AA	AA	AA	AA	AA	AA	AA	AA	AA	AA	AA	AA	NN	AA	AA	AA	AA	AA	NN	AA	AA	AA	AA	AA	AG	AA	AA	AA	GG	AA	AA	AG	NN	AA	GG	NN
chr1_4865552	C/T	1	4865552	TT	TT	TT	NN	CT	NN	TT	CC	NN	TT	CT	TT	TT	TT	CC	CT	CT	TT	CT	TT	TT	TT	TT	CC	CT	TT	CT	TT	TT	TT	TT	TT	CT	TT	TT	CT	TT	TT	TT	CT	CT	TT	TT	TT	TT	TT
chr1_4866213	T/C	1	4866213	CC	TC	TT	TC	TT	TC	CC	TT	TC	TT	TT	TC	TT	TT	TT	TT	TT	TT	TC	TC	TT	TT	TC	TC	TT	TC	TT	TC	TC	TC	TC	TC	TT	TT	TC	TC	TC	TT	TC	TC	TT	TC	TT	TT	CC	CC
chr1_4866225	G/T	1	4866225	TT	GT	GG	GG	GG	GT	TT	GG	GT	GG	GG	GT	GG	GG	GG	GG	GG	GG	GT	GT	GG	GG	GT	GT	GG	GT	GG	GT	GT	GT	GT	GT	GG	GG	GT	GT	GT	GT	GT	GT	GG	GT	GG	GG	TT	TT
chr1_4866672	G/A	1	4866672	GA	GA	GA	GG	GG	GA	AA	GG	GG	GG	GG	GA	GA	GG	GG	GG	GG	GG	GG	GG	GG	GG	GG	GA	GG	GA	GG	GG	GA	GG	GG	GA	GA	GG	GA	GA	GA	GG	GA	GG	GG	GA	GG	GA	AA	AA
chr1_4866691	C/A	1	4866691	CA	CA	CA	CC	CC	CA	AA	CC	CC	CA	CC	CA	CA	CC	CC	CA	CA	CC	CC	CC	CA	CC	CA	CA	CC	CA	CC	AA	AA	CC	CA	CA	CA	CC	CC	CA	AA	CC	AA	CC	CC	AA	CC	AA	AA	AA
chr1_4867217	T/G	1	4867217	GG	TT	TG	TT	TT	NN	NN	TT	NN	TG	TG	TT	TT	TT	TG	TT	TT	TT	TT	TG	TT	TT	TG	TG	TT	TG	TT	TT	NN	TG	TT	TG	TT	TT	TG	TT	TT	TT	TG	TG	TG	TG	NN	TT	GG	NN
chr1_4867803	T/C	1	4867803	CC	CC	TC	CC	TT	CC	TC	TC	CC	CC	TC	CC	CC	CC	TC	CC	TC	CC	TC	CC	CC	TC	CC	TC	TC	CC	TC	CC	CC	TC	CC	CC	TC	CC	CC	TC	NN	CC	CC	TC	TC	CC	CC	TC	CC	CC
chr1_4867956	T/A	1	4867956	AA	NN	TT	TT	TT	AA	AA	TT	TT	TT	TT	TT	NN	NN	TT	NN	TT	TT	TT	NN	TT	NN	TT	TT	TT	NN	TT	NN	TA	TT	TT	NN	TT	TT	TA	TT	TA	TT	NN	TA	TT	TA	NN	TT	AA	AA
chr1_4873092	A/C	1	4873092	CC	CC	CC	AC	AC	CC	CC	CC	CC	CC	AC	AC	CC	CC	AC	AC	AC	CC	AC	CC	CC	AC	CC	AC	AC	CC	AC	CC	NN	CC	CC	CC	AC	CC	CC	AC	CC	CC	CC	AC	AC	CC	CC	CC	CC	CC
chr1_4873177	C/T	1	4873177	CT	CC	CC	CC	CC	TT	TT	CC	CT	CC	CC	CT	CT	CC	CC	CC	CC	CC	CC	CC	CC	CC	CT	CC	CC	CC	CC	CT	TT	CT	CC	CT	CC	CC	CT	CT	CC	CC	CT	CT	CT	CT	CT	TT	TT	TT
chr1_4874094	C/A	1	4874094	AA	CC	AA	CC	CC	NN	NN	CC	CC	CC	CC	CA	CA	CC	CC	CC	CC	CC	CC	CC	CC	CC	CA	CA	CC	NN	CC	CC	AA	CA	CC	CA	CC	CC	CA	CA	CA	CC	NN	CA	CC	CA	CA	CA	AA	AA
chr1_4874134	G/T	1	4874134	TT	GG	GT	GG	GG	GG	NN	GT	GG	GT	GG	GT	GT	GG	GG	GT	GT	GG	GG	GG	GG	GG	TT	GT	GG	NN	GG	GT	TT	GT	GG	TT	GT	GG	GG	GG	TT	GT	NN	GT	GG	TT	GG	TT	TT	NN
chr1_4874153	A/C	1	4874153	CC	AC	CC	CC	CC	AA	NN	CC	AA	AC	CC	CC	CC	CC	CC	AC	AC	CC	CC	CC	CC	CC	NN	CC	AC	NN	CC	CC	CC	CC	AA	CC	CC	CC	CC	CC	CC	AC	NN	AC	AA	CC	AC	CC	CC	NN
chr1_4875451	A/G	1	4875451	NN	AA	AA	AA	AA	AA	AG	AA	AA	AA	AA	NN	AG	AA	AA	AA	AA	AA	AA	AA	AA	AA	NN	AA	AA	AA	AG	NN	GG	AG	NN	AA	AA	AA	NN	AA	AA	AA	AG	AA	AG	GG	AA	NN	GG	NN
chr1_4875626	G/A	1	4875626	AA	GG	GG	GG	GG	GA	GA	GG	GG	GA	GG	GA	GG	GG	GG	GG	GG	GG	GG	GG	GG	GG	GG	GG	GG	GG	GG	GA	AA	GG	GG	GA	GG	GG	GA	GA	AA	GG	GA	GA	GG	AA	GA	NN	AA	GA
chr1_4875729	G/T	1	4875729	GG	GG	GT	GG	GG	GG	GG	GT	GG	GG	GG	GG	GG	GG	GT	GG	GG	GG	GT	GG	GG	GT	GG	GT	GG	GG	GT	GG	GG	GG	GG	GG	GG	GG	GG	GT	GG	GG	GG	GG	GG	GG	GG	GG	GG	GG
chr1_4875977	T/G	1	4875977	GG	GG	TG	TG	TT	GG	GG	TG	GG	TG	GG	GG	GG	GG	TG	GG	GG	GG	TG	TG	TG	TG	GG	GG	TG	NN	TG	GG	GG	TG	GG	GG	TG	GG	GG	TG	GG	GG	GG	GG	GG	GG	GG	GG	GG	GG
chr1_4876140	C/T	1	4876140	CC	CC	CT	CC	TT	CC	CC	CT	CC	CC	CT	CC	CC	CC	CT	CC	CT	CC	NN	CC	CC	CT	NN	CC	CC	CC	CT	CC	CC	CC	CC	CC	CT	CC	CC	TT	CC	CC	CC	CT	CC	CC	CC	CC	CC	NN
chr1_4876270	G/A	1	4876270	NN	GG	GA	GG	GG	GG	GA	GG	GA	GA	GG	GA	GG	GG	GG	GG	GG	GG	GG	GG	GG	GG	GA	GG	GG	NN	GG	GA	GA	GA	GG	GG	GG	GG	GA	GA	GA	GA	GA	GA	GG	GA	AA	GA	AA	AA
chr1_4876358	A/G	1	4876358	GG	AG	GG	GG	AG	GG	NN	AG	GG	GG	AA	GG	GG	GG	AG	GG	GG	GG	AG	GG	GG	NN	GG	GG	GG	GG	AG	GG	GG	AG	GG	GG	AG	GG	GG	AG	NN	GG	GG	AG	GG	GG	GG	GG	GG	GG
chr1_4876412	C/G	1	4876412	CG	CC	CG	CC	CC	CG	CG	CC	GG	CC	NN	GG	CC	CC	CC	CC	CC	CC	CC	CC	CC	CC	GG	CC	CC	CC	CC	CC	CG	CC	CC	CC	CC	CC	CG	CC	CG	CC	NN	CG	CC	CG	CG	CC	GG	GG
chr1_4879683	G/T	1	4879683	TT	GT	GT	GG	GG	NN	GT	GG	GT	GG	GT	GT	GT	GG	GG	GT	GG	GG	GG	GG	GG	GG	TT	GG	GG	GG	GG	NN	TT	GG	GG	GG	GG	GG	GG	GG	GT	GG	NN	GT	GG	GG	GT	GT	TT	NN
chr1_4879697	A/C	1	4879697	CC	AA	AC	AA	AA	NN	AC	AC	AC	AA	AC	AC	AC	AA	AA	AC	AC	AA	AA	AA	AA	AA	AC	AA	AA	AC	AA	NN	CC	AA	AA	AA	AC	AA	AA	AA	CC	AA	NN	AC	AA	CC	AC	AC	CC	NN
chr1_4879772	C/A	1	4879772	AA	CC	CC	CA	CC	NN	CA	CC	CC	CC	CC	CA	AA	CC	CC	CC	CC	CC	CC	CA	CC	CC	CA	CC	CC	CA	CC	CC	NN	CC	CC	CC	CC	CC	CA	CC	CC	CC	AA	CA	CC	CA	CA	CC	NN	AA
chr1_4880070	T/C	1	4880070	CC	TC	TC	TT	TT	CC	TC	CC	CC	CC	TC	CC	CC	CC	TC	CC	TC	CC	TC	CC	CC	TC	CC	TC	TC	CC	TC	CC	CC	TC	CC	CC	TC	CC	CC	TC	CC	CC	CC	TC	TC	CC	CC	CC	CC	TC
chr1_4881930	A/G	1	4881930	AG	AA	AG	AA	AA	NN	GG	AG	AA	AA	AG	AG	AA	AA	AA	AA	AA	AA	AG	AG	AG	AA	AG	AG	AA	AG	AA	AG	GG	AA	AA	GG	AA	AA	AG	AA	NN	AA	GG	AA	AA	NN	AG	AA	NN	NN
chr1_4881982	T/C	1	4881982	TC	CC	CC	TC	TC	CC	NN	TC	CC	CC	TC	CC	CC	CC	TC	TC	TC	CC	TC	NN	CC	TC	NN	TC	NN	NN	TC	CC	NN	NN	CC	NN	TT	CC	CC	TC	NN	CC	CC	TC	TC	CC	CC	CC	NN	NN
chr1_4881988	C/A	1	4881988	CC	CC	AA	CC	CA	CC	NN	CC	CC	AA	CA	CC	AA	CA	CA	CC	CC	CC	CA	NN	AA	CA	NN	CA	CC	CC	CA	AA	CC	NN	CC	CC	CC	AA	CA	CA	CC	CC	CC	CC	CC	CC	CA	CC	NN	NN
chr1_4882039	A/G	1	4882039	AG	AA	AA	AA	AA	GG	GG	AG	AA	AA	AA	AG	AA	AA	AA	AG	AG	AA	AG	AA	AA	AA	AG	AG	AA	AA	AA	AG	GG	AA	AG	AA	AG	AA	AG	AA	GG	AA	AA	AG	AA	GG	AG	AG	GG	GG
chr1_4883091	T/C	1	4883091	NN	TT	TC	TT	TT	CC	CC	NN	TT	TT	TT	TC	TT	TT	TT	TT	TT	TT	TT	TT	TT	TT	NN	TT	TT	TT	TT	TC	CC	TT	TT	TT	TC	TT	TT	TT	CC	TT	TT	TC	TT	CC	TT	TT	CC	CC
chr1_4883534	A/G	1	4883534	NN	AA	AG	AA	AA	GG	GG	GG	AA	AG	NN	AG	NN	AG	AA	AG	NN	AA	AA	AG	AA	AA	GG	AA	AA	GG	AA	AG	NN	AG	AA	AA	AG	AA	AG	AG	GG	AA	AG	NN	AA	NN	NN	AG	GG	GG
chr1_4883907	A/G	1	4883907	AA	GG	AG	GG	AA	AA	NN	AA	NN	GG	NN	AA	AA	AG	AA	NN	AG	AA	AA	NN	AG	AA	NN	AA	NN	AA	NN	NN	AA	AA	AA	NN	AA	GG	AA	NN	AA	GG	AA	AA	AA	AA	AA	AA	AA	AA
chr1_4884034	C/A	1	4884034	AA	CA	CA	CA	CC	CA	NN	CC	CC	CC	CC	CA	CC	CC	CC	CC	CC	CC	CC	CA	CC	CC	NN	CC	NN	CC	CC	CC	AA	CC	CC	NN	CC	CC	CA	CA	CC	CC	AA	CA	CA	CA	CA	CC	AA	AA
chr1_4884721	A/C	1	4884721	CC	CC	AC	AC	AC	CC	CC	AC	CC	CC	AC	CC	CC	CC	AC	CC	CC	CC	AC	CC	CC	AC	CC	CC	AC	CC	AA	CC	CC	CC	CC	CC	AC	CC	CC	AC	CC	CC	CC	AC	AC	CC	CC	CC	CC	CC
chr1_4886500	T/C	1	4886500	CC	CC	CC	TC	TC	CC	CC	CC	CC	CC	NN	CC	CC	CC	TC	TC	NN	CC	TC	CC	CC	TC	TC	CC	TC	TC	TC	CC	CC	CC	CC	CC	TC	CC	CC	CC	CC	CC	CC	TC	TC	CC	CC	CC	CC	CC
chr1_4887466	G/C	1	4887466	NN	NN	NN	GG	GG	NN	NN	GG	GG	GG	GG	GG	GC	GG	GG	GG	GG	GG	GG	GG	GG	GG	GG	GG	GG	NN	GG	GG	GC	GC	GG	NN	GG	GG	NN	GG	GC	GG	GC	GC	GG	NN	GG	GG	CC	NN
chr1_4887495	C/T	1	4887495	NN	CC	NN	CC	CC	CC	CC	CC	CC	CC	TT	CC	NN	CC	CC	CC	CC	CC	CT	CC	CC	NN	CC	CC	CC	NN	CC	CC	CC	CT	CC	NN	CC	TT	CC	CT	CC	CC	CC	CC	CC	CC	CC	CC	CC	CC
chr1_4887776	T/G	1	4887776	GG	TT	TT	TG	TT	GG	TG	TT	TG	TT	TG	TT	TG	TT	TT	TT	TT	TT	TT	NN	TT	TT	TG	TT	TT	TT	TT	TG	GG	TT	TT	TG	TT	TT	TG	TG	TG	TT	GG	TG	TT	TG	TG	TG	GG	NN
chr1_4887816	A/G	1	4887816	NN	AA	AA	NN	AA	NN	AA	GG	AG	AA	AG	AA	AG	AA	AA	AA	AA	AA	AA	AA	AG	AA	AA	NN	AA	AA	AA	AG	NN	AA	AA	GG	AG	AA	AA	AG	NN	AA	NN	AG	AA	GG	AG	GG	GG	NN
chr1_4887925	T/C	1	4887925	CC	TC	TT	TC	TT	TC	TC	TT	TC	TT	TT	TT	TC	TT	TT	TT	TT	TT	TT	TT	TT	TT	TC	TT	TT	TC	TT	TC	TC	TC	TT	TC	TT	TT	TC	TT	TT	TT	TT	TC	TT	TC	TC	TT	CC	CC
chr1_4888024	A/G	1	4888024	GG	AA	AA	AA	AA	AG	GG	AG	AG	AA	AA	AA	AA	AG	AA	AA	AA	AA	AA	AA	AA	AA	AG	AA	AA	AA	AA	AG	NN	AA	AA	AG	AA	AA	AA	AG	GG	AA	GG	AG	AA	GG	AG	AG	NN	NN
chr1_4889763	G/A	1	4889763	AA	GA	AA	GG	GG	NN	AA	GG	GG	GG	GG	GA	AA	GG	GG	NN	GG	GG	GG	NN	NN	NN	GG	GG	GG	GA	NN	GA	GA	GG	GA	GG	GG	NN	GA	GA	GG	GG	GA	GA	GG	AA	GG	GA	GA	GA
chr1_4889988	T/A	1	4889988	NN	TT	TT	TT	TT	NN	NN	TT	TA	TT	TT	TA	TT	TT	TT	TT	TT	TT	TT	NN	TT	TT	TA	TT	TT	TT	TT	TT	NN	TT	TA	TT	TT	TT	TT	NN	TT	TT	TA	TT	TT	TT	TA	TT	NN	NN
chr1_4890032	T/G	1	4890032	GG	TT	NN	TT	TT	NN	TG	TT	TG	TT	TT	TG	TT	TT	TT	TT	TT	TT	TT	TT	TT	TT	NN	TT	TT	TG	TT	TG	NN	TT	TG	TT	TT	TT	TG	TG	TT	TT	TG	TG	TT	TT	TG	TG	NN	NN
chr1_4892897	A/T	1	4892897	TT	AT	TT	TT	TT	AT	TT	TT	AA	AT	TT	TT	TT	TT	NN	AT	NN	TT	TT	TT	TT	NN	TT	TT	AT	TT	TT	TT	NN	TT	AA	TT	TT	TT	TT	TT	TT	AT	TT	AA	AT	NN	TT	TT	TT	TT
chr1_4894130	T/C	1	4894130	TC	TC	TT	TT	TT	TC	NN	TC	TC	TT	TT	TC	TC	TT	TT	TC	TC	TT	TC	NN	TT	TT	TC	TC	TT	TC	TT	TC	CC	TC	TT	TC	TC	TT	TT	TT	CC	TT	NN	TC	TC	NN	TC	CC	NN	NN
chr1_4894618	A/C	1	4894618	AA	AA	CC	AA	AA	AC	CC	AA	AA	AA	AA	AC	CC	AA	NN	AA	AA	AA	AA	AA	AA	AA	CC	AA	AA	NN	AA	AA	AC	AA	AC	AC	AA	AA	AA	AA	AC	AA	NN	AC	AA	AC	AC	AC	CC	CC
chr1_4894640	G/A	1	4894640	GG	GG	AA	GG	GG	AA	AA	GG	GG	GG	GG	GA	AA	GG	GG	GG	GG	GG	GG	GG	GG	GG	AA	GG	GG	NN	GG	GG	AA	GG	GA	GA	GG	GG	GG	GG	GG	GG	NN	GA	GG	GA	GA	GA	AA	AA
chr1_4897398	A/C	1	4897398	AA	AA	AA	AA	AA	AA	AA	CC	AA	AC	AA	AC	AA	AC	AA	AC	CC	AA	CC	NN	AC	AA	AA	AC	AA	AA	AA	AC	AA	AA	AC	AA	AC	NN	AA	NN	CC	AC	AA	AA	AA	NN	AA	AC	AA	AA
chr1_4897505	C/T	1	4897505	CC	CC	NN	CT	TT	CC	CC	CC	CC	CC	NN	CC	CC	CC	TT	CC	CT	CC	NN	NN	CC	NN	NN	CC	CC	CC	TT	CC	CC	CC	CC	NN	CT	NN	CC	TT	CC	CC	CC	CT	CT	CC	CC	CC	NN	CC
chr1_4897849	G/A	1	4897849	AA	GG	NN	GG	GG	AA	GA	GG	GG	GG	GA	GG	GA	GG	GG	GG	GG	GG	GG	NN	GG	GG	AA	GG	GG	GA	GG	GA	GG	GG	GG	GG	GG	NN	NN	GA	GG	GG	NN	GA	GG	GA	NN	GG	AA	AA
chr1_4897851	T/C	1	4897851	CC	TT	NN	TT	TT	CC	TC	TT	TT	TT	TC	TT	TC	TT	TT	TT	TT	TT	TT	NN	TT	TT	CC	TT	TT	TC	TT	TC	TT	TT	TT	TT	TT	NN	NN	TC	TT	TT	NN	TC	TT	TC	NN	TT	CC	CC
chr1_4897852	T/G	1	4897852	GG	TT	NN	TT	TT	GG	TG	TT	TT	TT	TG	TT	TG	TT	TT	TT	TT	TT	TT	NN	TT	TT	GG	TT	TT	TG	TT	TG	TT	TT	TT	TT	TT	NN	NN	TG	TT	TT	NN	TG	TT	TG	NN	TT	GG	GG
chr1_4898015	G/T	1	4898015	GG	GG	GG	GG	GG	GG	GG	GT	GG	GT	GG	GT	GG	GG	GG	GT	GT	GG	GT	GG	GT	GG	NN	GG	GG	GG	GG	GT	TT	GT	GG	GG	GT	NN	GG	GG	TT	GT	GG	GG	GG	GT	GG	TT	NN	GG
chr1_4898025	T/C	1	4898025	NN	TT	NN	TT	TT	NN	CC	TC	TT	TC	TT	TC	TT	TT	TT	TC	TC	TT	TC	NN	TC	TT	NN	TT	TT	NN	TT	CC	CC	TC	TC	CC	TC	NN	CC	NN	CC	TC	CC	TT	TT	CC	TC	CC	NN	CC
chr1_4898292	G/T	1	4898292	GT	GG	TT	GG	GG	NN	GT	GG	GG	GG	GG	GG	GG	NN	GG	GG	GG	GG	GG	NN	GG	GG	GG	GG	GG	GG	GG	GT	GT	GG	GG	GT	GG	NN	TT	GT	GT	NN	GT	GG	GG	GT	NN	GT	TT	TT
chr1_4898550	C/T	1	4898550	NN	CC	CT	CT	CC	NN	TT	CC	CT	CC	CT	CT	CC	CC	CC	CC	CC	CC	CC	NN	CC	CC	CT	CC	CC	CT	CC	CT	CT	CT	CC	CT	CC	NN	TT	CT	CT	CC	NN	CC	CC	CT	CC	CT	TT	TT
chr1_4899551	T/A	1	4899551	TT	TT	TA	TT	TT	TT	TT	TT	TT	TT	TA	TT	TT	TT	TA	TA	TT	TT	TA	TT	TT	NN	TT	TT	TA	TT	TA	TT	TT	TT	TT	TT	TT	TT	TT	TA	TT	TT	TT	TT	TT	TT	TT	TT	TT	TT
chr1_4899793	T/C	1	4899793	CC	CC	TC	TC	TT	CC	CC	TC	CC	CC	TC	CC	CC	CC	TC	TC	TC	CC	TC	CC	CC	TT	CC	TC	CC	CC	TT	CC	CC	TC	CC	CC	TC	NN	CC	TC	CC	CC	CC	TC	TC	CC	CC	CC	CC	CC
chr1_4900226	C/T	1	4900226	CC	CC	CC	CC	CC	CC	CC	CT	CC	CC	CC	CC	CC	CC	CT	CC	CC	CC	TT	CC	CC	TT	CC	CC	CC	CC	NN	CC	CC	CC	CC	CC	CC	NN	CC	CT	CC	CC	CC	CC	CC	CC	CC	CC	CC	CC
chr1_4900398	C/G	1	4900398	CC	CC	NN	CC	CC	CC	CC	CG	CC	CC	NN	CC	CC	CC	GG	CC	CC	CC	CC	CC	CC	NN	CC	CC	CC	CC	GG	CC	CC	CC	CC	CC	CC	NN	CC	CG	CC	CC	CC	CC	CC	CC	CC	CC	CC	CC
chr1_4900444	C/A	1	4900444	NN	CC	NN	CC	CC	CA	AA	CC	CC	CC	NN	CA	CC	CC	CC	CC	CC	CC	CC	NN	CC	CC	AA	CC	CC	CA	CC	CA	CA	CC	CC	AA	CA	NN	AA	CA	CA	CC	CA	CA	CC	AA	CC	CC	AA	AA
chr1_4900445	A/T	1	4900445	NN	AA	NN	AA	AA	AT	TT	AA	AA	AA	NN	AT	AA	AA	AA	AA	AA	AA	AA	NN	AA	AA	TT	AA	AA	AT	AA	AT	AT	AA	AA	TT	AT	NN	TT	AT	AT	AA	AT	AT	AA	TT	AA	AA	TT	TT
chr1_4900551	G/A	1	4900551	GG	GG	NN	GG	GG	GG	GG	GG	GG	GG	GA	GG	GG	GG	NN	GG	GG	GG	GG	GG	GG	AA	GG	NN	GG	GG	GG	GG	GG	GG	GG	GG	GG	NN	GG	GA	GG	GG	GG	GG	GG	GG	GG	GG	GG	GG
chr1_4901180	A/G	1	4901180	GG	AG	NN	AA	AA	NN	AG	NN	AA	AG	AA	AG	GG	AG	AA	AG	AG	AA	AG	NN	AA	AA	NN	AG	AA	AA	AA	GG	GG	GG	AG	AG	AG	NN	GG	AG	GG	AG	AG	AA	AG	NN	AA	AG	GG	GG
chr1_4901188	C/T	1	4901188	TT	CC	NN	CC	CC	NN	CT	CC	CC	CC	CC	CT	TT	CC	CC	CC	CC	CC	CC	NN	CC	CC	NN	CC	CC	CC	CC	CT	CT	TT	CC	CT	CC	NN	TT	CT	CC	CT	CT	CC	CT	NN	CC	CT	TT	TT
chr1_4901218	A/G	1	4901218	AG	AA	GG	AA	AA	NN	AG	AA	AA	AA	AG	AA	AG	AA	AA	AA	AA	AA	AA	AA	AA	AA	GG	AG	AA	AA	AA	AA	AG	GG	AA	AG	AA	NN	GG	AG	AG	AG	AG	AA	AG	AG	AG	AG	GG	GG
chr1_4903521	G/A	1	4903521	AA	GA	AA	GA	GG	AA	GA	AA	AA	GA	GA	AA	AA	AA	GG	AA	AA	AA	GA	AA	AA	GG	AA	GA	GA	AA	GG	AA	AA	GA	AA	AA	GA	NN	AA	GA	AA	AA	AA	GA	GA	AA	AA	AA	AA	AA
chr1_4903696	C/A	1	4903696	CC	CC	CC	CA	AA	CC	CC	CC	CC	CC	CA	CC	CC	CC	AA	CC	CC	CC	CA	CC	CC	CA	CC	CC	CC	CC	AA	CC	CC	CA	CC	CC	CA	NN	CC	CC	CC	CC	CC	CA	CA	CC	CC	CC	CC	CC
chr1_4904171	T/A	1	4904171	AA	AA	TA	TA	TT	AA	AA	TA	AA	AA	TA	AA	AA	AA	TA	AA	TA	AA	TA	AA	AA	NN	AA	TA	TA	AA	TT	AA	AA	AA	AA	AA	TA	NN	AA	TA	AA	AA	AA	TA	TA	AA	AA	AA	AA	AA
chr1_4904208	A/C	1	4904208	CC	CC	AC	AC	AA	CC	CC	AC	CC	CC	AC	CC	CC	CC	AA	CC	AC	CC	AC	CC	CC	AA	CC	AC	AC	CC	AA	CC	CC	CC	CC	CC	CC	NN	CC	AC	CC	CC	CC	AC	AC	CC	CC	CC	CC	CC
chr1_4904779	T/C	1	4904779	CC	CC	TC	TC	TT	CC	CC	TT	CC	TC	TT	CC	CC	CC	TT	CC	TC	CC	TC	CC	TC	TT	CC	TC	TC	TC	TT	TC	CC	TC	TC	CC	TC	NN	CC	TC	TT	CC	CC	TC	TC	CC	CC	TC	CC	CC
chr1_4904850	T/G	1	4904850	GG	TG	TG	TG	TT	TG	TG	TT	TT	TT	TG	TG	NN	TT	TT	TT	TT	TT	TT	GG	TT	TT	GG	TG	TT	TG	TT	TG	TG	TT	TT	GG	TT	NN	GG	TG	TT	TT	TG	TG	TT	GG	TG	TG	GG	GG
chr1_4904904	T/C	1	4904904	CC	TC	NN	TT	TT	TC	NN	TC	TC	TT	TC	TC	NN	TT	TT	TT	TC	TT	TC	CC	CC	TT	CC	TT	TT	TC	TT	CC	CC	TC	TT	CC	TC	NN	CC	TC	CC	TT	CC	TC	TT	CC	TC	TC	CC	CC
chr1_4904986	T/A	1	4904986	TA	TT	NN	TT	TT	TT	AA	TT	TT	TT	TT	TT	NN	TT	TT	TT	TT	TT	TT	TT	TT	TT	AA	TT	TT	TT	TT	TA	TT	TT	TT	TT	TT	NN	NN	TT	TT	TT	TT	TT	TT	AA	TT	TT	NN	NN
chr1_4904999	C/T	1	4904999	CT	CC	CC	CC	CC	CT	TT	CC	CC	CC	CC	CT	NN	CC	CC	CC	CC	CC	CC	NN	CC	CC	TT	CT	CC	CC	CC	CT	CC	CT	CC	CC	CC	NN	TT	CC	CT	CC	NN	CC	CC	TT	CC	CT	TT	TT
chr1_4905169	T/C	1	4905169	TC	TC	NN	TC	TT	TC	CC	TC	TC	TC	TC	TC	TC	TT	TT	TC	TC	TT	TT	TC	NN	TT	CC	TC	TT	TC	TT	CC	CC	TC	TT	CC	TC	NN	CC	TT	CC	TC	CC	TT	TT	CC	TT	TC	CC	NN
chr1_4905547	A/T	1	4905547	TT	AT	AA	AT	AA	AT	TT	AT	AT	NN	AA	AT	TT	AA	AA	AT	AT	AA	TT	TT	NN	AA	TT	AT	AA	AT	AT	AT	TT	TT	AT	TT	AT	NN	TT	NN	TT	AA	TT	AT	AA	AT	AA	AT	TT	TT
chr1_4905585	A/C	1	4905585	CC	AA	AA	AC	AA	AC	CC	AA	AA	AA	AA	AC	AC	AA	AA	AA	AA	AA	AA	CC	AA	NN	AC	AA	AA	AA	AA	AC	AC	AA	AC	AC	AA	NN	CC	AA	AA	AA	AC	AA	AA	AC	AA	AC	CC	CC
chr1_4906319	G/T	1	4906319	TT	GT	NN	GT	NN	GT	TT	GG	GT	NN	GG	GT	TT	GG	GG	GG	GG	GG	GG	TT	NN	GG	TT	GG	GG	GT	GG	GT	GT	GG	GG	GT	GG	NN	TT	GT	GT	GG	TT	TT	GG	GT	GT	GG	TT	TT
chr1_4906658	C/T	1	4906658	CC	CT	CT	CC	CC	CC	CC	CC	CC	CC	CT	CC	CC	CC	CC	CC	CC	CC	CT	CT	CC	CC	CC	CC	CC	CT	CC	CC	CC	CC	CC	CC	CC	CC	CT	CC	CC	CC	CC	CC	CC	CC	CC	CC	CC	CC
chr1_4906840	T/G	1	4906840	GG	GG	TG	TG	TT	GG	GG	GG	TG	GG	TG	GG	TG	GG	TT	TG	TG	GG	TG	GG	TG	TT	GG	GG	TG	GG	TT	GG	GG	TG	GG	GG	TG	NN	GG	TG	GG	GG	GG	TG	TG	GG	GG	GG	GG	GG
chr1_4906934	G/T	1	4906934	TT	TT	GT	TT	GT	TT	TT	GT	TT	GT	GT	TT	TT	TT	GT	TT	GT	TT	GT	GT	TT	GG	TT	GT	GT	TT	GG	TT	TT	TT	TT	TT	GT	NN	TT	GT	TT	TT	TT	GT	GT	TT	TT	TT	TT	TT
chr1_4907421	T/C	1	4907421	CC	TC	CC	TC	TT	CC	CC	CC	CC	CC	TT	CC	NN	CC	TT	CC	TC	CC	TC	NN	TC	TT	CC	TC	CC	TC	TT	CC	CC	TC	CC	CC	TC	NN	CC	TC	CC	CC	CC	TC	TC	CC	CC	CC	CC	CC
chr1_4907813	T/G	1	4907813	GG	GG	GG	TG	TT	GG	GG	TG	GG	TG	TG	GG	GG	GG	TT	GG	TG	GG	TG	NN	GG	TT	GG	TG	GG	GG	TT	GG	GG	TG	GG	GG	TG	NN	GG	TG	GG	GG	GG	TG	TG	GG	GG	GG	GG	GG
chr1_4907847	T/C	1	4907847	CC	CC	TC	TC	TT	CC	CC	TC	CC	TC	TT	CC	CC	CC	TT	CC	TC	CC	TC	CC	CC	TT	CC	TC	TC	CC	TT	CC	CC	TC	CC	CC	TC	NN	CC	TC	CC	CC	CC	TC	TC	CC	CC	CC	CC	CC
chr1_4908073	A/G	1	4908073	AG	GG	AG	AG	AG	GG	GG	GG	GG	GG	AG	GG	GG	AG	AG	AG	AG	GG	AG	GG	GG	AG	GG	GG	AG	GG	AA	GG	GG	GG	GG	GG	AG	GG	GG	AG	GG	GG	GG	AG	AG	GG	GG	GG	GG	GG
chr1_4909096	G/A	1	4909096	NN	GG	GA	GG	GG	GG	AA	GG	GA	GG	GA	GG	GA	GG	GG	GG	GG	GG	GG	NN	GG	GG	AA	GG	GG	AA	GG	GA	AA	GA	GA	GA	GG	GG	AA	GG	GG	GG	NN	GG	GG	GA	GG	GA	AA	GA
chr1_4910530	G/A	1	4910530	GA	GG	GA	GA	GG	GA	AA	GG	GA	GG	GG	GA	GG	GG	GG	GG	GG	GG	GG	GA	GG	GG	GA	GA	GG	GA	GG	GG	GA	GA	GG	GA	GG	GG	GA	GG	GG	GG	GG	GA	GG	GA	GA	GG	AA	AA
chr1_4910548	G/C	1	4910548	GC	GC	GC	GG	GG	GC	CC	GG	GC	GG	GG	GC	GG	GG	GG	GG	GG	GG	GG	GC	GG	GG	GC	GG	GG	GC	GG	GC	GC	GG	GG	GC	GC	GG	GC	GG	GG	GG	GG	GC	GG	GC	GC	GC	NN	CC
chr1_4910568	T/C	1	4910568	CC	CC	TC	TC	TT	CC	CC	TC	CC	CC	TC	CC	TC	TC	TC	CC	TC	CC	TC	TC	CC	TC	CC	TC	TC	CC	TC	CC	CC	TC	CC	CC	TC	CC	CC	NN	CC	CC	CC	TC	TC	CC	CC	CC	NN	CC
chr1_4910678	C/T	1	4910678	CT	CC	CT	CT	CC	CT	TT	CC	CC	CC	CC	CC	CC	CC	CC	CC	CC	CC	CC	NN	CC	CC	CC	CT	CC	CT	CC	CT	CT	CT	CC	CT	CT	CC	CT	CC	CC	CC	CT	CT	CC	CT	CT	CT	TT	TT
chr1_4911273	C/T	1	4911273	NN	CC	CT	CT	CT	CC	CC	CC	CC	CT	CT	CC	TT	CT	CT	CT	CC	CC	CT	TT	CT	CT	CT	CT	CC	CC	CT	CC	CC	CT	CC	CT	CC	TT	NN	CT	CC	CC	CC	CC	CC	CC	CT	CC	CC	NN
chr1_4911309	T/C	1	4911309	TT	TT	TT	NN	TC	TT	TT	TT	TT	TC	TT	TT	NN	TC	TC	TT	TT	TT	TC	CC	CC	TC	CC	TC	TT	TT	TC	TT	TT	TC	TT	TT	TT	CC	CC	TC	TT	TT	TT	TT	TT	TT	TT	TT	TT	NN
chr1_4911572	G/A	1	4911572	AA	GA	GA	GA	GG	GA	GA	GG	GG	GG	GA	GG	GA	GG	GG	GA	GG	GG	GA	GA	GG	GG	GA	GG	GG	GA	GG	GG	GG	GG	GG	GA	GG	GG	GA	GA	GG	GG	GG	GA	GG	GA	NN	GG	AA	AA
chr1_4911678	C/T	1	4911678	NN	CT	CT	CT	CC	CT	CT	CC	CC	CC	CT	CT	CT	CC	CC	CT	CC	CC	CT	CC	CC	CC	CT	CC	CC	CT	CC	CT	CT	CC	CC	CC	CC	CC	CT	CT	CT	CC	CT	NN	CC	CT	CT	CT	TT	TT
chr1_4913459	G/A	1	4913459	GA	GG	GA	GG	GG	GA	GA	GG	GG	GA	GG	GA	GA	GG	GG	GG	GG	GG	GG	GG	GG	GG	AA	AA	GG	GA	GG	GG	GG	GG	GG	GA	GG	GG	GA	GA	GG	GG	NN	NN	GG	GA	GG	GG	AA	NN
chr1_4914296	G/A	1	4914296	GG	GG	GG	GG	GG	GG	GG	GG	GG	GA	GA	GG	NN	GA	GA	GG	GG	GG	GA	GA	AA	GA	GG	GA	GG	GG	GA	GG	GG	GG	GG	GG	GG	AA	GG	AA	GG	GG	GG	GG	GG	GG	GG	GG	GG	GG
chr1_4915616	A/T	1	4915616	AT	AA	AT	AA	AA	AT	TT	AA	AT	AA	AA	AT	AT	AA	AA	AA	AA	AA	NN	AT	AA	AA	TT	AA	AA	AT	AA	AT	AT	AT	AT	AT	AA	AA	AT	AT	AA	AA	TT	AT	AA	TT	AT	AT	TT	TT
chr1_4915771	G/A	1	4915771	AA	GG	GG	GG	GG	NN	NN	GG	GA	GG	GG	NN	GG	GG	GG	GG	GG	GG	GG	GG	GG	GG	NN	GG	GG	NN	NN	GG	AA	GG	GG	NN	GG	GG	GA	GG	NN	GG	GG	GG	GG	NN	GG	GG	AA	NN
chr1_4915923	C/G	1	4915923	CC	GG	CC	CC	CC	CC	CG	CC	CG	CG	CC	CC	CC	CC	CC	CG	CG	CC	CC	CC	CC	CC	CC	CC	CG	CC	CC	CC	CC	CC	CG	CC	CC	CC	CC	CC	CC	CG	GG	CG	CG	CC	CC	GG	CC	CC
chr1_4915952	A/C	1	4915952	NN	AA	AC	AC	AC	AA	AA	AA	AA	AC	AC	AA	AC	AC	AC	AA	AC	AA	AC	CC	AC	AC	AC	AC	AA	AA	AC	NN	NN	AC	AA	CC	AA	CC	CC	AC	NN	AA	AA	AA	AA	NN	NN	AA	NN	NN
chr1_4916005	C/T	1	4916005	TT	CC	CC	CC	CC	CC	CT	CT	CC	CC	CC	CT	CT	CT	CC	CT	CT	CC	CC	CC	CT	CC	CC	CC	CC	CC	CT	CT	NN	CC	CC	CT	CC	CC	CC	CC	TT	CT	CT	CC	CC	NN	NN	CT	TT	TT
chr1_4916353	T/A	1	4916353	AA	TA	TA	TA	TT	TA	TA	TT	TA	TT	TA	TA	TA	TT	TT	TT	TT	TT	TT	TT	TT	TT	TA	TA	TT	TA	TT	TA	TA	TT	TT	TA	TA	TT	TA	TA	TA	TT	TA	TA	TT	TA	TA	TT	AA	AA
chr1_4916632	T/C	1	4916632	NN	TT	TT	TT	TT	TT	NN	TT	NN	TT	TT	TT	TT	TC	TT	TT	TT	TT	TT	TT	TT	TT	NN	TT	TT	TT	TT	TC	CC	TT	TC	TC	TC	TT	TT	TC	NN	TT	TT	TT	TT	NN	TC	TT	NN	CC
chr1_4919284	T/C	1	4919284	CC	TT	TC	TT	TT	NN	NN	NN	TT	TC	TT	TT	TC	TT	TT	TC	TC	TT	TT	TT	TC	TT	TT	TT	TT	TT	TT	CC	CC	TT	TC	TC	TC	TT	TC	TT	CC	TT	NN	TT	TT	CC	TT	CC	CC	CC
chr1_4919296	A/G	1	4919296	GG	GG	GG	AG	AG	GG	NN	NN	AG	GG	AG	GG	AG	GG	AG	AG	GG	GG	NN	GG	GG	AG	GG	AG	AG	GG	AG	GG	GG	AG	GG	GG	AG	GG	GG	AG	GG	GG	NN	AG	AG	GG	NN	GG	NN	GG
chr1_4920723	A/G	1	4920723	GG	GG	AG	GG	AA	AG	GG	AA	AA	AA	GG	AG	NN	AA	AA	AG	AA	AA	AA	NN	AA	AA	AG	AA	AA	AG	AA	AG	AG	AA	AA	AG	AA	AA	AG	AG	AA	AA	AG	AG	AG	AG	AA	AG	NN	GG
chr1_4920822	G/A	1	4920822	NN	GG	GA	NN	GG	GA	AA	GG	AA	GA	GG	GA	NN	GG	GG	GG	NN	GG	GG	GG	GG	GG	GA	GA	GG	GG	GG	GG	GA	GG	GG	GA	GG	GG	GA	GA	GG	GG	AA	GA	GA	AA	GA	GA	AA	AA
chr1_4921121	A/T	1	4921121	AT	AA	AA	AA	AA	AA	NN	AT	AA	AT	AA	AT	AA	AA	AA	AT	AA	AA	AA	AA	AT	AA	AT	AT	AA	AT	AA	AT	TT	AA	AA	AT	AT	AA	AT	AA	NN	AA	NN	AA	AA	TT	AT	AT	TT	TT
chr1_4921310	A/T	1	4921310	AA	AT	AA	AA	AA	AA	AA	AA	TT	AT	AA	NN	NN	AA	AA	AT	AT	AA	AA	AA	AA	AA	AA	AA	AT	AA	AA	AA	AA	AA	TT	AA	AA	AA	AA	AA	AA	AT	NN	AA	AT	AA	AA	TT	AA	AA
chr1_4921323	T/G	1	4921323	TG	GG	TG	TG	TT	GG	GG	TG	GG	TG	TG	NN	NN	GG	TG	TG	TG	GG	TT	GG	GG	TG	GG	TG	TG	GG	TG	GG	GG	TG	GG	GG	TG	GG	GG	TG	NN	GG	NN	TT	TG	GG	GG	GG	NN	NN
chr1_4921430	G/A	1	4921430	AA	GG	GA	GA	GG	GG	NN	GG	GG	GA	GA	NN	NN	GA	GA	GG	GA	GG	GA	GA	AA	GA	AA	GG	GG	NN	GA	NN	NN	AA	GG	AA	GG	AA	AA	GA	NN	GG	NN	GG	GG	NN	GG	GG	GG	NN
chr1_4922467	G/A	1	4922467	AA	AA	AA	GA	GA	AA	AA	GA	AA	AA	GA	AA	AA	AA	GA	GA	GA	AA	GG	AA	AA	GA	AA	GA	GA	AA	GG	AA	AA	AA	AA	AA	GA	AA	AA	GA	AA	AA	AA	GA	GA	AA	AA	AA	AA	AA
chr1_4924393	C/T	1	4924393	TT	TT	CT	CC	CC	TT	NN	CT	TT	TT	CT	TT	TT	TT	CT	CT	CT	TT	CT	TT	TT	CT	CT	CT	CT	TT	CT	TT	NN	CT	TT	NN	CT	TT	TT	CC	TT	TT	TT	CC	CT	TT	TT	TT	NN	NN
chr1_4925974	G/A	1	4925974	GG	GA	GG	NN	GA	GG	GG	GG	GG	GA	AA	GG	AA	GA	GA	GG	GG	GG	GG	AA	NN	GA	AA	GG	GG	GG	GA	GG	GG	GA	GG	AA	GG	AA	GA	GA	GG	GA	GG	GG	GG	GG	GG	GG	GG	GG
chr1_4926077	T/C	1	4926077	CC	TT	NN	NN	TT	TC	NN	TT	TC	TT	TT	TC	TC	TT	TT	TT	TT	TT	TT	TT	TT	TT	TC	TC	TT	TC	TT	TT	NN	TC	TT	TC	TT	TT	CC	CC	TC	TT	TC	TC	TC	CC	TC	TC	NN	NN
chr1_4926179	C/T	1	4926179	CC	CC	CC	CC	CC	CC	CC	CC	CC	CC	CC	CC	CC	CC	NN	CC	NN	CC	CC	CC	CC	CC	CC	CC	CC	CC	CT	CC	NN	CC	CC	NN	CC	CC	CC	CC	CC	CC	CC	CC	CC	CC	CC	CC	CC	CC
chr1_4926729	T/A	1	4926729	TT	TA	TA	TT	TT	TA	NN	TA	TT	TA	TT	TT	TT	TA	TT	TA	TA	TT	TA	TT	TA	TT	TA	TT	TT	NN	TT	TA	AA	TT	TT	TA	TA	TT	TA	TA	AA	TT	NN	TT	TT	AA	TA	TA	AA	NN
chr1_4927689	C/T	1	4927689	TT	CC	CC	CC	CC	CT	CT	CC	CC	CC	CC	CC	CC	CC	CC	CC	CC	CC	CC	CT	CC	CC	CT	CT	CC	CT	CC	CC	CC	CT	CC	CT	CC	CC	CC	CT	CC	CC	CT	CT	CC	CT	CC	CC	TT	TT
chr1_4927836	A/G	1	4927836	AA	AA	AA	AA	AA	AA	AG	AA	AA	AA	AA	AA	AA	AA	AA	AA	AA	AA	AG	AA	AA	AA	AG	AA	AA	NN	AA	AA	GG	AA	AA	NN	AA	AA	AA	AA	NN	AA	AG	AA	AG	NN	AG	NN	NN	GG
chr1_4927948	A/G	1	4927948	AG	AA	AG	AA	AA	AG	AG	AA	AG	AA	AA	AG	AA	AA	AA	AA	AA	AA	AA	AG	AA	AA	AG	AA	AA	AG	AA	AG	GG	AA	AA	AG	AA	AA	AA	AG	AA	AA	AG	AG	AG	AG	AA	AG	GG	GG
chr1_4927968	C/T	1	4927968	CT	CC	CT	CC	CC	CT	CT	CC	CT	CC	CC	CT	CT	CC	CC	CC	CC	CC	CT	CT	CC	CC	CT	CC	CC	CT	CC	CT	CT	CC	CC	CT	CC	CC	CT	CT	CT	CC	CT	CT	CT	CT	CT	CT	TT	TT
chr1_4928253	G/A	1	4928253	GA	GG	GA	GA	GG	AA	AA	GG	GG	GG	GA	GG	NN	GG	GG	GG	GG	GG	GA	GG	NN	GG	GA	GG	GG	GA	GG	GA	GG	GG	GG	NN	GG	GG	GA	GG	GG	GG	AA	GA	GG	GA	NN	GG	AA	AA
chr1_4928339	C/A	1	4928339	CC	CC	CC	CC	CC	CA	NN	CC	CA	CC	CA	CA	CA	CC	CC	CC	CC	CC	CC	CC	CC	CC	AA	CC	CC	CA	CC	CC	CC	CA	CC	CC	CC	CC	CC	CA	CC	CC	NN	CA	CC	AA	CC	CA	AA	AA
chr1_4928408	C/G	1	4928408	CC	CC	CC	NN	CC	CG	NN	CC	CC	CC	CC	CC	CC	CC	CC	CC	CC	CC	CC	CC	CC	CC	GG	CC	CC	CG	CC	CG	CC	CG	CC	NN	CC	CC	CG	CC	CC	CC	NN	CC	CC	CG	CC	CC	GG	GG
chr1_4928602	T/A	1	4928602	AA	TT	NN	TT	TT	TT	AA	TA	TT	TA	TT	TT	AA	TT	TT	TT	TA	TT	TT	TT	TT	TT	AA	TA	TT	TT	TT	TA	AA	TA	TT	TT	TA	TT	TT	TA	AA	TT	TT	TT	TT	AA	TA	TA	AA	AA
chr1_4928990	T/G	1	4928990	GG	GG	GG	TG	TG	GG	TG	TG	TG	TG	TG	GG	GG	GG	TG	TG	TG	GG	TG	GG	GG	TG	GG	GG	TG	GG	TG	GG	GG	TG	GG	GG	TG	GG	GG	TG	GG	GG	GG	TG	TG	GG	GG	TG	NN	GG
chr1_4930663	T/C	1	4930663	NN	TT	NN	TT	TT	NN	NN	TT	TT	TT	TT	TC	TC	TT	TT	TT	TT	TT	TT	TT	TT	TT	TC	TT	TT	TT	TT	TT	TT	TT	TT	TC	TT	TT	CC	TT	TT	TT	TT	TT	TT	TC	TC	TC	CC	CC
chr1_4931224	T/C	1	4931224	TT	TT	TC	TT	TT	TT	NN	TT	TT	TT	TT	TT	TT	TT	TT	TT	TT	TT	TT	TT	TT	TT	NN	TT	TT	TC	TT	TC	TT	TT	TT	NN	TT	TT	TT	TT	NN	TT	NN	TC	TT	NN	TT	TT	CC	CC
chr1_4931433	C/T	1	4931433	CT	CC	CC	CC	CC	CT	TT	CC	CC	CC	CC	CT	NN	CC	CC	CT	CC	CC	CT	CT	CC	CC	CT	CC	CC	TT	CC	CT	CC	CC	CC	NN	CC	CC	CT	CC	CC	CC	CT	CC	CC	CT	CT	CT	TT	TT
chr1_4931907	C/T	1	4931907	CT	CT	CT	CT	CC	CT	TT	CC	CC	CC	CT	CC	CC	CC	CC	CC	CC	CC	CC	CC	CC	CC	CC	CC	CC	CC	CC	CT	NN	CC	CC	CT	CC	CC	CT	CT	CC	CC	CT	CT	CC	TT	CC	CT	TT	TT
chr1_4931968	A/C	1	4931968	AC	AC	AA	AA	AA	AA	AC	CC	AA	AC	AA	AA	AA	AA	AA	AC	AA	AA	AA	AA	AC	AA	AA	AC	AA	AA	AA	AC	CC	AC	AA	AC	AC	AA	AC	AA	CC	AA	AC	AA	AA	CC	AA	AC	NN	CC
chr1_4932022	C/T	1	4932022	CC	CT	CC	CC	CC	CC	CT	CC	CC	CC	CC	CT	CC	CC	CC	CC	CC	CC	CC	CC	CC	CC	CT	CT	CC	CC	CC	CT	CT	CT	CC	CT	CC	CC	TT	CT	CC	CC	CT	CC	CC	CT	CC	CT	TT	TT
chr1_4932039	A/G	1	4932039	AG	AG	AG	AA	AA	AA	AG	AA	AA	AA	AA	AG	AA	AA	AA	AA	AA	AA	AA	AA	AA	AA	GG	AG	AA	AG	AA	AG	AG	AG	AA	AG	AA	AA	GG	AG	AA	AA	AG	AA	AA	GG	AA	AG	GG	GG
chr1_4932201	T/C	1	4932201	TC	TC	TT	TT	TT	TT	TC	CC	TT	TC	TT	TC	TC	TT	TT	TT	TT	TT	TT	TT	TT	TT	TC	TC	TT	TC	TT	TC	CC	TT	TC	TT	TC	TT	TT	TC	NN	TT	NN	TC	TT	CC	TC	CC	CC	CC
chr1_4932344	T/C	1	4932344	CC	TC	NN	TC	TT	CC	CC	TT	CC	CC	TC	CC	CC	CC	TC	CC	TC	CC	TT	TC	CC	TC	CC	TC	TC	CC	TC	CC	CC	TC	CC	CC	TT	CC	CC	TT	NN	CC	CC	TT	TC	NN	CC	TC	NN	NN
chr1_4933462	G/A	1	4933462	AA	GA	GA	GA	GG	GG	AA	NN	GA	GA	GA	GA	GG	GG	GG	GA	GG	GG	GA	GG	GG	GG	GA	GA	GG	GA	GG	GG	AA	GG	GG	GA	GA	GG	GA	GA	AA	GG	GA	GA	GG	AA	GA	GA	AA	AA
chr1_4933542	T/C	1	4933542	TC	TT	TT	TT	TT	TT	NN	TT	TT	TT	TT	TT	TT	TT	TT	TT	TT	TT	TT	TT	TT	TC	TC	TT	TT	TT	TT	NN	CC	TT	TT	TT	TT	TT	TT	TT	NN	TC	TC	TC	TT	TC	TT	TC	CC	NN
chr1_4944737	A/C	1	4944737	AC	AC	CC	AC	AA	AC	CC	AA	CC	AA	AA	AC	AA	AA	AA	AA	AA	AA	AC	AA	AA	AA	AC	AA	AA	AC	AA	AC	CC	AA	AA	CC	AA	AA	AC	NN	NN	AA	AC	AC	AA	AC	AC	NN	CC	CC
chr1_4946764	T/G	1	4946764	GG	GG	TG	TG	TG	TG	GG	TG	GG	TG	TG	GG	GG	TG	TG	GG	GG	GG	GG	GG	GG	TG	GG	TG	TG	GG	TT	GG	NN	TG	GG	GG	TG	GG	GG	TG	GG	GG	GG	TG	TG	GG	GG	GG	GG	GG
chr1_4959225	A/T	1	4959225	TT	TT	TT	TT	AA	TT	TT	AT	TT	TT	AT	TT	TT	TT	AT	AT	AT	TT	AT	TT	TT	AT	TT	TT	AT	TT	AT	TT	TT	TT	TT	TT	AT	TT	TT	AT	TT	TT	TT	AT	AT	TT	TT	TT	TT	TT
chr1_4960075	T/G	1	4960075	GG	GG	GG	TG	TG	GG	GG	GG	TG	GG	TG	GG	GG	GG	TG	GG	TG	GG	TG	GG	GG	TG	GG	TG	TG	GG	TG	GG	GG	TG	GG	GG	TG	GG	GG	GG	GG	GG	GG	TG	TG	GG	GG	GG	GG	GG
chr1_4962760	T/C	1	4962760	CC	CC	CC	TC	TT	CC	CC	TC	CC	CC	CC	CC	CC	CC	TC	CC	CC	CC	TC	CC	CC	TC	CC	TC	TC	CC	TC	CC	CC	CC	CC	CC	TC	CC	CC	TC	CC	CC	CC	TC	TC	CC	CC	CC	CC	CC
chr1_4966390	T/C	1	4966390	CC	CC	CC	TC	TC	CC	CC	CC	CC	CC	TC	CC	CC	CC	TC	CC	TC	CC	TC	CC	CC	TC	CC	TC	CC	CC	TC	CC	CC	CC	CC	CC	TC	CC	CC	TC	CC	CC	CC	TC	TC	CC	CC	CC	CC	CC
chr1_4966470	A/T	1	4966470	TT	TT	TT	TT	AA	TT	TT	AT	TT	TT	TT	TT	TT	AT	AT	TT	AT	TT	AT	TT	TT	AT	TT	AT	AT	TT	AT	TT	TT	TT	TT	TT	AT	TT	TT	AT	TT	TT	TT	TT	AT	TT	TT	TT	TT	TT
chr1_4980737	C/A	1	4980737	AA	CA	AA	CA	CA	AA	NN	CA	AA	AA	CA	AA	AA	AA	CA	AA	CA	AA	CA	AA	AA	CA	AA	CA	CA	AA	CA	AA	NN	CA	AA	AA	CA	AA	AA	CA	AA	AA	NN	CA	CA	AA	AA	AA	NN	NN
chr1_4980853	A/C	1	4980853	CC	AA	AA	AA	AA	AC	NN	AA	AA	AA	AA	AA	AA	AA	AA	AA	AA	AA	AA	AA	AA	AA	AA	AA	AA	AC	AA	AA	AC	AC	AA	AC	AA	AA	CC	AC	AA	AA	AA	AC	AA	AC	AA	AC	AC	CC
chr1_4984050	A/G	1	4984050	NN	AA	AG	AA	AA	GG	GG	AG	AA	AA	AA	AG	AA	AA	AA	AG	AA	AA	NN	GG	AA	AA	AG	AG	AA	AA	AA	NN	GG	AA	AG	GG	AA	AA	AG	AG	NN	AA	NN	AA	AG	GG	AG	AG	GG	AG
chr1_4984262	T/C	1	4984262	TC	TT	TC	TC	TT	TT	TC	TT	TC	TT	TC	TC	TT	TT	TT	TT	TT	TT	TT	TT	TT	TT	CC	TT	TT	TT	TT	TT	TC	TT	TT	TT	TT	TT	TC	TC	TT	TT	CC	TT	TC	TC	TC	TT	CC	CC
chr1_4984330	T/C	1	4984330	TC	TT	TT	TT	TT	TT	NN	TC	NN	TT	TT	TT	TC	TT	TT	TC	TC	TT	TT	TT	TT	TT	TC	TC	TT	TC	TT	NN	CC	TT	TT	TT	TC	TT	TC	TC	CC	TC	NN	TC	TT	NN	TT	NN	NN	CC
chr1_4985394	G/T	1	4985394	GT	GT	GG	GG	GG	GT	GT	GG	GT	GG	GG	GG	GT	GG	GG	GG	GG	GG	GG	NN	GG	GG	GT	GG	GG	GT	GG	GG	GT	GG	GG	GT	GG	GG	GT	NN	GG	GG	NN	GT	GG	GG	GT	GT	GT	TT
chr1_4985402	G/T	1	4985402	GT	GT	GG	GG	GG	GT	GT	GG	GT	GG	GG	GG	GT	GG	GG	GG	GG	GG	GG	NN	GG	GG	GT	GG	GG	GT	GG	GG	GT	GG	GG	GT	GG	GG	GT	NN	GG	GG	NN	GT	GG	GG	GG	GT	GT	TT
chr1_4985570	T/G	1	4985570	TG	TG	TT	TT	TT	TT	TG	TT	TT	TT	TT	TG	TT	TT	TT	TT	TT	TT	TT	TT	TT	TT	TG	TG	TT	TG	TT	TT	TG	TT	TG	TG	TT	TT	TG	TG	TG	TT	GG	TG	TT	TT	TG	TG	GG	GG
chr1_4988695	C/T	1	4988695	CC	CT	CT	CT	CC	CT	TT	CC	CC	CC	CC	CT	CC	CC	CC	CT	CC	CC	CT	CT	CC	CC	CT	CC	CC	CC	CC	CC	CT	CT	CC	CT	CC	CC	CT	CT	CC	CC	CT	CT	CT	CT	CC	CT	TT	TT
chr1_4988759	A/G	1	4988759	NN	AG	AG	AG	AA	AA	NN	AG	AA	AA	AA	AG	AG	AA	AA	AG	AA	AA	AA	NN	AA	AA	AG	AG	AA	NN	AA	AA	GG	AG	AG	AG	AG	AA	AA	AA	GG	AA	GG	AG	AA	GG	AG	AG	AG	GG
chr1_4988945	C/T	1	4988945	TT	CT	CC	CC	CC	CT	TT	CC	CC	CC	NN	CT	NN	CC	CC	CC	CC	CC	CC	NN	CC	CC	CT	CT	CC	CT	CC	CC	CT	CT	CC	CC	CC	CC	CC	CT	CC	CC	CC	CC	CT	CT	CC	CC	TT	NN
chr1_4993613	C/T	1	4993613	TT	TT	CT	CT	CC	TT	TT	TT	TT	TT	CT	CT	TT	TT	CT	TT	CT	TT	TT	CT	TT	CT	TT	CT	CT	TT	CT	TT	TT	TT	TT	TT	CT	TT	TT	CT	TT	TT	TT	CT	CT	TT	TT	TT	TT	TT
chr1_4998624	A/G	1	4998624	GG	GG	AG	AG	AA	GG	GG	GG	GG	GG	AG	GG	GG	GG	AG	AG	NN	GG	AG	AG	GG	NN	GG	GG	AG	GG	AG	GG	GG	AG	GG	GG	AG	GG	GG	GG	GG	GG	GG	AG	AG	GG	GG	GG	GG	GG
chr1_5031450	A/T	1	5031450	TT	AT	AT	AT	AA	TT	AT	AA	AA	AA	AA	NN	AA	AA	AA	AA	AA	AA	AA	TT	AT	AA	AT	AA	AA	NN	AA	AA	AT	AA	AT	AT	AA	AA	TT	AA	AA	NN	AT	AT	AA	AT	AT	AT	TT	TT
chr1_5031455	A/T	1	5031455	TT	AT	AT	AT	AA	TT	AT	AA	AA	AA	AA	NN	AA	AA	AA	AA	AA	AA	AA	TT	AT	AA	AT	AA	AA	NN	AA	AA	AT	AA	AT	AT	AA	AA	TT	AA	AA	NN	AT	AT	AA	AT	AT	AT	TT	TT
chr1_5035075	G/T	1	5035075	GT	GT	GT	GT	GG	TT	NN	GG	GT	GG	GG	GT	GG	GG	GG	GT	GG	GG	GG	GT	GG	GG	GT	GG	GG	GT	GG	GT	GT	GT	GG	GT	GG	GG	GT	GT	NN	GG	GT	GT	GT	GT	GT	GT	TT	TT
chr1_5035280	C/A	1	5035280	NN	CC	CC	CC	NN	CC	CC	CC	CC	NN	AA	CC	NN	AA	CA	CC	NN	CC	NN	CC	NN	CA	CA	CC	CC	CC	CC	CC	CC	CC	CC	CC	CC	AA	NN	CC	CC	CC	CC	CC	CC	CC	CC	CC	CC	CC
chr1_5037973	C/T	1	5037973	TT	CT	TT	CC	CC	TT	CT	CC	CT	CC	CC	CT	CT	NN	CC	CC	CC	CC	CC	CC	CC	CC	TT	CC	CC	NN	CC	CT	CT	TT	CC	CC	CC	CC	CT	CC	CT	CC	CT	CT	CC	CC	CC	CT	TT	TT
chr1_5038027	G/A	1	5038027	GA	GA	NN	GG	NN	GG	GG	NN	NN	AA	NN	NN	GG	AA	NN	GG	NN	GA	GA	GA	AA	NN	NN	GG	AA	NN	GG	GG	GG	GG	GA	GG	GG	AA	GA	GA	GG	GA	GA	GA	GA	NN	GA	GG	GG	GG
chr1_5040233	C/A	1	5040233	AA	NN	CC	CC	CC	CC	CC	CC	CC	NN	CA	CA	NN	CC	CC	CA	CC	CC	CC	CC	CC	CC	CA	CC	CC	AA	CC	AA	NN	CC	CA	CA	CC	CC	AA	CA	NN	NN	NN	CC	CC	AA	CC	CA	NN	AA
chr1_5046735	A/G	1	5046735	GG	GG	AG	AG	AA	GG	GG	GG	GG	GG	AG	GG	GG	GG	AG	GG	GG	GG	AG	AG	GG	GG	GG	GG	AG	GG	AG	GG	GG	AG	GG	GG	AG	GG	GG	AG	GG	GG	GG	AG	AG	GG	GG	GG	GG	GG
chr1_5048397	G/C	1	5048397	CC	GG	GC	GG	GG	GC	NN	GG	NN	GG	GG	GC	GG	GG	GG	GC	GG	GG	GG	GG	GG	GG	NN	GG	GG	GG	GG	GG	GC	GG	GG	GC	GG	GG	GC	GC	GG	NN	NN	GC	GG	CC	GC	GC	NN	NN
chr1_5048479	C/A	1	5048479	AA	CC	CC	CA	CC	CA	AA	CC	CA	CC	NN	CA	CC	CC	CC	CC	CC	CC	CC	CC	CA	CC	AA	CC	CC	CC	CC	CA	AA	CA	CC	CC	CC	CC	CA	CC	CC	CC	CC	CA	CC	CA	CC	CA	AA	NN
chr1_5055875	A/G	1	5055875	AA	AA	NN	AA	NN	NN	AA	AA	AA	AA	NN	NN	AA	AA	AA	AA	AA	AA	AG	AA	AA	AA	NN	AA	AA	AG	AA	AG	AA	AA	AA	AA	AA	AA	AA	AA	AA	AA	AG	AA	AA	AA	AG	AA	NN	AG
chr1_5068475	T/C	1	5068475	CC	CC	NN	NN	TT	CC	CC	CC	CC	CC	TC	CC	CC	CC	TC	CC	TC	CC	TC	CC	CC	TC	CC	TC	TC	CC	TC	CC	CC	CC	CC	CC	TC	CC	CC	CC	CC	CC	CC	TC	TC	CC	CC	CC	CC	CC
chr1_5070701	C/A	1	5070701	AA	CA	CC	CC	CC	NN	CA	CC	CA	CC	CC	CA	CA	CC	CC	CA	CC	CC	CC	CA	CC	NN	AA	CA	CC	CA	CC	CA	NN	CC	CA	CA	CC	CC	CA	CA	CC	CA	CA	CC	AA	CA	CA	CA	AA	AA
chr1_5077117	A/G	1	5077117	GG	GG	GG	GG	GG	GG	GG	AA	GG	GG	AG	GG	GG	GG	AG	GG	GG	GG	AG	GG	GG	AG	GG	AG	AG	GG	AG	NN	GG	GG	GG	GG	GG	GG	GG	AG	GG	GG	GG	GG	GG	GG	GG	GG	GG	GG
chr1_5077175	A/G	1	5077175	GG	AG	GG	AG	AA	GG	GG	AA	GG	GG	AG	GG	GG	GG	AG	GG	NN	GG	AG	AG	GG	AG	GG	AG	AG	GG	AG	GG	GG	GG	GG	GG	AG	GG	GG	AG	GG	GG	GG	AG	AG	GG	GG	GG	GG	GG
chr1_5078981	C/A	1	5078981	AA	AA	CA	CA	CC	AA	NN	CC	NN	AA	CA	AA	NN	AA	CA	AA	CA	AA	CA	NN	AA	CA	AA	CA	AA	AA	CA	AA	NN	CA	AA	AA	CA	AA	AA	CA	AA	AA	AA	CA	CA	AA	AA	AA	AA	AA
chr1_5087303	C/T	1	5087303	TT	CT	CT	CC	CC	CT	NN	CC	CT	CC	CC	CC	CC	CC	CC	CC	CC	CC	CC	NN	CC	CC	CC	CC	CC	CT	CC	CC	CC	CC	CC	CT	CC	CC	CC	CT	CC	CC	CT	CT	CC	TT	CT	CT	TT	TT
chr1_5087390	C/T	1	5087390	CC	CC	CC	NN	CC	CC	CC	CC	CC	CC	CC	CC	CC	CC	CT	CC	CC	CC	CC	CC	CC	CT	CC	CC	CC	CC	CT	CC	CC	CC	CC	CC	CC	CC	CC	CT	CC	CC	CC	CC	CC	CC	CC	CC	CC	CC
chr1_5087529	T/A	1	5087529	TA	TA	TA	TA	TT	TA	AA	TA	TT	TT	TT	TA	TA	TA	TT	TT	TT	TT	TT	TT	TT	TT	TA	TT	TT	TA	TT	TA	AA	TA	TA	TA	TA	TT	TT	TT	AA	TT	TA	TT	TT	AA	TA	TA	AA	AA
chr1_5091204	G/A	1	5091204	GG	GA	GG	GG	GA	GG	GG	GG	GA	GA	GG	GG	GA	GA	GG	GA	NN	GA	GG	GA	GG	GA	GG	GG	GG	GA	GA	GG	GG	GG	GG	GG	GG	AA	GG	GG	GG	GA	GG	GG	GA	GG	GA	GG	GG	GG
chr1_5093632	C/T	1	5093632	CC	NN	CT	CC	CC	NN	CT	CC	CT	CC	NN	CC	CT	CC	CC	CC	CC	CC	CC	CT	NN	CC	TT	CT	CC	TT	CC	CT	TT	CT	CC	CT	CC	CC	TT	TT	CT	CC	TT	CT	CC	CT	CT	CT	TT	TT
chr1_5095145	C/A	1	5095145	AA	AA	AA	CA	CA	AA	AA	CA	AA	AA	CA	AA	AA	AA	CA	AA	CA	AA	CA	AA	AA	CA	AA	AA	AA	AA	CA	AA	AA	AA	AA	AA	AA	AA	AA	CA	AA	AA	AA	CA	CA	AA	AA	AA	AA	AA
chr1_5095387	C/T	1	5095387	TT	CT	TT	TT	CT	TT	TT	CT	TT	TT	CT	TT	TT	TT	CT	TT	CT	TT	CT	TT	TT	CT	TT	TT	CT	TT	CT	TT	TT	TT	TT	TT	CT	TT	TT	CT	TT	TT	TT	CT	CT	TT	TT	TT	TT	TT
chr1_5100615	A/T	1	5100615	AT	TT	TT	AT	AA	TT	TT	TT	TT	TT	TT	TT	TT	TT	AT	TT	AA	TT	AT	TT	TT	TT	TT	AT	TT	TT	AT	TT	TT	AT	TT	TT	AT	TT	TT	TT	TT	TT	TT	AT	AT	TT	TT	TT	TT	TT
chr1_5103460	T/C	1	5103460	CC	TC	TC	TC	TT	NN	TC	TT	TC	TT	TT	TC	TT	TT	TT	TT	TT	TT	TT	TC	TT	TT	TC	TT	TT	CC	TT	TT	TC	TT	TT	TC	TT	TT	TC	TC	TC	TT	TC	TC	TC	TT	TC	TC	CC	CC
chr1_5103929	C/T	1	5103929	TT	CC	CT	CT	CC	TT	TT	CC	CC	CC	CC	CT	CT	CC	CC	CT	CC	CC	CC	CT	CC	CC	TT	CT	NN	TT	CC	CC	CC	CC	CC	CT	CC	CC	CT	CT	CC	NN	TT	CC	CC	CT	CT	CT	TT	TT
chr1_5103990	C/G	1	5103990	GG	CG	CG	CC	CC	GG	GG	GG	NN	GG	GG	GG	CG	CG	CG	CG	NN	GG	CG	GG	GG	CG	GG	GG	CC	NN	CG	GG	NN	CG	GG	GG	CG	GG	GG	CG	GG	GG	NN	NN	CG	NN	GG	GG	GG	GG
chr1_5104065	G/T	1	5104065	NN	GG	NN	GG	GG	GT	NN	GG	NN	GG	GG	NN	GT	GG	GG	GG	GG	GG	GG	TT	GG	GG	TT	GG	GG	NN	GG	GG	GG	GG	GG	GG	GG	GG	TT	GG	GG	GG	GG	NN	GG	NN	GT	GG	NN	NN
chr1_5104361	G/A	1	5104361	GA	GG	GG	GG	GG	AA	NN	GG	NN	GG	GG	GA	GA	GG	GG	GA	GG	GG	GG	GG	GG	GG	GA	GG	GG	GG	GG	GA	AA	GG	GG	NN	GA	GG	GA	GG	AA	GG	GA	NN	GG	AA	GG	GA	AA	AA
chr1_5110549	C/T	1	5110549	NN	CC	CT	TT	CC	CT	NN	CC	CC	CC	NN	NN	CT	CC	CC	CC	CC	CC	CT	CC	NN	CC	NN	TT	CC	CC	CC	CT	TT	CC	CT	CT	CC	CC	CT	CT	CC	CC	CT	CT	CC	TT	CT	CC	TT	TT
chr1_5110561	A/T	1	5110561	NN	AA	AT	AT	AA	AT	NN	AA	AA	AA	NN	NN	AT	AA	AA	AA	AA	NN	AT	AA	NN	AA	NN	TT	AA	AA	AA	AT	TT	AA	AT	AT	AA	AA	AT	AT	AA	AA	AT	AT	AA	TT	AT	NN	TT	TT
chr1_5110571	G/A	1	5110571	NN	AA	AA	GA	GG	AA	NN	GG	NN	AA	NN	NN	GA	AA	GA	AA	NN	NN	GA	NN	NN	GG	NN	AA	GG	NN	GG	AA	AA	AA	AA	GA	GA	AA	GA	GA	AA	AA	GA	GA	GA	AA	AA	NN	AA	AA
chr1_5112227	T/A	1	5112227	TA	TA	TT	TT	TT	TA	TT	NN	TT	TT	NN	TA	NN	TA	TT	TT	NN	TT	TT	TT	TT	TT	AA	TT	TT	TA	TT	AA	AA	TT	TA	AA	TA	TT	TT	TA	AA	TT	NN	TA	TT	AA	TA	NN	AA	AA
chr1_5112724	G/T	1	5112724	NN	NN	TT	NN	GG	TT	NN	TT	NN	TT	GT	TT	TT	TT	GT	TT	NN	TT	GT	TT	TT	GT	TT	TT	NN	TT	TT	TT	NN	TT	TT	TT	GT	TT	TT	GT	NN	NN	NN	NN	NN	NN	TT	TT	NN	NN
chr1_5113057	A/G	1	5113057	AA	AA	AG	AA	AA	AG	NN	NN	AA	AA	AA	AA	AA	AA	AA	AA	NN	AA	AG	AA	AA	AA	AA	AA	AA	NN	AA	AA	NN	AG	AG	AG	AA	AA	AG	AA	GG	AA	GG	AA	AA	GG	AG	AG	GG	GG
chr1_5113171	G/C	1	5113171	NN	GG	GG	GG	GG	GG	CC	CC	NN	GG	GG	GC	GG	GG	GG	GG	NN	GG	GC	GG	GG	GG	CC	NN	GG	NN	GG	GC	CC	GG	GG	GC	GC	GG	NN	GG	CC	GG	NN	CC	GC	CC	GG	NN	GG	GC
chr1_5113317	T/C	1	5113317	TC	CC	CC	TT	TC	CC	NN	CC	CC	CC	TC	CC	TC	TC	TC	TC	CC	CC	TC	CC	CC	TC	CC	CC	CC	CC	TC	CC	CC	TC	CC	CC	TC	CC	CC	TC	CC	CC	CC	CC	TC	CC	CC	CC	CC	CC
chr1_5113880	T/C	1	5113880	TT	NN	TT	TT	TT	NN	CC	CC	TT	TC	TT	CC	TC	TC	TT	TT	NN	TT	TT	TC	TC	TT	TC	TT	TT	TC	TT	CC	TT	TT	TC	CC	TT	TT	TC	TC	NN	TT	NN	TT	TT	TT	TT	TC	TT	NN
chr1_5113905	G/A	1	5113905	GG	NN	GG	GG	GG	NN	AA	NN	GG	GG	GG	NN	GG	GG	GG	GG	GG	GG	GG	GG	GG	GG	GA	GG	GG	GG	GG	NN	NN	GG	GG	NN	GG	GG	GA	GA	GG	GG	NN	NN	GG	NN	GG	GA	NN	NN
chr1_5113920	C/T	1	5113920	CC	CC	CC	CC	CC	CC	TT	CC	NN	CC	CC	NN	NN	CC	CC	CC	CC	CC	CC	CC	CC	CC	CT	CC	CC	CC	CC	NN	NN	CC	CC	CC	CC	CC	CT	CT	NN	CC	NN	NN	CC	NN	CC	CT	NN	NN
chr1_5117075	C/T	1	5117075	TT	CT	CT	CT	CC	CT	CT	CT	CT	CT	CT	TT	TT	CC	CC	CT	CT	CC	CT	CC	CT	CC	TT	CT	CC	CT	CC	TT	TT	CT	CC	CT	CT	CC	CT	CT	TT	CC	NN	CT	CC	TT	CT	TT	TT	TT
chr1_5117084	T/C	1	5117084	CC	CC	CC	TC	TT	CC	TC	TC	CC	CC	TC	CC	CC	CC	TC	TC	TC	CC	TC	TC	CC	TC	CC	TC	CC	CC	TC	CC	CC	CC	CC	CC	TC	CC	CC	TC	CC	CC	NN	TC	TC	CC	CC	CC	CC	CC
chr1_5119197	T/G	1	5119197	GG	GG	GG	TG	TG	GG	GG	TG	GG	GG	TG	GG	GG	GG	TG	GG	TG	GG	TG	GG	GG	TG	GG	TG	TG	GG	TG	GG	GG	GG	GG	GG	TG	GG	GG	GG	GG	GG	GG	TG	TG	GG	GG	GG	GG	GG
chr1_5120481	G/A	1	5120481	AA	GA	AA	AA	GA	AA	AA	AA	AA	GA	GA	AA	AA	AA	GA	AA	GG	AA	AA	GA	AA	GA	AA	AA	GA	AA	GA	AA	AA	AA	AA	AA	GA	AA	AA	AA	AA	AA	AA	GA	GA	AA	AA	AA	AA	AA
chr1_5128208	G/A	1	5128208	GA	GG	GG	GA	GG	AA	AA	GG	NN	GG	GG	NN	GG	GG	GG	GG	GG	GG	GG	NN	GG	GG	NN	GG	GG	NN	GG	GG	NN	GA	GG	NN	GA	GG	NN	NN	GG	GG	NN	GA	GA	NN	NN	GA	AA	AA
chr1_5129527	A/G	1	5129527	GG	GG	GG	AG	AA	GG	GG	GG	GG	GG	GG	GG	GG	GG	AG	GG	GG	GG	AG	AG	GG	AG	GG	AG	AG	NN	AG	GG	GG	AG	GG	GG	AG	GG	GG	GG	GG	GG	GG	AG	AG	GG	GG	GG	GG	GG
chr1_5133309	T/C	1	5133309	CC	TC	TC	TC	TC	CC	CC	CC	CC	CC	TC	CC	CC	CC	TC	CC	CC	CC	TC	CC	CC	TC	CC	CC	TC	CC	TC	CC	CC	TC	CC	CC	TC	CC	CC	TC	CC	CC	CC	CC	TC	CC	CC	CC	CC	CC
chr1_5136286	G/T	1	5136286	TT	TT	TT	GT	GT	TT	TT	GT	TT	TT	GT	TT	TT	GT	GT	TT	GT	TT	GT	TT	TT	GT	TT	GT	GT	TT	GT	TT	TT	GT	TT	TT	GT	TT	TT	TT	TT	TT	TT	TT	GT	TT	TT	TT	TT	TT
chr1_5137015	G/A	1	5137015	AA	GG	GG	GG	GG	GA	AA	GG	NN	GG	GA	GA	GG	GG	GG	GG	GG	GG	GA	NN	GG	GG	GA	GG	GG	GA	GG	GA	GA	GG	GG	GA	GG	GG	GA	GA	GA	GG	GA	GA	GG	NN	NN	GA	AA	AA
chr1_5157253	G/A	1	5157253	GG	GG	GA	GA	GG	AA	GA	GG	GG	GG	GA	GA	GG	GG	GG	NN	GG	GG	GG	GG	NN	GG	AA	GG	GG	AA	GG	GA	NN	NN	GA	AA	GG	GG	GA	GG	GG	GG	GA	AA	GG	GA	GA	AA	AA	AA
chr1_5159141	T/C	1	5159141	CC	CC	TC	CC	TT	CC	CC	TC	CC	NN	TC	CC	NN	CC	TC	CC	NN	CC	TC	TC	NN	TC	TC	CC	CC	CC	TT	CC	CC	CC	CC	CC	TC	CC	CC	TC	CC	CC	CC	TC	TC	CC	CC	CC	CC	CC
chr1_5159735	T/G	1	5159735	GG	TG	TG	TT	TT	TG	TG	TG	TG	TG	TT	GG	GG	TT	TT	TG	GG	TT	TT	TG	TT	TT	GG	TG	TT	GG	TT	GG	GG	TT	TT	GG	TG	TT	TG	TG	GG	TG	GG	TG	TT	GG	TG	GG	GG	GG
chr1_5160815	A/G	1	5160815	NN	AA	AA	AG	AA	AG	GG	AA	AA	AA	AG	AG	AG	AA	AA	AA	AA	AA	AA	AA	AA	AA	GG	AA	AA	NN	AA	AA	GG	AG	AG	GG	AA	AA	AG	AA	NN	AA	NN	AA	AA	NN	AA	AG	GG	NN
chr1_5168084	C/T	1	5168084	TT	CT	TT	CT	CT	TT	TT	CT	TT	TT	CC	TT	NN	TT	CC	TT	CT	TT	NN	TT	TT	CC	CT	TT	TT	TT	CT	TT	TT	TT	TT	TT	CT	TT	TT	CT	TT	TT	TT	TT	CT	TT	NN	TT	TT	NN
chr1_5169033	C/T	1	5169033	TT	TT	CT	TT	CC	TT	TT	TT	NN	TT	CT	TT	TT	TT	CT	TT	CT	TT	CT	TT	TT	CT	TT	TT	CT	TT	CT	TT	TT	CT	TT	TT	CT	TT	TT	TT	TT	TT	TT	CT	CT	TT	CT	TT	TT	TT
chr1_5170555	T/C	1	5170555	CC	CC	CC	TC	TT	CC	CC	TC	CC	CC	TT	CC	CC	CC	TT	TC	CC	CC	TC	CC	CC	TC	CC	CC	TC	CC	NN	CC	CC	TC	CC	TC	TC	CC	CC	TC	CC	CC	CC	TC	TC	CC	CC	CC	CC	CC
chr1_5170771	C/T	1	5170771	CT	CC	CC	CC	CC	CT	TT	CC	CC	CC	CC	CT	NN	CC	CC	NN	CC	CC	CC	CT	CC	CC	NN	CC	CC	NN	CC	CT	CT	CT	CC	CT	CC	CC	CT	CT	CT	CC	TT	TT	CC	CT	CT	CT	TT	TT
chr1_5170905	C/T	1	5170905	NN	CT	CC	CC	CC	NN	TT	CC	CC	CC	CC	CT	CC	CC	CC	CC	CC	CC	CC	CC	CC	CC	NN	CC	CC	CT	CC	CC	CT	CC	CC	CT	CC	CC	CT	CT	CC	CC	CT	CT	CC	CT	CT	CT	TT	TT
chr1_5171005	C/A	1	5171005	NN	CC	NN	CC	CC	NN	CA	CC	NN	CA	CC	AA	CA	CC	CC	CC	CC	CC	CC	CA	CC	CC	AA	CC	CC	CC	CC	AA	NN	CC	CC	AA	CC	CC	CA	CC	CC	CC	NN	CC	CC	NN	CC	CC	AA	AA
chr1_5171557	A/G	1	5171557	GG	GG	GG	GG	AG	GG	GG	AG	GG	GG	AG	GG	AG	GG	AG	GG	AG	GG	GG	AG	GG	AG	GG	GG	AG	GG	AG	GG	GG	GG	GG	GG	AG	GG	GG	GG	GG	GG	GG	GG	AG	GG	GG	GG	GG	GG
chr1_5174301	T/G	1	5174301	GG	GG	TG	GG	TT	GG	GG	GG	GG	GG	GG	GG	GG	GG	TG	GG	TG	GG	GG	TG	TG	TG	GG	TG	GG	GG	TT	GG	GG	GG	GG	GG	TG	GG	GG	TG	GG	GG	GG	GG	TG	GG	GG	GG	GG	GG
chr1_5177789	G/A	1	5177789	AA	GA	AA	GA	GG	AA	GA	GG	GG	GG	GA	GG	GA	GG	GG	GA	GG	GG	GA	GA	GG	GG	GA	GA	GG	GA	GG	GA	AA	GA	GA	GA	GG	GG	GA	GG	AA	GG	AA	GA	GA	AA	GA	NN	AA	AA
chr1_5177891	T/C	1	5177891	CC	TT	TC	NN	TT	CC	CC	NN	TC	TT	TC	TC	TC	TT	TT	TT	TT	TT	TT	TC	TT	TT	TC	TT	TT	TC	TT	TT	CC	NN	TT	NN	TC	TT	TC	TC	NN	TT	CC	TC	TT	CC	TC	NN	CC	CC
chr1_5182590	T/C	1	5182590	NN	NN	TT	TC	TT	CC	NN	TT	TT	TT	TT	NN	TC	TT	TT	TT	TT	TT	TT	TT	TT	TT	CC	NN	TT	TC	TT	NN	CC	NN	TT	NN	TC	TT	CC	TC	NN	TT	NN	TT	TT	CC	TC	CC	NN	CC
chr1_5182594	C/A	1	5182594	NN	NN	CC	CA	CC	AA	NN	CC	CC	NN	CC	NN	CA	CC	CC	CC	CC	CC	CC	CC	CC	CC	AA	CC	CC	CA	CC	NN	AA	CC	CC	NN	CA	CC	AA	CA	NN	CC	NN	NN	CC	AA	CA	AA	NN	AA
chr1_5182785	G/A	1	5182785	NN	NN	GG	GG	GG	NN	AA	NN	GG	GG	GG	NN	GG	GG	GG	GG	GG	GG	GG	GG	GG	GG	GA	GG	NN	GG	GG	NN	NN	GA	GG	NN	GA	GG	GG	GG	AA	GG	NN	GG	GG	AA	GA	AA	NN	AA
chr1_5182802	C/T	1	5182802	CC	CC	TT	CC	CC	NN	CC	NN	CC	TT	NN	NN	CT	NN	CC	CC	NN	CC	CC	CC	CT	CT	CC	CC	NN	CC	CC	CC	CC	CC	CC	NN	CC	CT	TT	CT	CC	CC	CC	CC	CC	CC	CC	CC	NN	CC
chr1_5206907	T/A	1	5206907	AA	AA	AA	AA	TT	AA	AA	TA	AA	AA	AA	AA	AA	AA	TA	AA	TA	AA	TA	AA	AA	TA	AA	TA	TA	AA	TA	AA	AA	AA	AA	AA	TA	AA	AA	AA	AA	AA	AA	TA	TA	AA	AA	AA	AA	AA
chr1_5211235	G/C	1	5211235	CC	CC	CC	GC	GG	CC	CC	GC	CC	CC	GC	CC	NN	CC	GC	CC	GC	CC	GC	CC	CC	GG	CC	GC	GC	CC	GC	CC	CC	GC	CC	CC	GC	CC	CC	GC	CC	CC	CC	GC	CC	CC	CC	CC	CC	CC
chr1_5219846	A/G	1	5219846	GG	AG	AG	AG	AA	AG	GG	NN	AG	AA	AA	AG	NN	AG	AA	AG	NN	AA	AG	AA	AG	AA	AG	AG	AA	NN	AA	AG	GG	AG	AA	GG	AG	AA	AG	AG	GG	AA	AG	AG	AA	GG	AG	AG	NN	GG
chr1_5219948	C/T	1	5219948	TT	TT	TT	CT	CC	TT	TT	CT	NN	TT	CT	TT	TT	TT	CT	TT	CT	TT	CT	TT	TT	CT	TT	CT	NN	TT	CT	TT	TT	TT	NN	TT	CT	TT	TT	CT	TT	TT	TT	CT	CT	TT	NN	TT	TT	TT
chr1_5232561	A/C	1	5232561	CC	CC	CC	AC	AA	CC	CC	AC	CC	CC	AC	CC	CC	AC	AC	AC	AC	CC	AC	AC	CC	AC	CC	CC	AC	CC	AC	CC	CC	CC	CC	CC	AC	CC	CC	CC	CC	CC	CC	AC	AC	CC	CC	CC	CC	CC
chr1_5237486	G/A	1	5237486	GA	GA	GG	GA	GG	AA	AA	GG	GG	GA	GA	GA	GA	GG	GG	GA	GG	GG	GG	GG	GG	GG	GA	GA	GG	NN	GG	GA	GA	GA	GG	NN	GG	GG	NN	NN	GA	GG	NN	GA	GG	GA	NN	GG	AA	AA
chr1_5237572	G/A	1	5237572	NN	GA	GA	GA	GG	NN	AA	GG	GA	GG	GG	GA	GA	GG	GG	GA	GG	GG	GG	GA	GG	GG	GA	GA	GG	NN	GG	GG	GA	GG	GG	GG	GG	GG	NN	GA	GG	GG	GA	NN	GG	GA	GG	GG	NN	AA
chr1_5243402	A/C	1	5243402	CC	CC	AC	CC	AC	CC	CC	AC	CC	AC	AC	CC	CC	CC	AC	CC	AC	CC	AC	CC	CC	AA	CC	AC	CC	CC	AC	CC	CC	AC	CC	CC	AC	CC	CC	AC	CC	CC	CC	AC	AC	CC	CC	CC	CC	CC
chr1_5245111	G/T	1	5245111	NN	GG	GT	GT	GG	GT	TT	GG	GT	GG	GG	GT	GT	GG	GG	GG	GG	GG	GG	GG	GG	GG	GG	GG	GG	GG	GG	GT	GG	GG	GT	GG	GT	GG	GT	GT	GG	GT	TT	GT	GG	GT	GG	GT	TT	TT
chr1_5245134	A/T	1	5245134	AA	AA	AA	NN	AA	AA	NN	AA	AA	AA	TT	AA	NN	AA	AT	AA	AA	AA	AA	TT	AT	TT	AA	AA	AA	NN	AT	AA	AA	AT	AA	AA	AA	TT	AT	AT	AA	AA	AA	AA	AA	AA	AA	AA	NN	AA
chr1_5248619	C/A	1	5248619	NN	CC	CA	CC	CC	CC	NN	NN	CA	CC	CA	AA	NN	CC	CC	CA	CA	CC	CC	CA	CA	CC	CA	CA	CC	CA	CC	CA	AA	CA	CA	CA	CA	CC	CC	CC	NN	CA	CA	CA	CC	AA	CA	CA	AA	AA
chr1_5249570	T/A	1	5249570	TT	TT	TT	TT	TT	TT	AA	NN	TT	TT	TT	TA	TT	TT	TT	TA	TT	TT	TT	TA	TT	TT	TT	TT	TT	TT	TT	NN	NN	TT	TT	TA	TT	TT	TT	TT	AA	TT	TA	TA	TT	AA	TT	TT	NN	NN
chr1_5249837	A/G	1	5249837	GG	AG	AG	AA	AA	AG	AG	AA	AG	AA	AG	AG	AG	AA	AA	AA	AA	AA	AA	AG	AA	AA	AG	AG	AA	AG	AA	AG	GG	AA	AA	AG	AA	AA	AG	AG	AG	AA	AG	AG	AG	AG	AG	AG	GG	GG
chr1_5249925	C/A	1	5249925	CC	CC	CA	CC	CA	CC	CC	CC	CC	CA	CA	CC	NN	CA	CA	CC	CC	CC	CA	CA	CC	CA	CC	CC	CC	CC	CA	CC	CC	CC	CC	CC	CC	AA	CC	CA	CC	CC	CC	CC	CC	CC	CC	CC	CC	NN
chr1_5250148	G/A	1	5250148	AA	GA	GA	GA	GG	AA	AA	GG	GG	GG	GG	GA	GG	GG	GG	GG	GG	GG	GG	GG	GG	GG	AA	NN	GG	GG	GG	NN	AA	NN	GG	GA	GG	GG	NN	GG	GA	GG	NN	NN	GA	AA	GA	GG	AA	AA
chr1_5250665	A/T	1	5250665	TT	AT	AA	AA	AA	NN	AT	NN	AA	AT	AA	AA	AT	AA	AA	AA	AA	AA	AA	AA	AA	AA	AT	AT	AA	AT	AA	AA	TT	AA	AA	TT	AA	AA	AA	AT	NN	AA	NN	AT	AA	TT	AA	AT	TT	NN
chr1_5252121	A/T	1	5252121	AA	AA	NN	AA	AA	AA	AA	AA	AA	AT	AT	AT	NN	AA	AA	AT	AA	AT	AA	AA	AA	AA	AA	AT	AT	AA	AT	AT	AA	AT	TT	AA	AA	TT	AA	AA	AA	NN	AA	AA	AA	AA	NN	AA	AA	AA
chr1_5252134	A/C	1	5252134	CC	CC	NN	AC	AA	CC	CC	AA	CC	CC	AC	CC	NN	CC	AA	AC	AA	CC	AC	CC	CC	AC	CC	AC	AC	CC	AC	CC	CC	CC	CC	CC	AC	CC	CC	AA	CC	AC	CC	AC	AA	CC	CC	CC	CC	CC
chr1_5252192	G/A	1	5252192	AA	GA	GG	GA	GG	AA	AA	GG	GA	GA	GG	GA	GA	GG	GG	GA	NN	GG	GA	GA	GA	GG	AA	GA	GG	GA	GG	GA	AA	GA	NN	AA	GA	GG	AA	GG	AA	GG	NN	GA	GG	AA	GG	GA	AA	AA
chr1_5253066	G/C	1	5253066	GC	GC	GG	GG	GG	GC	NN	GC	GC	GC	GG	GC	GC	GG	GG	GG	GC	GG	GC	GC	GG	GG	GG	GG	GG	GC	GG	GG	CC	GG	GG	NN	GG	GG	GC	GC	NN	GG	CC	NN	GG	CC	GG	GC	CC	CC
chr1_5253293	C/T	1	5253293	TT	CC	CT	CC	CC	NN	NN	CC	CC	CC	CC	TT	CT	CC	CC	CC	CC	CC	CC	CC	CC	CC	CT	CT	CC	TT	CC	CC	CC	CC	CC	TT	CC	CC	TT	CC	NN	CC	NN	CC	CC	NN	CT	CT	TT	TT
chr1_5253376	G/T	1	5253376	GT	GT	NN	GG	GG	TT	TT	GG	GT	GG	GG	GT	GT	GG	GG	GT	GG	GG	GG	GT	GG	GG	GT	GT	GG	GT	GG	GT	GT	GG	GG	GG	GG	GG	GT	GT	GG	GG	GT	NN	GG	GT	GT	GG	TT	TT
chr1_5253905	C/T	1	5253905	TT	CT	CT	CT	CC	TT	TT	CC	CT	CC	CC	CT	CT	CC	CC	CC	CC	CC	CC	CC	CC	CC	TT	CT	CC	CT	CC	CT	TT	CT	CT	CT	CC	CC	TT	CT	CC	CC	TT	CT	CC	TT	CT	TT	TT	TT
chr1_5253907	T/G	1	5253907	GG	GG	GG	TG	TT	GG	GG	GG	GG	GG	TG	GG	GG	GG	TG	GG	TG	GG	GG	GG	GG	TG	GG	TG	TG	GG	TG	GG	GG	TG	GG	GG	TG	GG	GG	TG	GG	GG	GG	TG	TG	GG	GG	GG	GG	GG
chr1_5254539	A/G	1	5254539	GG	GG	GG	GG	AA	GG	NN	NN	AG	GG	AA	NN	GG	GG	AG	GG	AA	NN	AG	GG	GG	AG	GG	AG	AG	GG	AG	GG	GG	GG	GG	GG	AG	GG	GG	GG	GG	GG	NN	GG	AG	GG	GG	AG	GG	GG
chr1_5254605	C/A	1	5254605	CC	CC	CC	CC	CC	AA	CC	CC	CC	CC	CC	AA	CC	CC	CC	CC	CC	CC	CC	CC	CC	CC	AA	CC	CC	NN	CC	CA	NN	CA	CA	NN	CA	CC	CA	CA	CA	CA	CA	CA	CC	CA	CC	CA	AA	CA
chr1_5255650	T/G	1	5255650	TT	TT	TT	TT	TT	NN	TT	TT	NN	NN	TT	TT	TT	TT	TT	TT	TT	TT	TT	TT	TT	TT	TG	TT	TT	NN	TT	GG	GG	TT	TT	TT	TT	TT	TT	TT	NN	TT	NN	TT	TT	GG	TT	GG	GG	NN
chr1_5256007	G/A	1	5256007	NN	GA	GA	GG	GG	AA	AA	GA	GA	GG	GA	GA	GG	GG	GG	GA	GG	GG	GA	GA	GA	GG	AA	GA	GG	GG	GG	GA	AA	GA	GG	AA	GA	GG	GA	GG	AA	GA	AA	GG	GG	AA	GA	AA	AA	AA
chr1_5256153	T/C	1	5256153	TC	TT	TT	TT	TT	NN	NN	TC	TT	TT	TT	NN	TC	TT	TT	TT	TT	TT	TT	TC	NN	TT	TT	TT	TT	TT	TT	TC	CC	TT	TT	TC	TT	TT	TT	TT	CC	TC	TT	TT	TT	CC	TC	TC	CC	CC
chr1_5256248	G/A	1	5256248	NN	GG	GA	GG	GG	GG	AA	GG	GA	GG	GG	AA	GA	GG	GG	GG	GG	GG	GA	GA	GG	GG	GA	GG	GG	GA	GG	GA	GA	GG	GG	GG	GG	GG	GA	GA	GA	GA	AA	GG	GG	NN	GA	GA	AA	AA
chr1_5256263	C/A	1	5256263	NN	CC	CA	CC	CC	NN	AA	CC	CA	CC	CC	AA	CA	CC	CC	CC	CC	CC	CA	CA	CC	CC	CA	NN	CC	CA	CC	CA	CA	NN	CC	CA	CC	CC	CA	CA	CA	CA	AA	NN	CC	NN	CA	CA	AA	AA
chr1_5256347	C/A	1	5256347	CC	CC	CC	CC	CC	CC	CA	CC	CC	CC	CC	NN	CA	CC	CC	CC	CC	CC	CC	CA	CC	CC	NN	CC	CC	CC	CC	CC	CA	CC	CC	CA	CC	CC	CA	CC	CA	CC	CA	CA	CC	CA	NN	NN	NN	AA
chr1_5256356	G/A	1	5256356	GG	GG	GG	GG	GG	GG	GA	GG	NN	GG	GG	NN	GA	GG	GG	NN	GG	GG	GG	GA	GG	GG	NN	GG	GG	GG	GG	GG	GA	GG	GG	GA	GG	GG	GA	GG	GA	GG	GA	GA	GG	GA	GG	NN	NN	AA
chr1_5258654	T/C	1	5258654	NN	CC	TC	TC	TC	CC	CC	TC	CC	CC	TC	CC	CC	TC	TC	CC	NN	CC	TC	CC	NN	TC	CC	TC	NN	CC	TT	CC	CC	TC	CC	CC	TC	CC	CC	CC	CC	CC	CC	CC	TC	CC	CC	NN	CC	CC
chr1_5259335	A/T	1	5259335	TT	TT	TT	AT	AA	TT	TT	AT	TT	TT	AT	TT	TT	TT	AT	TT	AT	TT	AT	AA	TT	AA	TT	AT	TT	TT	AA	TT	TT	AT	TT	TT	AT	TT	TT	AT	TT	TT	TT	AT	AT	TT	TT	TT	TT	TT
chr1_5259499	T/C	1	5259499	NN	NN	TT	TT	TT	TT	TT	TT	CC	CC	TT	NN	NN	TC	TT	TC	TT	CC	TC	TT	CC	NN	NN	NN	CC	CC	TT	NN	CC	TC	CC	NN	TC	CC	NN	CC	CC	CC	CC	TC	TC	NN	NN	NN	TT	TT
chr1_5259951	C/A	1	5259951	AA	CC	CC	CA	CC	NN	CA	CC	CC	CC	CC	CC	CC	CC	CC	CC	CC	CC	CC	CA	CC	CC	CC	CC	CC	CC	CC	CC	AA	CA	CA	CA	CC	CC	CA	CC	CA	CC	CA	CA	CC	CA	CA	CA	CA	AA
chr1_5259964	G/A	1	5259964	AA	GG	GG	GA	GG	NN	GA	GG	GG	GG	GG	GA	GG	GG	GG	GG	GG	GG	GG	GA	GG	GG	GG	GG	GG	GG	GG	GG	NN	GA	GA	GA	GG	GG	GA	GG	GA	GG	GA	GA	GG	GA	GA	GA	GA	AA
chr1_5261736	A/C	1	5261736	NN	CC	CC	CC	AC	CC	CC	AC	AC	AC	AC	CC	AC	CC	AC	CC	AC	CC	AC	CC	CC	AC	CC	AC	AA	CC	AC	CC	CC	CC	CC	CC	AC	CC	CC	AC	CC	CC	CC	AC	AC	CC	CC	CC	CC	CC
chr1_5263035	T/G	1	5263035	GG	TG	TG	TT	TT	TG	GG	TT	TG	TT	TT	TG	GG	TT	TT	TT	NN	TT	TT	TT	TT	TT	TG	TT	TT	GG	TT	GG	GG	TG	TT	TG	TT	TT	TG	TG	GG	TT	NN	TG	TT	GG	TT	GG	GG	GG
chr1_5263705	T/C	1	5263705	CC	CC	TC	TC	TC	CC	CC	TT	CC	CC	CC	CC	CC	CC	TC	TC	NN	CC	TC	CC	CC	TC	CC	TC	CC	CC	CC	CC	CC	CC	CC	CC	CC	CC	CC	TC	CC	CC	CC	CC	TC	CC	CC	CC	CC	CC
chr1_5263862	C/T	1	5263862	CT	CC	CT	CC	CC	TT	CC	CC	CC	CC	CC	CT	CT	CC	CC	CC	CC	CC	CC	CT	CC	CC	TT	CC	CC	NN	CC	CT	CT	CT	CC	CC	CC	CC	CT	CT	CT	CC	NN	CT	CC	TT	CT	CC	NN	TT
chr1_5289991	C/T	1	5289991	TT	TT	TT	CT	CC	TT	CT	CT	TT	CT	CT	TT	TT	TT	CC	CT	CT	TT	CT	CC	TT	CT	TT	CT	CT	TT	CT	TT	TT	CT	TT	TT	CT	TT	TT	CT	TT	TT	TT	CT	CT	TT	TT	TT	TT	TT
chr1_5293640	A/G	1	5293640	AG	AG	AG	AG	AA	AA	GG	AG	AA	AG	AG	AG	AG	AG	AA	AG	AG	AA	AA	AA	AA	AA	AG	AG	AA	AG	AA	AG	GG	AA	AG	AA	AA	AA	AG	AA	GG	AG	GG	AA	AA	GG	AA	AG	GG	GG
chr1_5294703	A/G	1	5294703	GG	AG	GG	GG	GG	NN	NN	NN	AA	AG	GG	AG	GG	GG	NN	AG	NN	GG	GG	GG	AG	GG	GG	GG	AA	NN	GG	GG	NN	GG	AA	GG	GG	GG	NN	AA	GG	AG	AA	GG	AA	GG	GG	GG	GG	GG
chr1_5294802	C/T	1	5294802	TT	CT	CT	CC	CC	TT	TT	CT	TT	CT	CT	NN	CT	TT	CT	TT	CC	TT	CC	NN	NN	CT	TT	CT	CC	TT	CC	TT	TT	TT	TT	NN	CC	TT	TT	CT	TT	NN	TT	CC	CT	TT	TT	CT	TT	TT
chr1_5295368	A/C	1	5295368	CC	CC	AC	AC	AC	CC	CC	CC	CC	CC	AC	CC	CC	CC	AC	AC	AC	CC	AC	AC	CC	AC	AC	CC	AC	CC	AC	CC	CC	CC	CC	CC	AC	CC	CC	CC	CC	CC	CC	AC	CC	CC	CC	CC	CC	CC
chr1_5296012	G/T	1	5296012	TT	TT	TT	GT	GG	TT	TT	GT	TT	GT	GT	TT	TT	TT	GG	GG	GG	TT	GT	TT	TT	GT	TT	GT	NN	TT	GG	TT	TT	NN	TT	TT	GT	TT	TT	TT	TT	TT	TT	GT	GT	TT	TT	TT	TT	TT
chr1_5296174	G/T	1	5296174	GT	GG	GT	GT	GG	GT	TT	GG	GG	GG	GG	NN	GT	GG	GG	GG	GG	GG	NN	GG	GT	GG	TT	GG	GG	GT	GG	GG	NN	NN	GG	GT	GT	GG	GT	GG	GG	GG	NN	GG	GG	GG	GT	GT	TT	NN
chr1_5297929	T/A	1	5297929	AA	TA	TA	TT	TT	TA	AA	TT	TT	TA	TT	TA	TA	TT	TT	TT	TT	TT	TT	TA	TT	TT	TA	TT	TT	TA	TT	AA	TA	TT	TT	TT	TT	TT	TT	TA	TT	TT	TA	TA	TT	TA	NN	TT	NN	AA
chr1_5298041	T/G	1	5298041	TT	TT	TT	TT	TT	TG	NN	GG	TT	TT	TT	TT	TT	TT	TT	TT	TT	TT	TT	TT	TT	TT	TG	NN	TT	TT	TT	NN	GG	TT	TT	NN	TT	TT	GG	TG	NN	TT	TT	TG	TT	GG	GG	TG	GG	GG
chr1_5298044	C/A	1	5298044	CC	CC	CC	CC	CC	CA	NN	CC	CC	CC	CC	CC	CC	CC	CC	CC	CC	CC	CC	CC	CC	CC	CA	NN	CC	CC	CC	CC	AA	CC	CC	NN	CC	CC	AA	CA	NN	CC	NN	CA	CC	CA	AA	CA	AA	AA
chr1_5301309	G/A	1	5301309	GA	AA	GG	GG	GG	GG	GG	GG	GG	GG	GA	GG	GG	GG	GG	GG	GG	GG	GG	GG	GG	NN	GG	GG	GG	GG	GG	GG	GG	GG	GG	GG	GG	GG	GG	GG	GG	GG	GG	GG	GG	GG	GG	GG	GG	GG
chr1_5303454	C/T	1	5303454	TT	CT	CC	CC	CC	CT	CC	CC	CC	CC	CT	CT	CC	CC	CC	CC	CC	CC	CC	CT	CT	CC	CT	CC	CC	CT	CC	CC	CC	CT	CC	CC	CC	CC	CT	CT	CC	CC	CC	CC	CC	CC	CC	CC	CC	CC
chr1_5303692	C/T	1	5303692	CT	CT	CC	CC	CC	CT	CC	CC	CC	CC	CC	CC	CC	CC	CC	CC	CC	CC	CC	CT	CC	CC	CC	CC	CC	CT	CC	CC	CT	CC	CC	CC	CT	CC	CT	CT	CC	CC	CC	CC	CC	CC	CC	CC	CC	CC
chr1_5304314	C/G	1	5304314	GG	CG	CC	CC	CC	CC	CC	CC	CC	CC	CG	CG	CC	CC	CC	CC	CC	CC	CC	CG	CC	CC	CG	CG	CC	CC	CC	CC	CC	CC	CC	CC	CC	CC	CG	CG	CC	CC	CC	CC	CC	CC	CC	CC	CC	CC
chr1_5305810	C/A	1	5305810	AA	CA	CC	CC	CC	CA	CC	CC	CC	CC	CA	CA	CC	CC	CC	CC	CC	CC	CC	CA	CC	CA	CA	CC	CC	CA	CC	CC	CC	CA	CC	CC	CA	CC	CA	CC	CC	CC	CC	CC	CC	CC	CC	CC	CC	CC
chr1_5306040	A/T	1	5306040	AA	AA	AA	AA	AA	NN	AT	AA	NN	AA	AA	AA	AA	AA	AA	AA	AA	AA	NN	AA	AA	TT	AA	AA	AA	AA	AA	AA	AT	AA	AA	TT	AA	AA	AA	AA	AA	AA	NN	AT	AT	AA	AA	AT	AT	TT
chr1_5318535	C/T	1	5318535	TT	CT	CC	CC	CC	CC	CC	CC	CC	CC	CT	CT	CC	CC	CC	CC	CC	CC	CC	CT	CC	CC	CT	CC	CC	CT	CC	CC	CC	CC	CC	CC	CC	CC	CC	CC	CC	CC	CC	CC	CC	CC	CC	CC	CC	CC
chr1_5329216	A/C	1	5329216	NN	NN	CC	AA	AA	NN	AA	CC	AA	NN	AA	NN	NN	NN	AA	CC	NN	AA	CC	NN	NN	AA	AA	AC	AA	AA	AA	CC	AA	AC	AA	CC	AC	NN	AA	AC	CC	AC	CC	AC	AC	AA	NN	AA	NN	AA
chr1_5329456	A/G	1	5329456	GG	AG	AA	AA	AA	AA	AA	AA	AA	AA	AG	AG	AA	AA	AA	AA	AA	AA	AA	GG	AA	AA	AG	AA	AA	AG	AA	AA	AG	AA	AA	AA	AA	AA	AG	AG	AA	AA	AA	AA	AA	AA	AA	AA	AA	AA
chr1_5330249	A/T	1	5330249	AT	AA	AA	AA	AA	AA	AT	AA	AA	AA	AA	AT	AA	AA	AA	AA	AA	AA	AA	AT	AA	AA	AT	AA	AA	AA	AA	AA	AA	AT	AA	AA	AA	AA	AT	AA	AA	AA	AA	AA	AA	AA	AA	AA	AA	AA
chr1_5331304	C/A	1	5331304	CC	CC	CC	CC	CC	CC	CC	CA	CC	CC	CA	CC	CC	CC	AA	CC	CC	CC	CC	CC	CC	CA	CC	CC	CC	CC	CA	CC	CC	CC	CC	CC	CC	CC	CC	AA	CC	CC	CC	CC	CC	CC	CC	CC	CC	CC
chr1_5331731	C/T	1	5331731	CC	CC	CC	CC	CC	CC	CC	CC	CC	CC	CT	CC	CC	CC	CT	CC	CC	CC	CC	CC	CC	CT	CC	CC	CC	CC	CT	CC	CC	CC	CC	CC	CC	CC	CC	CT	CC	CC	CC	CC	CC	CC	CC	CC	CC	CC
chr1_5331899	G/T	1	5331899	GG	GG	GT	GG	GG	GT	NN	GG	NN	GT	GG	GG	GG	NN	GG	GG	NN	GT	NN	GG	GG	GT	GG	GG	NN	GG	GT	GG	TT	GG	NN	NN	GT	GG	GG	GG	GG	NN	NN	GG	NN	GT	TT	TT	TT	TT
chr1_5332104	C/T	1	5332104	CC	CT	CT	CC	CC	CT	CC	CC	TT	CT	CC	CC	CC	CC	CC	CT	CC	CT	CT	CT	CC	CT	CC	CC	CT	CT	CT	CC	TT	CC	CT	CT	CT	CC	CC	CC	CC	TT	NN	CT	CC	TT	CT	CT	CC	CC
chr1_5332114	C/T	1	5332114	CC	CT	CC	CC	CC	CC	CC	CT	CC	CT	CC	CC	TT	CT	CC	CT	TT	CC	CT	CC	CT	CC	CC	CT	CT	CC	CC	TT	CC	NN	CT	CT	CT	TT	CC	CC	TT	CC	CC	CC	CC	CC	CC	CC	CC	CC
chr1_5332156	T/C	1	5332156	CC	CC	CC	CC	CC	CC	CC	TC	CC	TC	TC	CC	CC	CC	TT	CC	CC	CC	CC	CC	CC	TC	CC	TC	TC	CC	TC	CC	CC	CC	CC	CC	CC	CC	CC	TC	CC	CC	NN	NN	CC	CC	CC	CC	CC	CC
chr1_5332913	T/G	1	5332913	GG	TG	TT	TT	TT	TG	TT	TT	TT	TT	TG	TG	TT	TT	TT	TT	TT	TT	TT	TG	TT	TT	GG	TG	TT	TG	TT	TT	TG	TT	TT	TT	TG	TT	GG	TT	TT	TT	NN	TT	TT	TT	TT	TT	TT	TT
chr1_5332923	C/T	1	5332923	CC	CT	CC	CC	CC	CC	CC	TT	CC	CT	CC	CC	CC	TT	CC	CT	CT	CC	CT	CC	CT	CC	CC	CT	CC	CT	CC	TT	CC	CC	CC	CT	CT	TT	CC	CC	TT	CC	NN	CC	CC	CT	CC	CC	CC	CC
chr1_5339212	C/A	1	5339212	CA	CC	CC	CC	CC	CC	CC	CC	CC	CC	CC	CA	CC	CC	CC	CC	CC	CC	CC	CA	CC	CC	CC	CC	CC	CC	CC	CC	CC	CA	CC	CC	CC	CC	CA	CA	CC	CC	CC	CC	CC	CC	CC	CC	CC	CC
chr1_5340126	G/T	1	5340126	TT	GG	GG	GG	GG	GG	GG	GG	GG	GG	TT	GT	GG	GG	GG	GG	GG	GG	GG	GT	GT	GG	GT	GG	GG	TT	GG	NN	GT	GT	GG	GG	GG	NN	NN	GG	NN	GG	NN	GG	GG	GG	GG	GG	GG	GG
chr1_5341230	G/T	1	5341230	GT	GT	GG	GG	GG	GG	GG	GG	NN	GG	GT	GT	GG	GG	GG	GG	GG	GG	GG	TT	GG	GG	GG	GG	GG	GT	GG	GG	GG	GG	GG	GG	GG	GG	GT	GG	GG	GG	GG	GG	GG	GG	GG	GG	GG	GG
chr1_5341520	C/A	1	5341520	CC	CA	CC	CC	CC	CC	CC	CC	NN	CC	CA	CC	CC	CC	CC	CC	CC	CC	CC	CA	CA	CC	CA	CC	CC	CA	CC	CC	CC	CC	CC	CC	CC	CC	CA	CC	CC	CC	CC	CC	CC	CC	CC	CC	CC	CC
chr1_5342359	G/A	1	5342359	GG	GA	GG	GG	GG	GA	GG	GG	GG	GG	GA	GG	GG	GG	GG	GG	GG	GG	GG	AA	GG	GG	GA	GG	GG	GA	GG	GG	NN	GG	GG	GG	GG	GG	GA	GA	GG	GG	GG	GG	GG	GG	GG	GG	GG	GG
chr1_5342763	C/T	1	5342763	TT	CT	CC	CC	CC	CC	CC	CC	NN	CC	CT	CT	CC	CC	CC	CC	CC	CC	CC	CT	CC	CC	CT	CC	CC	CT	CC	CC	CC	CC	CC	CC	CC	CC	CT	CT	CC	CC	CC	CC	CC	CC	CC	CC	CC	CC
chr1_5344228	T/C	1	5344228	CC	CC	TC	CC	CC	CC	CC	TC	NN	CC	TC	CC	CC	TC	TC	CC	CC	CC	CC	TT	CC	TT	CC	TC	TC	CC	TT	CC	CC	CC	CC	CC	CC	CC	CC	TC	CC	CC	CC	CC	CC	CC	CC	CC	CC	CC
chr1_5345621	G/A	1	5345621	AA	GA	GG	GG	GG	GG	GG	GG	NN	GG	GA	GA	GG	GG	GG	GG	GG	GG	GG	AA	GG	GG	GG	GG	GG	GA	GG	GG	GG	GG	GG	GG	GG	GG	GA	GG	GG	GG	GG	GG	GG	GG	GG	GG	GG	GG
chr1_5354688	G/C	1	5354688	GC	GC	GG	GG	GG	GG	GG	GG	GG	GG	GC	GC	GG	GG	GG	GG	GG	GG	GG	GC	GG	GG	GC	GC	GG	GC	GG	GG	GC	GG	GG	GG	GG	GG	GC	GG	GG	GG	GG	GG	GG	GG	GG	GG	GG	GG
chr1_5355700	C/T	1	5355700	TT	CT	CC	CT	CC	CT	CC	CC	CC	CC	CT	CC	CC	CC	CC	CC	CC	CC	CC	CT	CC	CC	CT	CC	CC	CT	CC	CC	CC	CC	CC	CC	CC	CC	CT	CT	CC	CC	CC	CC	CC	CC	CC	CC	CC	CC
chr1_5356935	G/A	1	5356935	GA	GA	GG	GG	GG	GG	GG	GG	GG	GG	GA	GG	GG	GG	GG	GG	GG	GG	GG	GA	GG	GG	GG	GG	GG	GA	GG	GG	GA	GG	GG	GG	GA	GG	GA	GG	GG	GG	GG	GG	GG	GG	GG	GG	GG	GG
chr1_5357028	G/T	1	5357028	TT	GG	GG	GG	GG	GG	GG	GG	GG	GG	GT	GT	GG	GG	GG	GG	GG	GG	GG	GT	GG	GG	GT	GG	GG	GT	GG	GG	GG	GG	GG	GG	GT	GG	GT	GG	GG	GG	GG	GG	GG	GG	GG	GG	GG	GG
chr1_5361976	C/A	1	5361976	AA	CA	CC	CC	CC	CC	CC	CC	CC	CC	CA	CA	CC	CA	CC	CC	CC	CC	CC	CA	CC	CC	CA	CA	CC	CA	CC	CC	CA	CC	CC	CC	CA	CC	CA	CA	CC	CC	CC	CC	CC	CC	CC	CC	CC	CC
chr1_5362642	G/A	1	5362642	GA	GA	GG	GA	GG	GA	GG	GG	GG	GG	GA	GA	GG	GG	GG	GG	GG	GG	GG	GA	GG	GG	GA	GA	GG	GA	GG	GG	GA	GG	GG	GG	GG	GG	GA	GA	GG	GG	GG	GG	GG	GG	GG	GG	GG	GG
chr1_5365329	G/A	1	5365329	GA	GG	GG	GG	GG	GG	GG	GG	GG	GG	GG	GA	GG	GA	GG	GG	GG	GG	GG	GA	GG	GG	GA	GG	GG	GA	GG	GG	GG	GA	GG	GG	GG	GG	GA	GA	GG	GG	GG	GG	GG	GG	GG	GG	GG	GG
chr1_5367610	T/C	1	5367610	TT	TT	TT	TT	TT	CC	CC	TC	TT	TT	TT	CC	TT	TC	TT	TT	TC	TT	NN	TT	TT	TT	TT	TC	TT	TT	TT	TC	TC	TC	TC	NN	TT	TT	TT	TC	TT	TT	TT	TT	TT	TT	CC	TT	TC	NN
chr1_5382875	A/T	1	5382875	AA	AA	AA	TT	AA	AT	AT	AA	AA	AA	AA	AA	TT	AA	AA	AA	AA	AT	AA	AA	AA	AA	AA	AA	AA	AA	AA	AA	AA	AA	AA	AA	AA	AA	AA	AT	TT	AA	NN	AA	AA	AT	AT	AT	AT	AT
chr1_5404884	C/T	1	5404884	CC	CT	CC	CC	CC	NN	CC	CC	TT	CC	CC	CT	CT	CT	CT	CC	TT	CC	TT	NN	CC	CC	CT	TT	CT	CT	CC	CT	CC	CC	CT	CC	CC	CT	CC	CC	CC	CC	CC	CC	CC	TT	NN	CC	CC	CC
chr1_5478571	A/G	1	5478571	AA	AG	AG	AG	AA	AG	AA	GG	GG	GG	GG	AG	GG	AG	GG	GG	GG	GG	GG	GG	GG	GG	GG	GG	GG	GG	GG	GG	GG	GG	AG	AG	AG	GG	GG	GG	AG	GG	GG	AG	AA	AG	AG	AG	AA	AG
chr1_5504387	A/G	1	5504387	AA	GG	NN	AA	AA	AA	AA	AG	NN	GG	GG	GG	GG	AA	GG	GG	NN	AA	AG	GG	GG	GG	GG	GG	AG	GG	GG	GG	AG	AG	GG	AG	NN	AG	AG	AG	AG	GG	GG	AG	AA	AG	GG	AA	GG	AA
chr1_5510286	A/G	1	5510286	AG	AG	AG	AG	AG	AA	AG	AA	NN	AA	AA	AG	AG	AG	AG	AA	GG	AA	AG	AG	AA	AA	AG	AA	AA	AA	AA	AA	AG	AG	AG	AA	AG	AA	AG	AA	AA	AA	AA	AA	AA	AG	AA	AA	AG	AA
chr1_5552466	A/C	1	5552466	CC	CC	CC	AA	AA	AC	AC	NN	CC	CC	NN	AC	AC	CC	CC	NN	CC	CC	CC	CC	CC	NN	CC	CC	CC	CC	CC	CC	CC	AC	CC	CC	AA	CC	CC	CC	CC	CC	CC	CC	AC	CC	CC	CC	CC	AC
chr1_5552483	C/T	1	5552483	TT	TT	TT	CC	CC	CT	CC	NN	CT	TT	NN	CT	CT	TT	NN	NN	TT	TT	TT	TT	TT	NN	CT	TT	TT	TT	TT	TT	TT	CT	TT	TT	CC	TT	TT	TT	TT	TT	CC	TT	CT	TT	CT	NN	TT	CT
chr1_5682398	G/A	1	5682398	GG	GA	GA	GA	GG	GA	GG	AA	AA	AA	AA	GA	AA	AA	AA	AA	AA	AA	AA	AA	AA	GA	AA	AA	AA	AA	AA	AA	AA	GA	AA	AA	GA	AA	GA	AA	AA	AA	AA	AA	GA	AA	AA	AA	AA	GA
chr1_5713365	G/A	1	5713365	NN	GG	GA	GG	GG	GG	GG	GG	NN	AA	NN	GG	NN	GG	GA	AA	GG	AA	GG	NN	NN	GG	GG	GG	GG	NN	NN	GA	GA	GA	GG	AA	GG	GG	GA	GA	GG	GG	GA	GA	AA	GA	GG	GG	GA	GA
chr1_5751301	T/A	1	5751301	TT	TT	TA	TT	TT	TT	TT	TT	TT	TT	TA	TT	TT	TA	TT	TT	TA	TT	TT	TA	TA	TT	TT	TT	TA	TA	TA	TT	TT	TT	TA	TT	TT	TT	TT	TT	TT	TT	TT	TT	TT	TT	TT	TT	TT	TT
chr1_5760099	G/A	1	5760099	GG	GA	GG	GA	GG	NN	GG	GA	GG	GG	GG	GA	GG	AA	GA	GG	GG	GA	AA	GG	GG	GG	GA	AA	AA	GG	GG	AA	AA	GA	GG	GA	GG	AA	GA	GG	AA	NN	GG	NN	GG	GG	GA	GA	GG	AA
chr1_5760374	T/A	1	5760374	AA	AA	NN	NN	AA	TT	AA	TT	AA	AA	AA	TT	TT	TA	TT	AA	AA	TA	TT	TA	NN	AA	TA	TT	TT	TT	TT	TA	TT	TA	AA	TT	TA	TT	TA	AA	TT	TT	NN	TT	TA	TT	TT	TT	TA	TT
chr1_5783820	G/A	1	5783820	GG	GA	GA	GA	GG	GG	GG	GG	GG	GG	GG	AA	AA	AA	GA	GG	GA	GG	AA	GG	GG	GG	GA	AA	GA	GA	GG	GA	GA	NN	GG	GA	GG	AA	GG	GG	AA	GA	GG	AA	GG	GG	AA	GA	GA	GG
chr1_5783822	C/T	1	5783822	CC	CT	CT	CT	CC	CC	CC	CC	CC	CC	CC	TT	TT	TT	CT	CC	CT	CC	TT	CC	CC	CC	CT	TT	CT	CT	CC	CT	CT	NN	CC	CT	CC	TT	CC	CC	TT	CT	CC	TT	CC	CC	TT	CT	CT	CC
chr1_5783852	C/A	1	5783852	AA	CA	CA	CA	AA	CC	CA	CC	AA	AA	AA	CC	CC	CC	CA	AA	CC	CA	CC	AA	AA	CA	CA	CC	CC	CC	AA	CC	CC	NN	AA	CC	AA	CC	AA	AA	CC	CA	AA	NN	CA	AA	NN	CC	CC	AA
chr1_5784253	C/T	1	5784253	CC	CT	CC	CT	CC	CC	CT	CT	CC	CC	CC	CT	CT	CT	CT	CC	CT	CC	TT	CC	CC	CC	CT	TT	CT	TT	CC	TT	CT	CT	CC	CT	CC	TT	CC	CC	TT	CT	CC	TT	CC	CC	CT	TT	TT	CC
chr1_5802186	A/G	1	5802186	AA	AG	GG	AG	AA	AG	AA	GG	GG	AA	GG	AG	GG	AG	GG	AA	GG	GG	GG	AA	GG	AG	AG	AG	AG	AA	AA	GG	GG	AG	AG	AA	AG	GG	AG	GG	GG	GG	AG	GG	AG	AG	GG	GG	GG	AG
chr1_5802188	A/G	1	5802188	AA	AG	GG	AG	AA	AG	AA	GG	GG	AG	GG	AG	GG	AG	GG	GG	GG	GG	GG	AA	GG	GG	AG	AG	AG	AA	AA	GG	GG	AG	AG	GG	AG	GG	GG	GG	GG	GG	GG	GG	AG	GG	GG	GG	GG	AG
chr1_5802218	A/G	1	5802218	AA	AG	NN	AG	AA	AG	AA	GG	GG	GG	GG	AG	GG	AG	GG	GG	GG	GG	GG	AA	GG	GG	AG	AG	AG	NN	AA	GG	GG	NN	AG	NN	AG	GG	GG	GG	GG	GG	GG	NN	AG	GG	GG	GG	GG	AG
chr1_5803842	A/G	1	5803842	AA	GG	NN	AG	AA	GG	AG	GG	GG	GG	GG	AG	GG	GG	GG	GG	GG	GG	GG	AG	GG	GG	GG	AG	AG	GG	AG	GG	GG	AG	AG	GG	AA	GG	GG	GG	GG	GG	GG	GG	AG	GG	AG	GG	AG	AG
chr1_5814921	T/A	1	5814921	TT	TA	AA	TT	NN	TA	TT	TT	AA	TA	TA	TA	TT	TT	TA	AA	NN	TA	TT	AA	TA	AA	TA	AA	TT	TT	TT	TT	TA	TA	AA	TT	TA	TT	TT	AA	TT	AA	TA	TT	TT	NN	TT	TT	TT	TT
chr1_5847137	T/C	1	5847137	CC	CC	TC	TT	TT	CC	CC	CC	CC	CC	CC	NN	NN	TC	TC	TC	TT	CC	TT	TC	CC	TC	TT	TC	TT	TC	TC	TC	NN	TC	TT	TC	TT	CC	TT	CC	TC	CC	TT	CC	TT	TT	CC	CC	CC	CC
chr1_5858435	T/C	1	5858435	CC	CC	TC	TC	TT	CC	TC	CC	NN	CC	CC	CC	TC	CC	CC	CC	CC	CC	CC	CC	TC	CC	TC	CC	CC	NN	CC	CC	TC	CC	CC	TC	CC	CC	CC	CC	CC	CC	NN	CC	CC	CC	CC	CC	CC	CC
chr1_5858436	T/A	1	5858436	AA	AA	TA	TA	TT	AA	TA	AA	NN	AA	AA	AA	TA	AA	AA	AA	AA	AA	AA	AA	TA	AA	TA	AA	AA	NN	AA	AA	TA	AA	AA	TA	AA	AA	AA	AA	AA	AA	NN	AA	AA	AA	AA	AA	AA	AA
chr1_5858934	G/A	1	5858934	AA	GA	GG	GG	GG	NN	GA	GA	GG	AA	NN	AA	NN	GA	AA	GA	GG	AA	AA	AA	GA	GG	NN	AA	NN	NN	AA	GA	GA	GA	AA	AA	AA	GG	GA	AA	GA	AA	GA	AA	AA	GA	NN	GA	GG	AA
chr1_5868108	A/G	1	5868108	GG	GG	AG	GG	AA	GG	GG	GG	GG	AG	GG	GG	GG	AA	AA	AG	AG	GG	AG	AG	AG	GG	AA	AG	AG	AG	AA	AA	NN	AA	AG	AA	NN	AA	AG	GG	AG	GG	AA	GG	AG	AA	GG	GG	GG	GG
chr1_5871283	C/T	1	5871283	CC	CC	CC	CC	TT	CC	CT	CC	CC	CC	CC	CC	CC	CC	CC	CT	CT	CC	CC	CC	CC	CC	CC	CC	CC	CC	NN	CT	CT	CT	CT	CT	CC	CC	CC	CC	CC	CC	CC	CT	CC	CT	CC	CC	CC	NN
chr1_5871730	T/C	1	5871730	TT	TT	TC	TC	TC	TT	TC	TT	TT	TT	TC	TT	NN	TT	TT	TT	TC	TT	TT	TC	TT	TT	TC	TC	TC	TT	CC	TC	TT	NN	TT	TT	TT	TT	TC	TT	TC	TT	NN	TC	TT	TT	TT	NN	NN	TT
chr1_5915615	T/C	1	5915615	CC	TC	TT	TT	TT	TT	TT	TC	TT	TT	NN	CC	TC	TT	TC	TT	TT	NN	TT	TC	TT	TT	TT	TC	TT	TT	TC	TT	TT	TT	TT	TT	TT	TT	TT	TT	TT	NN	TT	TT	TT	TT	TT	TT	TT	TT
chr1_5947559	T/C	1	5947559	TT	TC	TT	TC	TT	TC	NN	TC	TT	CC	CC	TC	TT	TT	TC	TC	TT	CC	TC	TT	TT	TC	TT	TC	TC	TC	TC	TT	TT	TT	TC	TT	TT	TT	TC	CC	TC	CC	TT	CC	CC	TT	TT	TC	TC	TT
chr1_5978688	G/C	1	5978688	GC	GC	GG	GC	GG	NN	CC	GG	CC	NN	NN	GG	GC	GG	GC	GG	GG	NN	GG	GG	GG	GG	GG	GG	GG	GG	GG	GC	GC	GG	NN	GC	GG	GG	GC	NN	GC	GC	GC	CC	CC	GG	CC	NN	CC	NN
chr1_5986193	G/A	1	5986193	GG	AA	GG	GG	GG	GA	GG	GA	GG	GG	GA	GG	GA	GA	GA	GG	AA	AA	AA	GA	GA	GA	GA	GG	AA	GA	AA	GA	AA	GA	AA	AA	GA	AA	NN	GA	AA	GA	GA	GG	GA	AA	GG	GG	GG	GG
chr1_6027633	T/C	1	6027633	TT	CC	TT	TC	TC	TT	TC	TC	CC	CC	CC	TC	CC	CC	TC	TC	CC	TC	CC	NN	CC	CC	TC	TT	CC	TC	CC	TC	CC	TC	CC	CC	TC	TC	TC	TC	CC	CC	TT	NN	TC	CC	NN	TT	TC	TC
chr1_6082272	A/C	1	6082272	NN	AA	AA	AA	NN	AA	AA	AA	NN	NN	AC	AA	CC	AC	AA	NN	AC	CC	CC	AC	AA	NN	AA	NN	NN	NN	AA	AA	AC	AA	CC	AA	AC	AA	AC	AA	AA	AA	AC	AA	AA	AA	AA	AA	AA	AA
chr1_6105270	T/C	1	6105270	TC	TC	NN	TC	TC	TC	TC	TC	CC	TC	TC	TT	TC	CC	TC	TC	TC	CC	CC	NN	CC	TC	TT	TC	CC	TC	TC	TT	TC	TC	CC	CC	TC	TC	TC	TT	NN	NN	TT	CC	NN	TC	TC	TC	NN	NN
chr1_6105282	A/G	1	6105282	AG	AG	AA	AG	AG	AG	AG	AG	GG	AG	AG	AA	AG	GG	AG	AG	AG	GG	GG	NN	GG	AG	AA	AG	GG	AG	AG	AA	AG	AG	GG	GG	AG	AG	AG	AA	NN	NN	AA	GG	NN	AG	AG	AG	GG	AA
chr1_6106747	C/G	1	6106747	GG	CG	CG	CG	CG	CC	CG	CC	GG	CG	CG	CG	CG	CG	NN	CG	CG	CG	CC	GG	CG	GG	CC	CG	CG	CG	NN	CG	CG	GG	GG	CG	CG	CC	NN	CG	CG	CG	CG	GG	CC	NN	CC	CC	CG	CC
chr1_6116110	C/G	1	6116110	CC	CC	CC	CC	CC	CC	CC	CC	NN	CC	CC	CC	CC	CC	CC	CC	CC	NN	CC	GG	CG	CC	CC	CC	CC	CC	CC	CC	CC	CC	NN	CC	CC	CC	CC	CC	CC	CC	CG	CC	CC	CC	CC	CC	CC	CC
chr1_6116125	A/G	1	6116125	AA	AA	AA	AA	AA	AA	AA	AA	NN	AA	AA	AA	AA	AA	AA	AA	AA	NN	AA	GG	AG	AA	AA	AA	AA	AA	AA	AA	AA	AA	NN	AA	AA	AA	AA	AA	AA	NN	AG	AA	AA	AA	AA	AA	AA	AA
chr1_6116266	A/G	1	6116266	AA	AA	AA	AG	AA	AA	AA	AA	NN	AA	AA	AA	AA	NN	AA	AA	AA	NN	AA	AG	AG	AA	AG	AA	AA	AA	AA	AA	AA	AA	NN	AA	AA	AA	AA	AA	AA	NN	AG	AA	AA	AA	AA	AA	AA	AA
chr1_6116270	T/C	1	6116270	TT	TT	TT	TC	TT	TT	TT	TT	NN	TT	TT	TT	TT	NN	TT	TT	TT	NN	TT	TC	TC	TT	TC	TT	TT	TT	TT	TT	TT	TT	NN	TT	TT	TT	TT	TT	TT	NN	TC	TT	TT	TT	TT	TT	TT	TT
chr1_6116290	C/T	1	6116290	CC	CC	CC	CT	CC	CC	CC	CC	NN	CC	CC	CC	CC	NN	CC	CC	CC	NN	CC	TT	CT	CC	CT	CT	CC	CC	CC	CC	CC	CC	NN	CC	CC	CC	CC	CC	CC	NN	CT	CC	CC	CC	CC	CC	CC	CC
chr1_6116349	A/C	1	6116349	AA	AA	AA	AC	AA	AA	AA	AA	NN	AA	AA	AA	AA	NN	AA	AA	AA	NN	AA	CC	AC	AA	AC	AA	AA	AA	AA	AA	AA	AA	NN	AA	AA	AA	AA	AA	AA	AA	AC	AA	AA	AA	AA	AA	AA	AA
chr1_6116388	T/A	1	6116388	TT	TT	TT	TT	TT	TT	TT	TT	NN	TT	TT	TT	TT	NN	TT	TT	TT	NN	TT	AA	TA	NN	TA	TT	TT	TT	TT	TT	TT	TT	NN	TT	TT	TT	TT	TT	TT	TT	TT	TT	TT	TT	TT	TT	TT	TT
chr1_6116391	C/G	1	6116391	CC	CC	CC	CC	CC	CC	CC	CC	NN	CC	CC	CC	CC	CC	CC	CC	CC	NN	CC	GG	CG	NN	CG	CC	CC	CC	CC	CC	CC	CC	NN	CC	CC	CC	CC	CC	CC	CC	CC	CC	CC	CC	CC	CC	CC	CC
chr1_6116394	G/C	1	6116394	GG	GG	GG	GG	GG	GG	GG	GG	NN	GG	GG	GG	GG	GG	GG	GG	GG	NN	GG	CC	GC	NN	GC	GG	GG	GG	GG	GG	GG	GG	NN	GG	GG	GG	GG	GG	GG	GG	GG	GG	GG	GG	GG	GG	GG	GG
chr1_6116437	C/T	1	6116437	CC	CC	CC	CC	CC	CC	CC	CC	NN	CC	CC	CC	CC	CC	CC	CC	CC	NN	CC	TT	CT	NN	CT	CC	CC	CC	CC	CC	CC	CC	NN	CC	CC	CC	CC	CC	CC	CC	CT	CC	CC	CC	CC	CC	CC	CC
chr1_6116631	T/A	1	6116631	TT	TT	TT	TT	TT	TT	TT	TT	NN	TT	TT	TT	TT	TA	TT	TT	NN	NN	TT	AA	TA	NN	TA	TT	TT	TT	TT	TT	TT	TT	NN	TT	TT	TT	TT	TT	TT	TA	TA	TT	TT	TT	TT	TT	TT	TT
chr1_6116638	T/G	1	6116638	TT	TT	TT	TT	TT	TT	TT	TT	NN	TT	TT	TT	TT	TG	TT	TT	NN	NN	TT	GG	TG	NN	TG	TT	TT	TT	TT	TT	TT	TT	NN	TT	TT	TT	TT	TT	TT	TG	TG	TT	TT	TT	TT	TT	TT	TT
chr1_6116729	T/C	1	6116729	TT	TT	TT	TT	TT	TT	TT	TT	NN	TT	TT	TT	TT	TC	TT	TT	TT	NN	TT	CC	TC	NN	TC	TT	TT	TT	TT	TT	TT	TT	NN	TT	TT	TT	TT	TT	TT	TT	TT	TT	TT	TT	TT	TT	TT	TT
chr1_6116750	T/G	1	6116750	TT	TT	TT	TT	TT	TG	TT	TG	NN	TT	TT	TT	TT	TT	TT	TT	TT	NN	TT	TT	TT	TT	TT	TT	TT	TG	TT	TT	TT	TT	NN	TT	TT	TT	TT	TG	TT	TT	TT	TT	TT	TT	TT	TT	TT	TT
chr1_6116782	G/C	1	6116782	GG	GG	GG	GG	GG	GG	GG	GG	CC	GC	GC	GG	GC	NN	GC	GG	GC	CC	GG	CC	GC	CC	GC	GC	GC	GG	GC	GG	GC	GC	NN	GG	GC	GG	GG	GG	GG	GG	GG	GG	GG	GG	GG	GG	GG	GG
chr1_6117134	A/G	1	6117134	AA	AG	AA	AA	AA	AA	AA	AA	GG	AG	GG	AA	AG	AA	AA	AG	AA	GG	AG	GG	AA	GG	AG	AA	AG	AA	AG	AA	AA	AA	GG	AA	AG	AA	AG	AA	AA	AG	AG	AA	AA	AA	AA	AA	AA	AA
chr1_6117164	T/C	1	6117164	TT	TT	TT	TT	NN	TT	TT	TT	CC	TT	TT	TT	TC	NN	TT	TT	TT	CC	TC	NN	TT	CC	TT	TT	TC	TT	TT	TT	TT	TT	CC	TT	TC	TT	TT	TT	TT	TC	TC	TT	TT	TT	TT	TT	TT	TT
chr1_6117501	C/T	1	6117501	CC	CT	CT	CT	CC	CT	CC	TT	CC	TT	TT	CT	CT	NN	TT	CT	TT	TT	NN	CT	TT	CC	TT	TT	TT	TT	TT	TT	CT	TT	NN	TT	CC	TT	TT	TT	TT	CT	TT	CT	CT	TT	CT	CT	CT	CC
chr1_6118034	C/T	1	6118034	CC	CT	CC	CC	CT	CC	CC	CC	TT	CT	CT	CC	NN	CT	CC	CC	NN	TT	CT	TT	CT	NN	CC	CC	CC	CC	CT	CT	CT	CT	TT	CT	CT	CC	CT	CC	CC	CT	CT	CC	CC	CC	CC	CC	CC	CC
chr1_6118038	G/T	1	6118038	GG	GT	GG	GG	GT	GG	GG	GG	TT	GT	GT	GG	NN	GT	GG	GG	NN	TT	TT	TT	GT	NN	GG	GG	GG	GG	GT	GT	GT	GT	TT	GT	GT	GG	GT	GG	GG	GT	GT	GG	GG	GG	GG	GG	GG	GG
chr1_6119438	A/C	1	6119438	AA	AC	AC	AA	AC	AA	AA	AA	CC	AC	AC	AA	AA	NN	AA	AA	AA	CC	NN	NN	AA	NN	AA	AA	AC	AA	AC	AA	AA	AA	NN	AC	AA	AA	AC	AA	AA	AC	AA	AA	AA	AA	AA	AA	AA	AA
chr1_6145986	A/C	1	6145986	AA	CC	AC	AA	NN	AA	AA	CC	CC	NN	CC	CC	NN	AA	CC	CC	AA	CC	CC	NN	CC	CC	AA	CC	CC	CC	NN	CC	CC	AC	NN	CC	AA	CC	CC	CC	CC	AC	AC	AC	AC	CC	AC	CC	AA	AA
chr1_6146138	T/C	1	6146138	TC	NN	CC	TT	NN	TT	TC	CC	CC	NN	CC	TC	CC	CC	NN	CC	CC	CC	CC	TT	TT	NN	TC	CC	CC	CC	CC	CC	CC	CC	CC	CC	TC	CC	CC	CC	CC	TC	TC	TC	TT	CC	TC	CC	TT	TT
chr1_6147680	A/G	1	6147680	NN	AG	AA	NN	AA	AA	AA	AA	GG	GG	AA	AA	AA	NN	AG	AA	AA	GG	NN	NN	AA	GG	AA	AA	AA	AA	NN	AA	AA	AG	GG	AA	AG	AA	AA	AA	AA	AG	AA	AA	AA	AA	AA	AA	AA	AA
chr1_6147728	A/G	1	6147728	AA	GG	GG	GG	AA	AA	AA	GG	GG	GG	GG	AG	AG	AG	GG	AG	AG	GG	GG	NN	AG	GG	AG	AG	NN	NN	GG	GG	GG	GG	GG	GG	AG	GG	GG	GG	GG	GG	AG	AG	AA	GG	GG	GG	AG	GG
chr1_6147786	T/C	1	6147786	TC	CC	CC	CC	TT	TC	TC	CC	CC	CC	CC	TC	CC	TC	CC	CC	CC	CC	CC	TT	TC	CC	TC	CC	CC	CC	CC	CC	CC	CC	CC	CC	TC	CC	CC	CC	CC	CC	TC	TC	TT	CC	CC	CC	TC	NN
chr1_6164112	G/A	1	6164112	GG	GA	GG	GG	GG	GG	GG	GG	NN	NN	GA	GG	GA	GA	GG	GA	GA	AA	GG	GA	GG	AA	GA	GG	NN	GG	GG	GG	NN	GA	NN	GA	GA	GG	GA	GG	GG	AA	NN	GG	GA	GG	GG	GG	GG	GG
chr1_6164257	G/T	1	6164257	GT	TT	GT	GT	GT	GG	GG	TT	TT	TT	TT	GT	TT	GT	TT	TT	TT	NN	TT	GT	GT	TT	GT	TT	NN	TT	TT	NN	NN	NN	NN	TT	GT	TT	TT	TT	NN	NN	NN	NN	GG	TT	NN	TT	NN	GT
chr1_6164258	C/T	1	6164258	CT	TT	CT	CT	CT	CC	CC	TT	TT	TT	TT	CT	TT	CT	TT	TT	TT	NN	TT	CT	CT	TT	CT	TT	NN	TT	TT	NN	NN	NN	NN	TT	CT	TT	TT	TT	NN	NN	NN	NN	CC	TT	NN	TT	NN	CT
chr1_6164356	A/G	1	6164356	AG	GG	GG	AG	AA	AA	AA	GG	GG	GG	GG	AG	GG	AG	GG	GG	NN	NN	GG	AA	AG	GG	AA	GG	GG	GG	GG	GG	GG	GG	GG	GG	AG	GG	GG	GG	GG	GG	AA	AG	AA	GG	GG	GG	AG	AA
chr1_6165277	T/G	1	6165277	TG	GG	GG	TG	TG	TT	TT	GG	GG	GG	GG	TG	TG	TG	TG	GG	TG	GG	GG	TG	TG	GG	TG	GG	GG	GG	GG	GG	GG	TG	GG	GG	TG	GG	GG	GG	GG	TG	GG	GG	TG	GG	TG	GG	TG	TT
chr1_6173384	A/C	1	6173384	AA	AC	AA	AC	AA	AA	AA	CC	AA	AC	AC	AC	AA	AC	AC	AC	AA	AA	AA	AA	AC	AA	AA	AA	AA	AC	AC	AC	AC	AC	AA	AC	AA	AC	AA	CC	CC	AA	AC	AC	AC	AC	CC	AC	AC	AA
chr1_6173386	C/T	1	6173386	CC	CT	CC	CT	CC	CC	CC	TT	CC	CT	CT	CT	CC	CT	CT	CT	CC	CC	CC	CC	CT	CC	CC	CC	CC	CT	CT	CT	CT	CT	CC	CT	CC	CT	CC	TT	TT	CC	CT	CT	CT	CT	TT	CT	CT	CC
chr1_6175248	T/C	1	6175248	TT	TC	TC	TT	TT	NN	NN	NN	TT	TT	TT	TC	TT	TT	TC	TC	TT	TT	TT	TT	TT	TC	TC	TC	TT	TT	TT	TC	CC	TT	TT	TC	TT	TT	TC	CC	CC	TT	TT	CC	TT	TC	CC	TC	TC	CC
chr1_6175273	G/A	1	6175273	GG	GA	GA	GG	GG	NN	GG	NN	GG	GG	GG	GA	GG	GG	GA	GA	GG	GG	GG	GG	GG	GA	GA	GA	GG	GG	GG	GA	AA	GG	GG	GA	GG	GG	GA	AA	AA	GG	GG	AA	GG	AA	AA	GA	GA	AA
chr1_6175289	T/C	1	6175289	TT	TC	TC	TT	TT	NN	TT	NN	TT	TT	TT	TC	TT	TT	TC	TC	TT	TT	TT	TT	TT	TC	TC	TC	TT	TT	TT	TC	CC	TT	TT	TC	TT	TT	TC	CC	CC	TT	TT	CC	TT	CC	CC	TC	TC	CC
chr1_6175304	G/A	1	6175304	GG	GA	GA	GG	GG	NN	GG	NN	GG	GG	GG	GG	GG	GG	GA	GA	GG	GG	GG	GG	GG	GG	GA	GA	GG	NN	GG	GA	AA	NN	GG	GA	GG	GG	GA	AA	AA	GG	GG	AA	GG	AA	GA	GG	GA	AA
chr1_6175316	T/C	1	6175316	TT	TC	TC	TT	TT	NN	TT	NN	TT	TT	TT	TT	TT	TT	TC	TC	TT	TT	TT	TT	TT	TT	TC	TC	TT	NN	TT	CC	CC	NN	TT	TC	TT	TT	TC	CC	CC	TT	TT	CC	TT	CC	TC	TT	TC	CC
chr1_6175472	G/A	1	6175472	GG	GG	GG	GA	GG	GG	GG	AA	GA	GG	GG	GG	GG	GG	GA	GA	GA	GG	GA	GG	GA	GG	GG	GG	GG	GG	GG	AA	AA	GG	GA	GA	GA	GG	GG	AA	AA	GG	GG	NN	GG	GG	GA	GG	GG	GA
chr1_6179207	G/C	1	6179207	GC	CC	NN	GC	GC	GG	GG	NN	CC	CC	CC	GG	CC	GC	GC	CC	CC	CC	CC	GC	GG	CC	GC	CC	CC	CC	GC	GC	NN	GC	CC	CC	GC	NN	CC	NN	GG	GC	CC	GG	GG	NN	GG	GG	GG	GG
chr1_6179357	C/T	1	6179357	CT	TT	CC	CC	CT	CC	CT	NN	TT	TT	TT	CC	TT	CT	CT	TT	TT	TT	TT	CT	CC	TT	CT	TT	TT	TT	TT	TT	NN	NN	TT	TT	CT	NN	TT	NN	NN	CT	CT	CC	CT	NN	CC	CC	CC	CC
chr1_6180479	A/G	1	6180479	AG	GG	AG	AA	AG	AA	AA	AA	GG	GG	GG	AA	GG	AG	AG	GG	GG	AG	GG	AG	AA	GG	AG	GG	GG	GG	GG	GG	NN	GG	GG	GG	AG	NN	GG	NN	NN	GG	AG	AA	AA	NN	AA	AA	AA	AA
chr1_6180501	G/A	1	6180501	GA	AA	AA	GG	GA	GG	GG	NN	AA	AA	AA	GG	AA	GA	AA	AA	AA	AA	AA	GA	GG	AA	GA	AA	AA	AA	AA	AA	NN	AA	AA	AA	GA	NN	AA	NN	NN	AA	GA	GG	GG	NN	GG	GG	GG	GG
chr1_6180651	G/A	1	6180651	GG	GG	GG	GG	GG	GG	GG	AA	GG	GA	GG	GA	GG	GG	GG	GA	GG	GG	GG	GG	GG	GG	GA	GG	GG	GA	GG	GA	GA	GG	GG	GA	GG	AA	GA	AA	AA	GG	GG	GG	GG	GA	GA	GA	GG	GG
chr1_6180782	C/T	1	6180782	CT	TT	NN	CT	CT	CC	CC	NN	TT	TT	TT	CC	CT	CT	TT	TT	TT	TT	TT	CT	NN	CT	CT	TT	TT	TT	TT	TT	NN	TT	TT	TT	CT	NN	TT	NN	NN	CT	CC	CC	CT	NN	CC	CC	CC	CC
chr1_6180791	G/T	1	6180791	GT	TT	NN	GT	GT	GG	GG	NN	TT	TT	TT	GG	GT	GT	TT	TT	TT	TT	TT	GT	GG	GT	GT	TT	TT	TT	TT	TT	NN	TT	TT	TT	GT	NN	TT	NN	NN	GT	GG	GG	GG	NN	GG	GG	GG	GG
chr1_6180876	G/A	1	6180876	GA	GA	AA	GA	GA	GG	GG	NN	AA	AA	AA	GG	GA	GA	GA	GA	AA	AA	AA	GA	GG	AA	GA	AA	GA	AA	AA	NN	GG	GA	AA	AA	GA	NN	GA	GG	GG	GA	NN	GG	GA	GG	GG	GG	GG	GG
chr1_6180886	A/T	1	6180886	AT	TT	TT	AT	AA	AA	AA	NN	TT	TT	TT	AA	AT	AT	AT	TT	TT	TT	TT	AT	AA	TT	AT	TT	TT	TT	TT	NN	TT	AT	TT	TT	AT	NN	TT	NN	NN	AT	NN	NN	AT	TT	AT	AA	AA	AA
chr1_6192399	C/T	1	6192399	CT	TT	CT	CT	CT	CT	CC	TT	TT	TT	TT	CT	TT	CT	TT	TT	TT	TT	TT	CT	CT	TT	CT	TT	TT	TT	CT	TT	TT	TT	TT	TT	CT	TT	TT	TT	TT	CT	CT	CT	CT	TT	CT	CT	CT	CT
chr1_6201920	A/T	1	6201920	AA	AT	AA	AA	NN	AA	AA	AA	TT	AT	AT	AA	AA	AT	AT	AA	AT	TT	NN	NN	AA	AA	AA	AA	AT	AA	AT	AA	AA	AA	NN	AT	AT	AA	AT	AA	AA	AT	AT	AA	AT	AA	AA	AA	AT	AA
chr1_6212837	T/C	1	6212837	TT	TT	TT	TC	TT	TT	TT	TT	CC	TT	TT	TT	TT	TT	TT	TT	TC	TC	NN	TT	TT	TT	TT	TT	TT	TT	TT	TT	TT	TC	CC	TC	TC	TT	TT	TT	TT	TC	TT	TT	TT	TT	TT	TT	TT	TT
[truncated: 58,942 more rows]
[truncated: 155 more columns]
